# Supplementary material for: Multiomics interrogation into HBV (Hepatitis B virus)-host interaction reveals novel coding potential in human genome, and identifies canonical and non-canonical proteins as host restriction factors against HBV
Source: Cell Discov. 2021 Nov 2;7:105. doi: 10.1038/s41421-021-00337-3 (PMC8560872; doi:10.1038/s41421-021-00337-3)
Supplement: Supplementary file 1 — Supplementary Data S1. FPKM of ribosome profiling [file 41421_2021_337_MOESM1_ESM.csv]

ENSEMBL_ID	gene_name	chr	strand	start	end	length	HBVR1_FPKM	HBVR2_FPKM	HBVR3_FPKM	ControlR4_FPKM	ControlR5_FPKM	ControlR6_FPKM	HBVR1_count	HBVR2_count	HBVR3_count	ControlR4_count	ControlR5_count	ControlR6_count
ENST00000261507	MSMO1	chr4	+	165327623	165343160	2269	1.578921	0.943261	1.678414	1.9411	1.635383	0.814824	13	7	10	25	18	9
ENST00000453932	FDPSP2	chr7	-	76470162	76471058	897	2.470903	1.961198	1.84005	3.693572	3.130913	1.850771	8	6	5	19	14	8
ENST00000627981	FP236383.3	chr21	-	8437629	8438551	923	1149.240601	992.676147	1174.653198	1095.418579	858.837646	1053.938721	3726	2717	2828	5511	3743	4315
ENST00000496795	AC097263.1	chrX	-	25645722	25646327	606	14.106553	11.245687	16.211369	24.502462	17.193848	15.337477	31	21	26	81	50	42
ENST00000444945	HNRNPA1P10	chr19	-	11666069	11667030	962	17.936815	13.886241	18.212376	21.456799	18.141834	17.195412	61	40	46	113	83	74
ENST00000447092	HYAL2	chr3	-	50317790	50322782	4054	2.096968	2.106205	3.288518	3.190473	2.450133	3.920257	30	26	35	71	47	71
ENST00000606961	UQCC2	chr6	-	33694293	33698657	4365	0.308793	0.69634	0.667524	1.698756	0.709709	0.550281	5	10	8	41	15	11
ENST00000549441	DNAJC22	chr12	+	49346917	49353684	4412	2.073546	1.666871	2.501588	2.666397	3.186472	2.762957	33	22	29	65	67	55
ENST00000369075	SEC23IP	chr10	+	119892711	119944658	7168	0.769641	0.22216	0.233197	0.377334	0.530597	0.444177	20	5	5	15	18	15
ENST00000225719	CPD	chr17	+	30378905	30469989	9394	3.562869	2.619746	3.709779	4.506047	4.408004	4.696739	118	73	91	231	196	196
ENST00000428062	EIF4A1P5	chr13	-	36938400	36939494	1095	1.818664	1.473461	1.824776	2.407239	1.430161	1.327774	7	5	6	15	8	7
ENST00000473755	TSEN2	chr3	+	12484511	12539623	3918	0.71158	0.950999	1.663498	1.305713	0.945315	1.139379	10	12	17	28	18	20
ENST00000391945	ERCC2	chr19	-	45349837	45370587	4122	0.326835	0.570217	0.926801	1.043196	1.344612	1.141523	5	7	10	24	27	21
ENST00000312938	ZBTB11	chr3	-	101648889	101677495	6020	0.712514	0.513438	0.696814	0.692207	0.506901	0.352974	16	10	11	23	15	10
ENST00000428821	NPM1P34	chrX	+	124280530	124281422	893	3.01082	2.572179	2.708182	5.792123	5.602277	5.869048	10	7	7	29	24	24
ENST00000524415	SUB1P1	chr8	+	11790005	11790386	382	3.531784	5.861727	9.572417	7.434231	3.998146	3.856158	5	7	10	16	8	7
ENST00000268616	ZCCHC14	chr16	-	87406246	87492045	7102	1.848059	1.175124	1.819066	1.943965	2.247347	2.253464	47	25	34	76	76	71
ENST00000527447	CREBZF	chr11	-	85661066	85665102	4037	4.11096	3.981779	5.775343	4.035935	5.363914	5.612572	59	48	61	89	103	101
ENST00000550184	MYL6	chr12	+	56158349	56161550	1564	2.354037	1.129419	7.430064	7.490403	3.731767	1.634638	13	6	31	64	28	12
ENST00000525771	ZNF576	chr19	+	43596407	43600370	2327	1.631503	0.833897	1.957484	1.863231	1.693851	0.931453	14	6	12	24	19	10
ENST00000479868	SEC13	chr3	-	10300933	10313971	2374	9.009821	5.032565	10.168804	9.935485	10.333827	9.427316	76	36	63	129	116	100
ENST00000524097	TAGLN2P1	chr8	-	106697427	106698013	587	9.071649	8.35692	9.1177	15.170251	9.405182	10.263178	19	15	14	49	27	27
ENST00000318950	SWAP70	chr11	+	9664077	9752991	4882	0.560735	0.558127	0.51307	0.621195	0.428302	0.187592	10	9	7	17	10	5
ENST00000491307	AC018868.1	chr15	+	34943080	34943394	315	10.028261	13.009422	13.131188	16.509651	11.787119	12.778233	12	13	11	29	18	18
ENST00000410804	RNU4-6P	chrX	-	16875146	16875267	122	13.060689	21.067711	18.096725	21.644728	14.229363	17.793434	6	8	6	15	9	10
ENST00000250498	DAD1	chr14	-	22564905	22589269	731	9.318587	11.300745	13.160693	19.412256	15.352142	9.215485	24	25	26	78	53	30
ENST00000348370	RNF111	chr15	+	58987655	59097419	5913	0.331061	0.242573	0.32932	0.337935	0.312773	0.347713	7	5	6	11	9	10
ENST00000384416	SNORA18	chr11	-	93733466	93733597	132	153.023895	77.963364	53.542145	301.371399	248.079041	382.496918	71	31	19	217	155	224
ENST00000587743	SNHG16	chr17	+	76557769	76560433	2665	1.656258	2.734924	2.471341	2.484172	3.282811	2.326666	16	22	18	37	42	28
ENST00000576239	GLOD4	chr17	-	759452	782294	2737	0.855886	1.167022	1.611214	0.934429	1.275077	0.890599	9	10	12	14	17	11
ENST00000597778	NAPA	chr19	-	47487638	47497096	3898	1.025418	0.823708	1.140849	1.022157	1.373577	1.211009	15	10	12	22	26	21
ENST00000425147	RPL13AP7	chr21	+	25361821	25362431	611	18.779718	14.663287	19.816509	27.728865	24.036705	18.418449	41	27	32	93	70	50
ENST00000391975	HDLBP	chr2	-	241227264	241272886	6372	4.751771	6.789602	3.803812	5.343745	3.827581	5.49918	107	129	64	186	116	156
ENST00000240100	DUSP4	chr8	-	29333064	29350668	5537	0.545806	0.705674	0.86301	1.610529	1.234344	1.739844	11	12	13	49	33	43
ENST00000325324	IPO11	chr5	+	62412767	62628577	4356	0.746685	0.762504	0.674706	1.022708	1.710103	0.718321	12	10	8	25	36	14
ENST00000262764	PGS1	chr17	+	78378640	78424554	2201	2.29869	1.535614	2.530163	1.926033	2.833149	3.447001	18	11	15	24	30	34
ENST00000504438	SUMO2P17	chr17	-	48874914	48875198	285	7.122062	7.265936	9.540294	14.889204	16.152557	10.151039	8	7	8	24	22	13
ENST00000538831	AC068631.3	chr3	+	186596976	186597200	225	6.943987	6.674572	11.779936	13.998909	8.089075	10.969401	6	5	7	18	9	11
ENST00000319511	TMUB2	chr17	+	44187206	44191726	2418	0.689334	1.444855	2.054456	2.429453	2.795091	2.610869	6	11	13	33	32	28
ENST00000614342	SALL2	chr14	-	21521081	21537216	4942	0.782877	0.949853	1.199865	1.297953	1.493855	1.965425	14	14	16	35	35	44
ENST00000365607	SNORD25	chr11	-	62855564	62855632	69	4300.161133	5922.79248	5498.034668	4373.474121	4645.984375	4816.589844	1042	1212	990	1645	1514	1475
ENST00000616144	BCL2L12	chr19	+	49665142	49673915	1854	3.67303	2.569409	4.182292	7.838165	4.123942	3.766317	24	15	21	80	37	31
ENST00000621781	PSMB2	chr1	-	35599544	35631537	4217	4.16409	3.703913	4.961642	4.356259	7.836495	4.52106	62	47	55	101	157	85
ENST00000553618	AL135978.1	chr14	+	67199062	67200327	1266	2.190826	1.951612	3.232242	4.706347	3.79874	3.705546	10	8	11	33	23	21
ENST00000485559	TRMU	chr22	+	46353517	46357339	2653	1.015023	1.425714	2.021714	1.577065	2.716164	2.598044	10	12	14	23	35	31
ENST00000397517	STK24	chr13	-	98450199	98577151	4578	1.979696	1.138326	1.523055	2.505727	2.60418	2.786247	32	16	19	63	57	57
ENST00000613363	ZNF302	chr19	+	34677639	34686394	2893	0.947568	0.639821	0.896498	0.908524	1.400009	1.14617	10	6	7	15	20	15
ENST00000382361	FSCN1	chr7	+	5592823	5606655	2777	8.131926	5.243147	4.944542	9.900206	10.784601	9.156608	80	44	36	150	142	113
ENST00000398645	KDM2A	chr11	+	67119269	67257665	6511	9.137087	6.770231	9.94005	10.746133	10.041042	10.821846	209	131	169	382	309	313
ENST00000369937	CUEDC2	chr10	-	102423245	102432661	1191	5.014679	5.52161	9.655106	7.669874	4.476539	6.332691	21	20	30	50	26	34
ENST00000487100	RPS3AP47	chr15	-	43115702	43116493	792	3.081332	3.154065	4.800302	5.653463	4.536104	3.579579	9	8	10	25	17	13
ENST00000307145	KLF13	chr15	+	31326855	31377899	6825	1.305666	0.774095	1.288642	1.663188	1.797403	1.479549	32	16	23	62	58	45
ENST00000301071	TUBA1A	chr12	-	49184796	49189324	1915	1.047417	20.275288	22.75036	1.592474	1.750889	0.665633	8	116	114	17	16	6
ENST00000520539	UBR5	chr8	-	102253012	102412841	10297	0.225065	0.172484	0.439347	0.385542	0.407399	1.290142	9	6	12	22	20	59
ENST00000378509	SLC35B4	chr7	-	134289332	134317051	6797	0.457351	0.427899	0.518866	0.600112	0.572453	0.815485	11	9	10	23	19	25
ENST00000404125	PSME4	chr2	-	53864067	53970840	7099	0.845505	0.827139	0.592625	1.200633	0.974854	0.92704	22	18	11	47	33	30
ENST00000226230	TMEM97	chr17	+	28319095	28328685	2568	2.860648	2.449528	2.596187	3.340839	2.363539	3.615864	26	19	18	47	29	42
ENST00000586243	STK11	chr19	+	1205805	1228094	2780	6.484836	4.61816	8.085559	5.739978	7.213199	6.692305	64	39	59	87	95	83
ENST00000580812	TWF1P1	chr17	-	29203426	29204474	1049	2.567419	2.573218	4.950212	6.02352	4.724997	3.986336	10	9	14	35	24	19
ENST00000222345	SIPA1L3	chr19	+	37907228	38208372	7987	1.896837	1.611881	1.703549	1.478934	2.424948	2.314572	54	39	36	65	92	82
ENST00000305921	PPM1D	chr17	+	60600183	60666280	4778	0.541155	0.288904	0.552052	0.757578	0.76723	0.982096	10	5	7	20	18	21
ENST00000637788	ARID1A	chr1	+	26778099	26781144	3046	2.596457	2.282124	1.864495	2.505845	2.591257	3.031892	28	21	15	42	38	41
ENST00000520612	MTND6P3	chr5	-	94568929	94569470	542	6.316381	4.374674	3.546216	8.677539	8.500538	8.18301	13	8	6	26	22	20
ENST00000362610	RNA5SP389	chr14	+	106636672	106636786	115	97.411888	28.076742	20.660692	22.037912	27.435383	15.487314	40	10	7	14	15	8
ENST00000563306	ORC6	chr16	+	46689682	46696219	1190	2.097033	1.58261	3.436879	1.431995	1.905868	0.983834	9	6	11	10	11	6
ENST00000337318	FAM53B	chr10	-	124619292	124744050	5431	0.708037	0.500947	0.435175	0.883252	0.640025	0.782308	14	9	7	27	17	19
ENST00000216268	ZBED4	chr22	+	49853842	49890078	6893	1.151773	1.050863	0.7238	1.058349	1.435947	1.452743	28	22	14	40	47	45
ENST00000381482	STK35	chr20	+	2101611	2148555	6685	1.61179	1.375913	2.101817	2.279363	2.40548	2.276489	38	28	37	84	76	68
ENST00000252136	TRMT2A	chr22	-	20111866	20117295	2964	2.780622	2.962979	2.805312	1.623708	1.983157	1.874781	29	27	22	27	28	25
ENST00000454171	HSPA8P16	chr7	+	85027828	85029692	1865	1.808162	1.663769	2.381639	2.212177	2.011673	1.238922	12	10	12	23	18	11
ENST00000287936	HMGCR	chr5	+	75337168	75362104	4585	1.408272	2.153848	2.380708	1.413815	2.172749	1.407791	23	30	29	36	48	29
ENST00000474427	SGK1	chr6	-	134169248	134174866	5474	6.09093	4.924262	7.134523	0.362424	2.242357	0.27614	118	80	102	11	58	7
ENST00000384304	SNORD59A	chr12	-	56645027	56645101	75	493.942719	407.608612	546.69342	391.197479	451.080566	441.515045	131	91	107	160	160	147
ENST00000492936	ACAP3	chr1	-	1292390	1305929	5319	1.814917	2.485885	3.238249	2.605998	3.050493	3.543741	34	40	45	76	77	84
ENST00000380502	HAUS6	chr9	-	19053143	19103119	6536	0.619347	0.905825	0.971177	1.129158	0.863751	0.965478	15	18	17	41	27	28
ENST00000369850	FLNA	chrX	-	154348526	154374638	8516	6.104651	5.08676	5.278969	7.920908	7.178424	7.668692	183	129	118	368	289	290
ENST00000587327	PRKCSH	chr19	+	11435745	11450867	2189	13.301432	1.076402	26.521374	9.269644	0.865482	26.248175	103	7	152	111	9	255
ENST00000529403	TMX2	chr11	+	57712614	57740969	1697	1.440705	0.800174	1.709468	4.600176	0.86699	0.913206	9	5	8	43	7	7
ENST00000262395	TRAF4	chr17	+	28743984	28750958	2923	5.324277	6.298498	2.514817	4.75335	8.650055	6.168304	55	55	20	76	120	80
ENST00000540541	ADD1	chr4	+	2843989	2876405	546	6.919137	4.555072	4.011761	9.944725	8.942541	8.115723	14	8	6	30	24	20
ENST00000457633	PRKRA	chr2	-	178443343	178451059	942	4.61005	3.663249	7.27927	5.891171	7.375653	6.832503	16	11	18	31	33	29
ENST00000417410	SMIM19	chr8	+	42541608	42552980	1466	4.623757	8.487543	10.124572	6.928452	9.791369	11.932047	24	37	39	56	68	78
ENST00000527636	TEAD1	chr11	+	12674591	12938034	2544	0.989504	0.78918	0.844332	1.542501	2.284883	2.061931	9	6	6	22	28	24
ENST00000305798	TSPAN5	chr4	-	98470367	98658629	3365	1.2107	0.920649	0.765635	1.654689	1.001184	1.181944	15	10	7	31	16	18
ENST00000486977	RPS27P21	chr12	-	42678873	42679124	252	4.912529	5.663254	9.639459	10.050185	6.472694	6.246279	5	5	7	14	8	7
ENST00000612071	MRPL30P1	chr6	+	57029521	57029988	468	4.965089	4.188903	7.012386	7.841062	6.474592	2.290002	9	6	9	20	15	5
ENST00000282488	MBNL1	chr3	+	152268040	152465779	6458	0.573197	0.387738	0.643938	1.665223	1.183355	0.760552	13	8	11	59	37	22
ENST00000310786	CD164	chr6	-	109366514	109382812	3365	3.268018	2.54909	3.09111	2.353944	5.582147	0.625449	39	26	28	44	89	10
ENST00000562022	KRT8P50	chr15	-	42800968	42802405	1438	1.961125	1.719429	2.619901	2.679398	3.028982	2.181537	10	8	10	21	21	14
ENST00000379198	B3GALT6	chr1	+	1232259	1235041	2783	3.586732	3.636819	3.308086	5.570574	5.720979	5.600899	36	31	25	85	76	70
ENST00000369252	ABLIM1	chr10	-	114431113	114684655	7690	0.354503	0.243563	0.529131	0.365531	0.339333	0.222317	10	6	11	16	13	8
ENST00000616199	PCGF2	chr17	-	38733898	38749817	3062	0.76259	0.674011	0.859764	1.645415	1.396954	0.882136	9	7	7	28	21	12
ENST00000567634	AC138932.3	chr16	-	14988259	14990160	1902	3.673068	3.483368	4.423805	5.124987	5.096342	4.785943	25	20	22	54	46	41
ENST00000379751	CENPB	chr20	-	3783851	3786690	2840	15.674729	16.949993	17.860992	21.263418	20.403608	18.61137	157	143	133	330	274	235
ENST00000371589	MAN1B1	chr9	+	137086927	137109187	2769	5.288727	3.964715	5.944391	7.826882	6.820556	7.715667	52	33	43	119	90	95
ENST00000265849	PMS2	chr7	-	5973239	6009125	2855	0.418426	0.766977	1.073147	1.088504	0.627504	1.360253	5	7	8	17	9	18
ENST00000252818	JUND	chr19	-	18279760	18281622	1863	24.386963	20.053747	25.037828	27.694481	34.434425	31.25963	160	111	122	282	303	259
ENST00000397588	CDYL	chr6	+	4776435	4954256	2184	3.238782	1.980532	2.005878	2.317517	2.686086	2.568764	25	13	12	28	28	25
ENST00000287667	NOMO1	chr16	+	14833681	14896160	4355	1.334469	1.340612	1.017623	2.025859	1.345495	1.55377	21	18	12	49	28	31
ENST00000355057	HIST1H4J	chr6	+	27824108	27824480	373	766.053284	719.110352	826.019165	1207.677002	1029.147461	1172.925659	1004	796	804	2456	1813	1941
ENST00000281513	NBAS	chr2	-	15166909	15561330	7281	0.602037	0.453506	0.538015	0.723575	0.591589	0.833198	16	10	11	29	21	27
ENST00000255108	DPH2	chr1	+	43970004	43973369	2472	0.605158	2.94757	4.201446	4.664225	3.816407	4.651417	6	22	28	63	45	51
ENST00000599167	RPS11	chr19	+	49496370	49499689	1133	9.987404	23.788536	81.840889	28.289686	9.746418	2.804783	40	80	242	175	53	15
ENST00000329214	CCDC137	chr17	+	81666364	81673899	2468	0.679982	0.907286	0.683513	2.438111	2.869039	1.860042	6	7	5	33	34	21
ENST00000623154	PET100	chr19	+	7629809	7631623	1815	1.495721	1.995487	1.920812	2.394518	1.905202	2.029828	10	11	10	24	17	17
ENST00000431116	HMGN1P38	chr15	+	92711808	92712110	303	42.574455	20.658453	26.068659	54.25045	47.170059	37.577221	46	19	21	90	68	51
ENST00000516768	SCARNA20	chr17	-	60231516	60231646	131	197.899078	245.239563	235.339401	151.752197	174.52504	241.140976	92	96	81	109	108	141
ENST00000624225	AC010872.1	chr2	+	21023496	21024170	675	2.113317	3.803575	6.172062	1.297623	4.505786	4.049873	6	8	11	5	15	13
ENST00000277541	NOTCH1	chr9	-	136494433	136545786	9306	0.280111	0.229188	0.203793	0.408003	0.401929	0.408063	10	7	5	21	18	17
ENST00000292852	FBXO17	chr19	-	38941401	38975910	2386	3.298856	2.424595	2.15386	4.569544	4.856406	4.005441	28	18	14	60	55	43
ENST00000447683	OTUB1	chr11	+	63986449	63990585	2315	0.562554	0.846828	1.077569	2.003626	0.735571	1.723225	5	6	7	26	9	18
ENST00000432825	FBXO10	chr9	-	37510892	37576253	4575	0.433636	0.322721	0.444188	0.880192	0.894961	1.047779	7	5	6	22	20	22
ENST00000459187	SNORD97	chr11	-	10801467	10801608	142	168.584763	142.141495	83.229271	254.306183	240.911636	312.944336	85	60	31	197	162	198
ENST00000360416	MYH10	chr17	-	8474205	8630761	7762	4.758256	1.744685	1.423829	2.959355	3.328571	2.999364	130	41	29	126	122	104
ENST00000483495	CPNE1	chr20	-	35626086	35632554	1853	6.211073	6.490578	11.927189	3.14537	10.539101	9.816731	41	36	58	32	93	81
ENST00000411986	CTH	chr1	+	70411218	70439851	2044	0.752441	0.846914	1.075698	0.682441	0.529925	1.760166	6	6	6	8	6	16
ENST00000318443	CD276	chr15	+	73684213	73714518	3469	6.425719	7.003993	9.445839	10.696822	11.146778	12.486014	79	73	86	203	183	193
ENST00000430869	AL035398.1	chr22	+	43957027	43957348	322	8.238659	6.657009	10.652823	9.510111	6.024156	7.575637	10	7	9	17	10	11
ENST00000357736	MAFG	chr17	-	81918270	81927714	5040	0.709693	0.308386	0.652377	0.488431	1.10802	0.488128	13	5	9	14	27	11
ENST00000216923	ZFP64	chr20	-	52151278	52191986	3264	1.162082	1.331395	1.087818	1.65532	1.638761	2.418729	14	13	10	30	26	36
ENST00000289968	ARHGAP17	chr16	-	24919385	25015331	3461	0.817253	2.170853	0.856866	1.020892	0.7533	0.813751	10	23	8	20	13	13
ENST00000384499	RNU1-13P	chr1	-	148388490	148388651	162	150.293732	38.665783	51.168816	46.246239	38.998539	43.55508	86	19	22	41	30	32
ENST00000322209	NUDT4B	chr1	+	148748894	148750099	1206	2.565854	1.942452	2.973778	3.859285	3.306719	3.022016	11	7	10	26	19	17
ENST00000417216	RBMS1P1	chr12	-	66234079	66235234	1156	1.157772	2.028414	1.348711	2.692958	2.606543	1.533021	5	7	5	17	15	8
ENST00000056233	NFE2L3	chr7	+	26152240	26187125	3686	1.060315	1.293036	1.063747	1.380172	1.634796	1.712719	14	15	11	28	29	28
ENST00000398174	HM13	chr20	+	31514410	31571606	3810	10.059893	8.474356	7.794082	13.000666	12.735575	13.465928	135	96	78	270	230	228
ENST00000476715	RPL14P3	chr4	-	140366240	140366861	622	35.08062	37.564117	40.648781	31.023598	24.605078	25.426167	77	70	66	106	73	71
ENST00000221957	PLIN3	chr19	-	4838341	4867768	2333	1.433779	1.536041	2.458413	3.876718	2.826792	1.43031	12	11	15	50	32	15
ENST00000432820	NAP1L4P3	chr13	+	47763460	47764606	1147	5.639528	5.99513	7.710458	9.458957	5.79236	6.571163	23	21	24	60	32	34
ENST00000328434	COA3	chr17	-	42797634	42798704	771	6.003036	7.820492	10.031388	15.631059	8.02093	12.603131	17	18	21	66	30	44
ENST00000399451	ANKRD28	chr3	-	15667236	15859771	6564	1.800944	1.09986	1.722371	1.095464	2.023051	2.028836	42	22	30	40	63	60
ENST00000547825	LIMA1	chr12	-	50175788	50202112	3920	0.587928	0.56778	0.530746	0.539832	0.389517	0.338201	9	7	6	12	8	6
ENST00000559111	HSP90B2P	chr15	+	99257632	99260015	2384	11.818654	9.060904	12.036607	17.7358	13.856042	12.134627	99	65	75	231	156	129
ENST00000545054	PCK2	chr14	+	24094301	24104030	2505	4.527606	2.65962	5.390524	4.778837	5.99464	5.900873	40	20	36	66	71	66
ENST00000491240	RBM3	chrX	+	48574524	48576068	951	6.008975	10.842905	7.53753	5.914038	23.512285	49.468578	21	31	19	31	106	209
ENST00000455915	RANGAP1	chr22	-	41245615	41282514	4222	5.866878	3.587418	4.202034	3.909265	3.937078	3.390631	87	45	47	90	79	64
ENST00000480147	CSTB	chr21	-	43772525	43776268	3744	2.016551	2.386282	3.241316	2.124513	1.231128	1.440937	27	27	32	44	22	24
ENST00000602575	AF131215.6	chr8	-	11104691	11106704	2014	1.652207	2.197274	2.444238	2.250121	1.946208	1.586108	12	14	13	25	19	15
ENST00000536689	KRI1	chr19	-	10553085	10565997	3744	2.574519	1.631517	2.306265	2.504871	2.887138	4.360291	34	19	23	52	52	73
ENST00000261167	WBP11	chr12	-	14784579	14803540	4646	2.505488	1.671521	4.115281	4.735773	2.532101	4.877759	41	24	50	120	56	101
ENST00000384172	RNU6-36P	chr12	+	97721716	97721822	107	454.633484	376.449249	524.235168	432.996918	479.128845	567.362976	171	120	147	253	243	270
ENST00000330574	INTS5	chr11	-	62646848	62653302	3285	2.259606	1.790328	1.596573	2.780048	1.827622	2.595333	27	18	14	50	29	38
ENST00000611541	DCAF13	chr8	+	103439482	103442977	3496	0.554972	0.756249	0.753029	1.131815	0.778286	0.911071	7	8	7	22	13	15
ENST00000648114	IQSEC1	chr3	-	12900753	13283281	4198	3.528367	3.039632	2.135453	0.472033	4.716993	4.672172	53	38	24	11	94	87
ENST00000600006	CHMP2A	chr19	-	58551566	58554097	766	12.226213	10.787522	10.971133	19.459972	15.864843	16.671797	33	25	22	82	58	57
ENST00000426763	RPL28	chr19	+	55386350	55392100	5620	7.737077	3.621122	5.112211	9.194377	4.211688	13.760352	153	61	75	282	112	343
ENST00000609263	MGST3	chr1	+	165648792	165651892	3101	1.569668	1.229571	1.903953	2.181338	1.497128	1.758564	18	12	16	37	22	25
ENST00000216264	CERK	chr22	-	46684411	46738261	4450	1.880906	2.503367	0.643288	2.446357	3.083716	3.404135	30	34	8	60	65	68
ENST00000313367	OSBPL3	chr7	-	24796539	24980188	6760	0.313968	0.356515	0.608732	0.346725	0.616439	0.573108	8	8	11	13	20	18
ENST00000393667	GOLGB1	chr3	-	121663203	121749740	11198	2.038607	1.14637	1.309493	1.747684	1.299397	1.47682	81	39	39	107	69	74
ENST00000226004	DUSP3	chr17	-	43766121	43778988	4110	2.273005	3.599369	2.489232	5.546978	2.586225	1.548464	33	44	27	125	51	29
ENST00000485383	HNRNPKP4	chr3	+	96349554	96350939	1386	11.408307	8.471738	17.191332	18.118774	12.499658	10.458002	56	35	63	137	82	65
ENST00000354488	DDRGK1	chr20	-	3190350	3204685	1306	9.676431	1.584305	1.884661	12.259537	8.27681	4.302634	45	7	7	88	52	25
ENST00000341861	DPP8	chr15	-	65442463	65517273	8699	0.373179	0.320437	0.29484	0.536799	0.421549	0.498992	12	9	7	26	18	20
ENST00000419190	ELF3-AS1	chr1	-	201995696	202010463	5296	0.894337	0.539121	1.137035	1.009453	0.993398	1.220259	17	9	16	30	25	29
ENST00000361337	TOP1	chr20	+	41028818	41124487	3738	3.544955	1.516653	1.765908	3.019363	2.657776	2.877552	47	17	18	62	47	48
ENST00000261249	TRMT5	chr14	-	60971451	60981358	5573	0.46444	0.420147	0.648416	0.683513	1.078758	0.654838	10	7	10	21	29	17
ENST00000375980	EFHD2	chr1	+	15409895	15430343	2419	3.04186	2.560444	3.066256	4.877307	3.90432	4.642942	26	19	20	65	45	50
ENST00000398805	HSDL2	chr9	+	112379937	112472410	3350	0.814903	1.086443	0.491247	0.904866	0.6699	1.131151	10	11	5	17	11	17
ENST00000488067	RPS26P15	chr1	-	58056133	58056480	348	13.278009	8.690351	13.220257	22.192045	15.560995	15.392249	17	9	13	43	26	24
ENST00000545496	ARSE	chrX	-	2934632	2964453	2506	1.451123	1.13575	1.771321	1.584895	1.730322	1.450073	13	9	12	22	21	17
ENST00000372343	IPO13	chr1	+	43946939	43968022	3894	1.484592	1.114513	1.167031	1.326251	1.714838	2.363141	21	13	12	29	32	41
ENST00000355029	NET1	chr10	+	5412551	5458463	3402	2.029654	1.287821	1.332517	2.295879	2.687402	3.934419	25	13	12	43	44	60
ENST00000368457	PYGO2	chr1	-	154957026	154961748	3146	3.563567	3.397951	4.166118	3.82722	4.097905	4.709573	40	32	35	66	61	66
ENST00000543891	TMEM183A	chr1	+	203007403	203016094	924	9.221369	9.063673	11.460274	5.5847	17.730965	25.511209	30	25	28	29	78	105
ENST00000592456	SYNGR2	chr17	+	78169684	78172719	3036	1.624741	1.180362	2.139189	2.873486	2.337954	1.59966	18	11	17	48	34	22
ENST00000548884	NR1H4	chr12	+	100473708	100564413	2884	0.941311	1.092904	1.594575	2.365291	1.282727	2.390984	10	10	12	38	18	31
ENST00000427342	RPL10P12	chr12	-	68626870	68627187	318	11.732573	10.577719	13.737651	19.561802	13.09871	13.650146	14	10	12	34	20	20
ENST00000435128	ANXA2P2	chr9	+	33624274	33625293	1020	16.262484	15.189857	16.757538	29.067522	19.063578	14.484676	59	46	45	162	92	66
ENST00000623927	CERS1	chr19	-	18868552	18896144	2558	2.220814	2.755292	2.898103	2.721848	4.23914	3.463066	20	21	20	38	52	40
ENST00000340398	H3F3C	chr12	-	31791185	31792241	1057	11.230654	10.645321	17.316715	21.902777	14.096646	11.45752	42	34	48	127	71	54
ENST00000607520	AC105339.2	chr15	+	82752884	82757208	4325	0.420503	0.680427	0.690839	0.682451	0.299698	0.45667	7	9	8	17	7	9
ENST00000466501	RPL9P9	chr15	-	82372310	82372888	579	20.718204	22.861273	33.256039	34.438042	25.692923	22.876661	43	40	51	109	71	59
ENST00000394507	KRIT1	chr7	-	92198969	92246100	4762	1.140603	0.851086	1.179903	1.204302	1.070721	1.404171	20	13	15	32	25	30
ENST00000344157	YTHDC1	chr4	-	68310387	68350089	6232	2.569807	2.417829	2.381608	2.894594	2.759167	3.45065	57	45	39	99	82	96
ENST00000486777	RAB11FIP5	chr2	-	73073382	73112783	6120	0.677921	0.977447	1.37703	1.246995	1.431988	1.199811	15	18	22	42	42	33
ENST00000412556	BANF1P3	chr2	-	230725143	230725403	261	11.021968	13.781899	16.37027	20.871042	16.251293	13.664334	11	11	12	30	21	16
ENST00000400429	CALM2P3	chr13	-	41170700	41171148	449	7.292062	11.215826	13.03574	19.493195	10.6496	14.308611	12	15	16	48	23	29
ENST00000281243	QDPR	chr4	-	17486398	17512234	1648	3.498832	9.284624	3.735732	12.493827	14.944901	16.355499	21	46	17	113	117	120
ENST00000568980	HNRNPLP2	chr15	-	34489002	34490571	1570	11.160352	7.235198	10.945404	13.50465	10.508625	12.495003	62	34	45	116	78	88
ENST00000326648	ZNF609	chr15	+	64499292	64686068	8746	0.615584	0.5131	0.454902	0.59255	0.706397	0.872411	19	14	11	29	30	34
ENST00000341976	ZNF70	chr22	-	23738678	23751092	6924	0.382911	0.225986	0.490956	0.406373	0.277909	0.331969	10	5	9	16	10	11
ENST00000496294	AC073861.1	chr3	-	101576489	101576947	459	103.089157	71.029526	105.55233	163.194977	120.926727	99.616219	167	97	127	409	263	203
ENST00000466883	GUSB	chr7	-	65960688	65976160	2555	2.368301	0.953823	2.738582	2.260895	2.919294	2.930801	22	8	19	32	36	34
ENST00000584557	SAP30BP	chr17	+	75704772	75706771	2000	1.681997	1.121838	2.169441	1.383959	2.442624	1.947253	12	7	12	16	24	18
ENST00000460666	ST13P15	chr3	-	143517123	143518229	1107	1.815129	1.686975	2.370127	3.146929	1.896032	2.090013	8	6	7	19	10	11
ENST00000382038	RAD1	chr5	-	34905264	34916766	5770	3.146702	2.91275	1.747894	1.097754	0.899736	4.301357	64	50	27	35	25	111
ENST00000585482	SARM1	chr17	+	28371662	28404049	10309	0.304217	0.443196	0.522746	0.52375	0.419528	0.479211	12	14	15	30	21	22
ENST00000234420	MSH6	chr2	+	47783082	47810101	7476	2.051885	1.895457	2.686457	2.603172	1.81784	2.408165	54	43	53	107	65	80
ENST00000401642	SCFD2	chr4	-	52872982	53366075	3176	0.895346	0.671052	1.189145	0.907227	0.856643	1.148161	10	7	10	16	13	17
ENST00000488653	CCDC14	chr3	-	123913453	123961408	4156	0.275179	0.617002	0.914757	0.332602	0.672656	0.597849	5	8	10	8	14	12
ENST00000644480	AC006064.6	chr12	-	6556886	6607367	8502	6.719871	5.394211	5.35991	7.390038	6.096399	9.675808	201	136	119	343	245	365
ENST00000404537	OBSL1	chr2	-	219550742	219571289	5841	2.65347	2.377424	2.162014	2.449262	1.148414	3.254768	55	42	33	78	32	85
ENST00000371486	CPT2	chr1	+	53196429	53214197	3094	0.933387	1.170826	1.39826	2.146158	1.466288	1.982849	11	11	12	37	22	28
ENST00000359863	TRRAP	chr7	+	98878490	99013243	12677	2.667295	2.182508	2.532882	2.510681	3.170991	3.883977	119	83	84	174	190	219
ENST00000429216	HNRNPA1P35	chr2	+	201063089	201064051	963	5.486679	5.344486	6.705364	6.814344	6.392915	8.075931	19	16	17	36	30	35
ENST00000366663	C1orf198	chr1	-	230837119	230868653	3858	2.146597	2.015864	2.71768	2.666035	3.236639	2.647112	30	24	28	57	59	46
ENST00000394440	CCT4	chr2	-	61868089	61888804	2520	19.954603	1.515587	3.876343	5.782834	2.775673	5.125473	177	12	26	80	34	58
ENST00000382592	LATS2	chr13	-	20973032	21061547	5511	0.893759	0.811869	0.942412	1.435165	1.220157	1.547105	18	14	14	44	32	38
ENST00000260803	DBR1	chr3	-	138161012	138174949	2666	2.338485	1.000126	2.099573	2.080641	1.791277	1.292249	22	8	15	31	23	16
ENST00000319974	C2orf69	chr2	+	199911256	199928273	3728	0.378867	0.688683	0.651212	1.042095	1.529558	1.371908	5	8	7	22	27	23
ENST00000643092	WIZ	chr19	-	15422091	15449951	6299	1.182748	1.040391	0.857709	1.470978	1.890621	1.17178	27	20	15	51	57	33
ENST00000539264	FBRSL1	chr12	+	132560047	132570104	409	10.460595	10.000262	17.523239	16.8368	16.691879	13.68607	16	13	19	38	33	25
ENST00000355689	TTC30A	chr2	-	177612992	177618966	5975	0.383495	0.240433	0.310989	0.202878	0.195669	0.243769	9	5	5	7	6	7
ENST00000417615	RPL3P4	chr14	-	98972879	98973301	423	42.426846	40.912315	46.120895	48.394707	51.96743	48.29311	64	52	51	112	104	91
ENST00000555640	METTL17	chr14	+	20989994	20996995	2887	0.703603	1.903199	2.144245	2.080822	1.776045	1.928485	8	17	17	33	25	25
ENST00000359591	LRP10	chr14	+	22871613	22881580	6886	2.255163	2.396394	2.394827	2.616943	3.295135	4.850748	55	49	44	99	108	149
ENST00000394213	H2AFZP3	chr13	-	99215372	99215758	387	10.417581	11.679458	12.599061	22.330614	16.72485	13.103382	15	14	13	48	31	23
ENST00000421195	EEF1A1P14	chr1	+	194188967	194190342	1376	4.888791	6.84761	7.561499	7.202631	6.363729	5.055755	24	28	28	55	42	31
ENST00000397061	NUDT19	chr19	+	32691961	32713796	2967	2.208717	1.629197	2.042013	2.185455	2.308539	2.528258	24	15	16	36	33	34
ENST00000522299	CLU	chr8	-	27597996	27614693	2807	14.340564	8.687248	4.45558	19.897919	25.194925	11.910904	142	73	33	305	334	149
ENST00000418930	E2F5	chr8	+	85177225	85214518	1890	1.904442	1.403381	2.757736	4.788547	3.732002	5.194381	13	8	14	50	34	44
ENST00000619133	CD24	chr6	-	106969831	106975465	2513	3.560632	1.443911	3.692394	1.174591	0.437245	3.303381	32	11	25	17	6	37
ENST00000342480	PODXL2	chr3	+	127629181	127672809	2186	4.820854	3.838143	4.732397	5.769098	6.751374	9.188426	38	25	27	69	70	90
ENST00000396671	THRB	chr3	-	24117153	24494822	7402	0.61347	0.222362	0.869758	0.523334	0.65347	0.598465	16	5	17	22	23	20
ENST00000486758	SHROOM3	chr4	+	76689571	76742130	3766	1.382389	0.886162	1.206694	1.532205	1.883435	1.760154	19	10	12	32	34	30
ENST00000493442	FAM199X	chrX	+	104166620	104195902	7457	1.061485	0.300635	0.679618	1.118252	0.82317	0.77951	28	7	14	46	29	26
ENST00000393045	PIAS3	chr1	-	145848522	145859080	2901	1.046005	0.974906	1.025055	1.467265	1.484304	1.166547	11	9	8	24	21	16
ENST00000354618	THRAP3	chr1	+	36224416	36305357	4432	5.809657	4.680093	5.930804	5.101345	4.446396	6.07438	91	62	69	124	94	120
ENST00000371655	RAB3B	chr1	-	51907956	51990764	12844	0.339361	0.434091	0.221286	0.47901	0.310452	0.505798	16	17	8	34	19	29
ENST00000181796	FAM107B	chr10	-	14518560	14774897	3785	0.601794	0.692576	1.175297	0.669255	0.649265	0.728331	8	8	12	14	12	13
ENST00000463294	KRT8P13	chr3	+	170495627	170496636	1010	6.742136	4.390613	6.990308	10.115548	8.724031	8.043848	24	14	19	56	42	37
ENST00000277540	DPH7	chr9	-	137554909	137578935	1847	3.133154	3.053598	1.13771	4.216466	2.791934	4.6899	21	17	6	43	25	39
ENST00000622306	NOMO2	chr16	-	18499925	18562112	4252	4.343763	4.771341	5.607455	4.992005	5.515118	6.713279	65	61	63	116	111	127
ENST00000375003	HP1BP3	chr1	-	20742682	20775005	4822	6.264145	3.157324	4.699967	6.703216	5.274483	4.814307	107	46	60	177	121	103
ENST00000348956	CKB	chr14	-	103519659	103523111	1709	61.616291	18.649839	24.938288	47.889637	14.164012	34.724945	370	95	112	447	115	264
ENST00000263253	EP300	chr22	+	41091786	41180079	9587	4.473209	3.626482	3.320263	4.247838	4.356961	4.812902	151	104	84	222	198	205
ENST00000371743	ZFAS1	chr20	+	49278178	49289260	1008	4.154871	3.696562	6.584332	7.571122	3.574718	6.344541	15	12	18	42	18	29
ENST00000571351	TNFRSF12A	chr16	+	3020390	3022383	1678	5.022045	6.022606	4.815054	8.553721	11.006536	7.531744	30	30	22	79	88	57
ENST00000302418	KIF5B	chr10	-	32009010	32056431	5877	2.469202	2.608073	2.692949	3.543894	2.761274	3.799343	51	46	42	114	77	100
ENST00000254718	MYBBP1A	chr17	-	4538902	4555631	4807	2.141099	1.183038	2.819278	3.234193	2.950013	4.613358	37	17	36	85	67	99
ENST00000262577	ZC3H3	chr8	-	143437655	143541453	3280	1.179023	1.28184	1.541468	2.040307	1.539389	1.558108	14	13	14	37	24	23
ENST00000394963	SMARCD1	chr12	+	50084972	50100712	3658	3.455593	2.859698	3.549365	3.296121	4.374763	4.109099	45	32	34	66	76	67
ENST00000298292	DNAAF2	chr14	-	49625174	49635230	2963	2.202418	1.459833	2.268667	2.220182	2.132623	2.375156	23	13	18	36	30	32
ENST00000450554	U2AF2	chr19	+	55654146	55674715	3022	15.980215	15.998989	25.155094	18.527063	23.738419	25.381435	170	144	199	306	339	341
ENST00000376874	RILPL1	chr12	-	123470054	123533718	3932	1.10896	0.968728	0.882067	1.141332	1.286763	1.382866	16	12	10	25	24	25
ENST00000409293	C19orf24	chr19	+	1275438	1279249	983	6.683	7.006402	9.852004	12.950052	13.406578	13.582408	24	21	26	70	63	60
ENST00000367330	TMEM9	chr1	-	201134773	201154440	1959	2.271201	2.355006	1.771296	2.605597	1.166253	1.694775	16	14	10	28	11	15
ENST00000640052	MIR5703	chr2	+	227472132	227472187	56	43.053379	34.686089	45.823925	41.370564	58.092892	58.235226	9	6	7	13	16	15
ENST00000313135	UTS2R	chr17	+	82374230	82375586	1357	1.810281	1.070242	3.326269	3.701166	4.193278	4.603498	9	5	12	28	27	28
ENST00000409602	POTEJ	chr2	+	130611481	130658091	3383	1.938747	2.039016	3.014867	3.271307	3.240263	2.17437	24	21	27	61	52	33
ENST00000426077	TMEM185B	chr2	-	120221278	120223408	2131	2.119351	2.649066	2.770608	3.337267	4.029876	4.060738	16	17	16	39	41	39
ENST00000254998	NXT1	chr20	+	23350736	23354777	1123	8.424806	9.45195	8.048427	13.949772	11.273308	12.75573	34	32	24	86	60	64
ENST00000530238	BRMS1	chr11	-	66337369	66345089	1817	11.323638	7.362054	8.638783	8.602847	9.663038	5.815291	73	40	41	86	83	47
ENST00000395751	SREBF1	chr17	-	17812073	17820864	4653	3.932301	3.536506	5.293047	6.197491	6.031292	6.186985	65	49	65	158	133	128
ENST00000220325	EHD4	chr15	-	41895939	41972578	6416	1.758067	1.691035	2.376261	2.967607	2.783145	1.887119	40	33	40	104	85	54
ENST00000594635	ELL	chr19	-	18442665	18522116	4074	1.164026	1.18587	1.114231	1.835692	1.676308	1.944848	17	15	12	41	33	36
ENST00000515599	KRT8P48	chr5	-	146706381	146707600	1220	1.871497	1.551239	2.162683	3.035421	2.908176	1.806327	9	6	7	21	17	10
ENST00000409402	SPIRE1	chr18	-	12446512	12658134	5665	0.534169	1.333733	1.463998	1.158811	0.958102	1.528386	11	23	22	36	26	39
ENST00000363919	RNU1-65P	chr10	+	84003332	84003479	148	40.118191	70.52282	56.002262	71.220078	53.641273	44.559315	21	31	22	58	38	30
ENST00000323848	SRRM1	chr1	+	24643012	24673267	4011	11.781503	5.199429	5.753198	9.374054	5.361562	9.757975	166	62	61	205	102	174
ENST00000355621	UBE2H	chr7	-	129830732	129952949	5151	3.392657	2.79259	2.558395	4.20943	4.138395	3.979419	62	43	35	119	101	91
ENST00000245451	BMP4	chr14	-	53949736	53956811	1917	1.747792	1.50699	2.415929	2.210724	2.056507	1.995139	12	9	13	24	19	17
ENST00000511479	PTGES3P3	chr4	-	169791221	169791702	482	26.388783	20.636232	24.100914	45.660702	26.152876	18.182911	45	30	31	120	60	39
ENST00000481424	ZSCAN25	chr7	+	99616946	99632399	5722	1.38756	1.049343	1.178727	1.95357	1.882726	1.546288	28	18	18	61	51	40
ENST00000384637	RNU6-29P	chrX	-	48776965	48777071	107	40.212513	30.144421	39.193901	30.80669	30.719145	37.027634	16	10	11	18	16	18
ENST00000455134	GAPDHP28	chr10	-	91666780	91667782	1003	1.214634	1.508942	2.478957	2.169086	1.879777	1.554068	5	5	7	12	9	7
ENST00000254286	ACTR10	chr14	+	58200138	58235636	2419	2.400571	2.684885	2.196084	3.931943	3.134367	3.904997	21	20	14	52	36	42
ENST00000498737	NDUFA6	chr22	-	42085525	42090955	1256	10.020819	9.363076	11.833212	24.732716	17.740973	20.392582	45	35	39	170	106	114
ENST00000400979	AL596087.1	chr1	-	166275629	166277597	1969	6.766743	5.476755	7.996163	9.237305	8.537853	7.567487	47	32	42	100	80	67
ENST00000525402	CDK2AP2	chr11	-	67506512	67508649	1692	4.222629	15.485839	22.80728	1.643558	1.96361	5.606012	26	78	101	16	16	43
ENST00000519067	SLC45A4	chr8	-	141207166	141228570	7483	0.595055	0.260779	0.546051	0.407805	0.440783	0.447108	16	6	11	17	16	15
ENST00000367815	ATP1B1	chr1	+	169106323	169132019	1883	42.97298	47.755341	48.852673	62.844826	74.421173	74.898865	285	267	240	645	662	626
ENST00000494408	RPL29P11	chr3	-	37016523	37017014	492	34.584251	25.005438	36.519646	59.135761	46.962406	39.348373	60	37	47	159	110	86
ENST00000463397	RN7SL674P	chr2	+	11584773	11585047	275	395.307648	337.151489	260.35321	640.867371	600.468628	618.204773	382	275	187	961	780	755
ENST00000603219	MTCO3P22	chr5	-	100051133	100051916	784	28.175989	27.373791	22.302326	35.329426	45.718258	45.657124	78	64	46	151	170	159
ENST00000527418	ADAM15	chr1	+	155050946	155062775	4508	0.726494	0.667806	0.862509	1.102928	0.946066	1.174612	12	9	11	28	21	24
ENST00000527147	PPIAP43	chr11	+	100666459	100666962	504	5.169043	3.329881	3.163958	9.736377	8.549203	5.007998	10	5	5	27	21	12
ENST00000422958	AL355472.1	chr1	-	234356704	234357141	438	83.744766	66.339439	80.027855	143.737198	111.515495	89.188858	129	87	92	344	231	174
ENST00000451446	IPO7P2	chr13	-	24122065	24123814	1750	1.926623	1.890394	1.483403	2.010018	1.695452	1.982395	12	10	7	20	15	16
ENST00000235835	AKR7A2	chr1	-	19303965	19312146	1362	4.91112	5.850855	7.16226	6.036586	7.156607	5.550911	24	24	26	45	47	34
ENST00000266712	TMTC3	chr12	+	88142296	88199887	7203	0.34421	0.360454	0.513162	0.243256	0.271126	0.281705	9	8	10	10	10	9
ENST00000460307	FAM136A	chr2	-	70295976	70302056	2398	1.250438	1.408538	3.194251	1.136405	1.624616	1.627898	11	11	20	15	19	18
ENST00000256495	BHLHE40	chr3	+	4979116	4985323	3473	6.746384	4.371814	3.831589	6.124183	6.770518	5.321651	83	46	35	116	112	82
ENST00000479209	SERP1	chr3	-	150541998	150603174	3934	2.876097	11.886552	16.694988	17.605345	6.678319	21.280672	40	139	172	378	125	372
ENST00000635449	PRNCR1	chr8	+	127079874	127092600	12727	0.739957	0.697104	0.572822	0.636319	0.633784	0.6891	34	27	20	45	39	39
ENST00000417985	ACTBP1	chrX	-	46288016	46289128	1113	3.647758	1.837251	3.178246	4.144759	3.802493	3.365015	15	7	10	26	20	17
ENST00000543571	LATS1	chr6	-	149658153	149718256	7517	0.576143	0.437252	0.354301	0.683063	0.367479	0.503826	16	10	7	28	14	17
ENST00000578922	SMG8	chr17	+	59209867	59212044	2178	2.372584	1.529746	2.720211	2.627253	2.173074	2.393389	19	10	16	32	23	24
ENST00000393792	UBTD2	chr5	-	172209640	172284071	3301	1.027135	1.561859	0.841791	2.130697	1.679748	1.420696	12	16	8	39	27	21
ENST00000367607	CEP350	chr1	+	179954738	180114880	13491	0.96954	0.556922	1.145935	1.197313	0.967037	0.979601	46	23	41	89	62	59
ENST00000377727	HIST1H4H	chr6	-	26285113	26285509	397	114.144104	79.205742	113.277962	150.103043	124.994011	88.407402	160	94	118	325	235	156
ENST00000625845	SNORD3C	chr17	-	19190029	19190245	217	242.719131	292.87085	46.487202	197.351685	242.677597	278.949524	185	189	27	234	249	269
ENST00000460716	RPL5P1	chr15	-	24908932	24909825	894	4.003947	3.286842	4.929049	5.195705	4.30833	3.968964	13	9	12	26	19	16
ENST00000247207	HSPA2	chr14	+	64540468	64543234	2767	2.259989	1.657488	1.542603	2.149931	2.340202	2.108816	22	14	12	33	31	26
ENST00000439211	DHFR	chr5	-	80626228	80654983	3917	1.772711	0.672347	0.735823	1.824272	2.07737	1.508701	25	8	8	39	39	27
ENST00000399974	MTRNR2L4	chr16	-	3370979	3372740	1762	63.901447	14.379459	14.449437	14.483581	11.833093	11.50099	396	76	67	140	99	90
ENST00000426339	NPM1P26	chr10	+	96560185	96560922	738	13.306148	10.515538	8.140839	19.137671	17.591209	20.582092	35	24	16	77	62	68
ENST00000425821	AL138785.1	chr1	-	28982278	28982608	331	35.287037	44.05444	42.937328	51.280899	51.19075	49.946411	42	44	38	93	81	74
ENST00000308153	H2AFV	chr7	-	44834228	44848063	752	2.772197	6.797731	8.163826	17.329035	10.375675	4.051088	8	16	17	72	37	14
ENST00000576448	LRRC59	chr17	-	50395974	50397504	1531	27.180468	7.718826	33.612553	21.398352	32.214539	37.828236	147	36	135	179	233	257
ENST00000436998	AC016734.1	chr2	-	63622178	63622831	654	3.100749	2.628599	4.286047	5.867334	3.202503	4.063236	8	6	8	21	10	12
ENST00000437259	NSMF	chr9	-	137447573	137459334	3577	1.464139	1.406713	2.242346	1.84341	2.381406	2.150474	19	15	21	36	41	35
ENST00000623799	YY1	chr14	+	100275729	100278470	2742	0.816968	0.746933	1.657338	0.97785	1.25379	0.757588	8	7	12	15	17	10
ENST00000612223	SYNRG	chr17	-	37514797	37609496	8229	0.320738	0.345872	0.328614	0.625919	0.448298	0.69688	10	9	8	29	18	26
ENST00000370651	AL135905.2	chr6	+	63572012	63583587	5088	5.597968	3.162819	7.950612	7.036938	8.788367	7.127662	101	48	106	196	212	161
ENST00000298569	KIAA1191	chr5	-	176346061	176361968	2991	0.653921	1.692901	0.623485	0.694937	1.199878	0.610917	7	16	5	12	17	9
ENST00000225698	C1QBP	chr17	-	5432777	5439155	1169	38.908287	29.266628	45.099735	70.84951	55.098595	47.808777	160	102	138	452	305	248
ENST00000374379	CLIC4	chr1	+	24745357	24844324	4346	2.851555	0.392113	4.080878	5.664374	4.598734	4.082819	44	6	47	135	95	79
ENST00000442011	TGFBI	chr5	+	136028895	136063817	2804	1.779075	2.14129	2.624369	4.876953	3.027305	2.372165	18	18	20	75	41	30
ENST00000223073	RBM28	chr7	-	128297685	128343908	15507	0.28133	0.406667	0.447924	0.444432	0.481449	0.599701	16	19	19	38	36	42
ENST00000332674	MXI1	chr10	+	110207605	110287365	3470	0.986956	0.704901	1.256596	0.913703	1.713093	1.830596	13	8	12	18	29	29
ENST00000600237	SYMPK	chr19	-	45815448	45855807	5164	2.167498	1.798147	1.332236	2.14541	2.498304	2.415497	40	28	18	61	61	56
ENST00000562622	CFAP20	chr16	-	58113606	58129371	1605	3.752851	5.881525	2.901036	7.265299	5.775541	6.377826	22	28	13	64	44	46
ENST00000575978	EIF4A3	chr17	-	80135255	80139487	3593	2.970472	2.669174	3.764517	1.362446	2.802896	2.996986	38	29	36	27	48	48
ENST00000367696	RC3H1	chr1	-	173931214	174022297	11261	0.604631	0.410202	0.457448	0.743697	0.660654	0.571752	24	14	14	46	36	29
ENST00000479243	RPL10AP2	chr8	+	47157118	47157771	654	6.019781	3.957449	7.452673	11.520266	10.19972	6.567125	14	8	13	42	32	20
ENST00000536684	MTRNR2L8	chr11	-	10507887	10509189	1303	17362.783203	17381.109375	20162.083984	12791.208008	14433.320312	15153.323242	79448	67159	68524	90838	88796	87573
ENST00000452570	GAPDHP1	chrX	-	39787132	39788136	1005	26.738071	22.637863	30.037394	41.121967	35.994297	31.620361	95	68	79	226	171	141
ENST00000424203	GART	chr21	-	33503933	33542892	3571	3.213461	2.2136	2.887112	2.804918	3.740934	3.093516	41	24	27	55	64	49
ENST00000339362	NEO1	chr15	+	73051710	73305205	7342	0.200006	0.184337	0.522184	0.232578	0.296934	0.410275	6	5	10	10	11	14
ENST00000354725	SND1	chr7	+	127652180	128092607	3476	14.126236	12.36565	11.263595	13.534652	14.704247	19.344368	173	128	103	257	242	299
ENST00000512863	KRT8P32	chr5	-	98392070	98393530	1461	2.700232	2.237093	2.972515	3.702157	3.631878	2.872654	14	10	12	30	26	19
ENST00000627468	OXNAD1	chr3	+	16265160	16306086	3983	1.28404	0.800138	1.226134	1.021756	1.209321	1.545885	18	10	13	23	23	28
ENST00000369980	IRAK1	chrX	-	154010500	154019980	3666	1.229798	0.58269	2.403369	2.248086	1.346196	2.378677	16	7	23	45	24	39
ENST00000389749	TRMT61A	chr14	+	103529184	103537073	3229	1.147635	1.438929	2.034147	2.895436	2.33023	1.397377	14	14	18	51	36	21
ENST00000301740	SRRM2	chr16	+	2752329	2771412	9353	11.852818	6.694792	9.91377	10.209725	11.266586	15.467567	390	186	242	521	498	642
ENST00000426284	PPP1R14BP2	chr2	+	207681590	207682033	444	5.138695	3.969238	5.593847	5.13021	4.517805	3.782614	9	6	7	13	10	8
ENST00000616787	SELENOF	chr1	-	86862447	86914424	1838	13.853649	7.820358	9.686621	10.137842	10.11643	12.696303	90	43	47	102	88	104
ENST00000356286	RBCK1	chr20	+	408053	430966	2774	3.65312	2.825211	4.028763	5.297068	6.848199	5.69058	36	24	30	81	90	71
ENST00000445593	LAPTM4B	chr8	+	97775057	97853013	3173	1.390484	0.435039	2.624384	33.979523	1.323545	1.380756	16	5	22	588	20	20
ENST00000495728	RPL35	chr9	-	124860979	124861981	649	15.079298	12.312862	33.873344	17.558094	49.043224	31.967827	35	24	58	63	151	93
ENST00000263275	OPA3	chr19	-	45546281	45584819	7828	0.34088	0.423902	0.566912	0.799218	0.577274	0.243709	10	10	12	35	22	9
ENST00000555532	RBM8B	chr14	+	60397757	60398281	525	19.801577	13.640121	18.74486	25.871809	18.702024	16.522766	37	22	26	75	47	39
ENST00000262644	IMPAD1	chr8	-	56957933	56993844	7199	3.56465	3.065433	3.226267	3.616094	3.815133	4.269496	91	66	61	142	130	137
ENST00000323301	LRSAM1	chr9	+	127451513	127503499	3376	1.920051	1.440939	1.702082	2.146178	2.066402	2.742797	23	15	15	40	33	42
ENST00000223641	SEC61B	chr9	+	99222301	99230615	545	40.287498	38.159409	42.852226	43.018578	48.505714	69.598816	78	62	61	128	125	169
ENST00000426182	NME2P1	chr12	+	120282303	120282716	414	13.412728	18.01796	26.534609	24.236609	18.485344	19.881783	20	23	29	55	37	37
ENST00000343823	ASH2L	chr8	+	38105242	38139965	3090	1.660264	0.66125	0.966632	2.33575	2.014683	2.618938	19	7	8	40	30	36
ENST00000395123	SLC43A3	chr11	-	57406954	57426945	2619	2.508025	1.915753	1.76095	1.144314	3.500541	3.578274	24	15	13	17	44	42
ENST00000412502	RPL37AP1	chr20	-	44466564	44466842	279	44.203396	31.066147	56.211845	108.91938	67.434273	57.001644	44	26	41	166	89	71
ENST00000377705	NOL9	chr1	-	6521347	6554535	6649	1.122633	0.858806	0.889592	1.612567	1.266091	1.586126	27	17	16	59	40	47
ENST00000612233	NOP56	chr20	+	2655413	2658392	2980	4.28514	19.486816	23.711105	14.124242	18.241859	19.481659	45	173	185	230	257	258
ENST00000508564	LINC02381	chr12	+	54126098	54132843	1369	5.896099	3.975722	8.080902	12.120087	9.407585	9.105424	29	17	29	91	61	56
ENST00000455201	HNRNPA3P5	chr13	-	65787932	65788764	833	4.508341	3.950089	3.860875	5.006676	3.935236	3.877244	14	10	9	23	16	15
ENST00000259021	KAT7	chr17	+	49788555	49835030	9644	0.473446	0.288175	0.433054	0.462259	0.351623	0.405126	17	9	11	25	17	18
ENST00000524683	SC5D	chr11	+	121292771	121305710	2391	1.15087	0.858658	1.204522	1.788466	1.102336	1.459711	10	7	8	24	13	16
ENST00000506579	HARS	chr5	-	140675423	140691341	3482	0.432896	0.760584	1.749944	1.494045	1.387649	1.829156	6	8	16	29	23	29
ENST00000339276	SFN	chr1	+	26863138	26864457	1320	6.739379	4.64963	5.812772	9.179604	8.03973	6.716192	32	19	21	67	51	40
ENST00000457167	DNAJC7	chr17	-	41976433	42017653	2022	1.07731	5.469664	1.479318	6.951777	7.590005	1.611165	8	33	8	77	73	15
ENST00000530945	CFL1	chr11	-	65854832	65858194	1509	7.853199	27.052114	30.900955	10.240022	2.70216	1.133562	42	122	122	85	20	8
ENST00000333896	SPTBN1	chr2	+	54558394	54662308	9075	11.731047	8.621831	10.53726	10.6365	9.683368	11.455426	374	233	250	527	415	462
ENST00000515379	HNRNPA1P12	chr5	-	80359080	80360040	961	2.424282	2.291216	3.671369	3.273636	2.920932	2.823124	9	7	10	18	14	13
ENST00000450676	FTH1P7	chr13	-	22696023	22696574	552	14.281116	6.775744	8.632392	10.881141	8.604553	8.781695	28	12	13	33	23	22
ENST00000647441	DTD1	chr20	+	18587942	18766644	4112	1.144643	0.655715	0.502483	1.253399	1.309883	0.7255	17	8	6	29	26	14
ENST00000276826	ARHGAP39	chr8	-	144529179	144605816	4697	0.304749	0.343597	0.377647	0.223964	0.404304	0.767542	6	5	5	6	9	16
ENST00000186436	TMEM131	chr2	-	97756340	97995891	6640	0.655869	0.454616	0.513182	0.785137	0.741016	0.507169	16	9	9	29	24	15
ENST00000498406	THAP7	chr22	-	20999104	21001742	1957	2.058932	1.524665	3.571622	2.983863	1.744561	3.097947	15	9	19	32	17	27
ENST00000573058	SLC38A10	chr17	-	81250877	81252503	1627	7.248288	5.18724	15.25536	14.491055	11.280475	7.723444	42	26	65	129	87	56
ENST00000510337	KRT18P16	chr5	+	123636110	123637403	1294	6.588075	5.23589	5.229886	10.522311	9.070608	5.529116	30	21	18	75	56	32
ENST00000543185	HDAC4	chr2	-	239048169	239400949	8990	0.545343	0.336102	0.444085	0.752917	0.73785	0.694033	18	9	11	37	32	28
ENST00000310447	CASP2	chr7	+	143288215	143307696	4225	1.536901	2.316184	1.690135	2.555455	1.784328	3.005764	23	30	19	59	36	57
ENST00000586733	GALK1	chr17	-	75757972	75758518	465	6.772416	4.29592	8.949785	9.124129	8.850163	7.617503	12	6	11	24	20	16
ENST00000617908	UNC13B	chr9	+	35161992	35405334	6432	0.710725	0.443128	0.735112	0.635191	0.539972	0.724192	17	9	13	23	17	21
ENST00000298229	INPPL1	chr11	+	72224781	72239105	4733	1.20819	1.099437	1.39027	1.748355	1.523349	0.645534	21	16	18	46	35	14
ENST00000419025	EEF1A1P8	chr3	-	184026369	184027756	1388	4.20647	4.862455	6.216019	7.951718	5.469321	4.512126	21	21	23	61	36	28
ENST00000589488	QTRT1	chr19	+	10701430	10713345	1571	4.562529	3.971842	4.764003	4.927373	6.561909	5.666852	26	19	20	43	49	40
ENST00000498794	DALRD3	chr3	-	49015491	49018576	2987	1.330862	1.023606	2.097216	2.172858	2.251038	2.959838	14	10	17	36	32	40
ENST00000485245	TMEM131	chr2	-	97756333	97765317	7476	0.227525	0.24358	0.344619	0.269969	0.471793	0.413125	6	6	7	11	17	14
ENST00000382466	ZDHHC20	chr13	-	21372573	21459369	5338	2.16074	1.739807	1.719569	1.684699	2.024279	2.284919	41	28	24	50	52	55
ENST00000315872	ROCK2	chr2	-	11179761	11344585	8292	1.69982	1.232754	1.244051	1.244979	0.928326	0.685769	50	31	27	57	37	26
ENST00000490569	EEF1A1	chr6	-	73517519	73520059	1802	3.222266	9.028291	9.925012	3.80518	24.122778	18.125484	21	49	47	38	206	145
ENST00000315251	CHDH	chr3	-	53812335	53846390	7665	0.259563	0.571944	0.550585	0.670143	0.519614	0.750866	7	14	12	28	19	26
ENST00000374163	RPS6KA1	chr1	+	26545842	26575030	3202	0.618671	0.806428	1.581044	1.575274	1.194758	1.775552	7	8	14	28	19	26
ENST00000636377	SNORD98	chr10	+	68755172	68755238	67	212.225998	266.894989	216.528046	228.721207	276.410889	269.977448	50	54	38	84	88	81
ENST00000585105	TMEM94	chr17	+	75476547	75500090	5632	0.491325	0.747953	0.62761	0.67289	0.95767	0.707907	10	13	10	21	26	18
ENST00000356654	ATN1	chr12	+	6924463	6942321	4351	1.433305	1.413358	1.943263	1.828419	2.279687	2.179565	22	19	23	44	47	43
ENST00000252602	MRPL34	chr19	+	17305668	17306843	968	8.851057	5.758878	7.373793	26.400011	17.343031	7.049748	31	17	19	140	80	31
ENST00000571647	HGS	chr17	+	81695956	81698356	2401	4.019803	2.320271	4.055825	4.288606	4.928109	0.893731	34	17	26	57	56	10
ENST00000366955	CENPF	chr1	+	214603195	214664588	10307	2.482932	1.169998	2.384644	3.068651	2.193895	2.666559	90	36	65	173	107	122
ENST00000252992	CEP85	chr1	+	26234202	26278808	3935	2.052906	1.132598	1.710163	0.657764	2.081408	1.689005	29	14	18	15	39	30
ENST00000593845	AKAP8L	chr19	-	15380051	15418988	2749	4.582641	3.640196	4.997435	5.459707	4.865533	6.457181	45	30	36	82	64	79
ENST00000438325	PA2G4P6	chr9	+	89449558	89450754	1197	1.719202	2.307461	1.805509	3.162349	2.033824	1.668662	8	9	6	21	12	9
ENST00000649622	ZNF195	chr11	-	3358103	3379181	9943	0.35131	0.137925	0.29253	0.324039	0.250824	0.234161	13	5	8	18	12	11
ENST00000478472	GBA	chr1	-	155234961	155236459	1005	1.503622	3.315425	2.090509	2.265188	2.181896	1.930869	6	10	6	13	11	9
ENST00000530835	TUBAP2	chr11	+	90282560	90284172	1613	23.920443	16.028183	25.214478	33.812904	26.422199	23.789322	136	77	107	298	202	171
ENST00000379333	SLC23A2	chr20	-	4852356	5010293	6962	0.291225	0.282622	0.665964	0.899668	0.43958	0.512226	8	6	13	35	15	16
ENST00000295731	IHH	chr2	-	219054420	219060467	2023	1.832063	1.192826	2.182211	3.466284	2.928517	2.715585	14	8	12	39	28	25
ENST00000252799	ZNF747	chr16	-	30530367	30535347	3936	1.800504	0.977865	1.663032	2.467854	2.401648	0.865361	25	12	18	53	45	16
ENST00000564061	POLR3E	chr16	+	22297455	22329091	4800	0.65891	0.667896	0.655787	1.108775	1.220775	0.963873	12	10	9	30	28	21
ENST00000588598	ABHD17A	chr19	-	1876977	1883602	5425	1.022848	0.714806	1.160616	1.280978	0.992803	1.188513	20	12	17	38	26	29
ENST00000367976	CTGF	chr6	-	131948176	131951373	2339	4.842644	4.305317	5.621313	6.10342	15.771549	12.129246	40	30	35	78	175	126
ENST00000227525	TMEM109	chr11	+	60913874	60923443	2413	14.729184	10.899675	12.764138	20.004713	14.692358	12.842893	125	78	81	264	168	138
ENST00000467105	RPL3	chr22	-	39312887	39314965	1396	18.972378	7.812332	8.930014	12.722378	1.096027	0.709948	94	33	33	97	8	5
ENST00000258711	CHST12	chr7	+	2403588	2448483	15979	0.173356	0.181684	0.325772	0.456089	0.346675	0.360384	10	9	14	40	27	26
ENST00000380338	MLLT3	chr9	-	20341665	20622543	6772	0.301639	0.203837	0.290025	0.437839	0.475747	0.306906	8	5	6	17	16	10
ENST00000371084	PGM1	chr1	+	63593276	63660245	2472	5.662996	4.048891	4.301219	5.249984	8.826251	5.699374	50	30	28	71	104	63
ENST00000357214	SFPQ	chr1	-	35182932	35193148	3747	45.698299	32.126953	33.710167	41.902	41.714069	42.894661	602	357	330	856	738	713
ENST00000496160	RPL31P61	chr19	+	36901742	36902117	376	15.275188	6.605801	7.201432	25.570641	16.164917	11.358116	21	8	8	53	29	19
ENST00000584632	CDK12	chr17	+	39461511	39526163	4165	7.54498	5.670241	5.47829	7.21719	8.340115	6.696913	111	71	60	164	165	124
ENST00000445194	AL121723.1	chr20	-	31285317	31286835	1519	1.47349	2.47906	3.328242	1.426133	2.406593	2.384797	8	12	14	12	18	17
ENST00000319555	ZFPM1	chr16	+	88453317	88537016	5380	5.913215	4.526232	5.62985	7.247641	8.177231	8.561988	112	73	80	213	208	205
ENST00000565166	AC087633.2	chr15	+	94855474	94856912	1439	6.352243	4.60883	4.26815	4.716865	6.691941	5.932029	33	20	17	37	46	38
ENST00000523215	ERGIC1	chr5	+	172933662	172952680	3621	1.077917	0.787265	0.811304	0.885232	1.542235	1.23952	14	9	8	18	27	20
ENST00000619039	PIP4K2B	chr17	-	38765689	38799905	5734	1.187999	1.70706	2.065773	2.012161	2.404082	2.376609	24	30	31	63	66	61
ENST00000439981	RPL15P1	chr20	-	18090116	18090715	600	4.499563	6.116899	9.220038	8.317796	6.847318	7.123262	10	11	15	28	20	19
ENST00000513973	PGM3	chr6	-	83164873	83193293	6107	0.854838	0.980549	0.861512	0.911839	1.357506	0.854253	19	18	14	31	40	24
ENST00000372901	UBR2	chr6	+	42564062	42693504	7857	0.418487	0.321115	0.41	0.452841	0.490962	0.506481	12	8	9	20	19	18
ENST00000367495	RAB32	chr6	+	146543693	146554965	1217	12.613476	6.307073	12.758091	11.521194	13.047096	11.64	54	23	41	77	75	63
ENST00000461223	AC012618.1	chr19	+	12260126	12260537	412	12.189187	7.615775	18.28121	23.672388	29.821449	18.010626	18	10	20	54	59	33
ENST00000268989	SGSM2	chr17	+	2337512	2381050	4863	0.318551	0.638328	0.411007	0.316272	0.305688	0.304766	6	10	6	9	8	7
ENST00000315249	RFFL	chr17	-	35005990	35089319	7293	1.119268	0.842619	1.113311	2.05157	1.424518	1.461569	29	19	22	82	50	48
ENST00000322602	MFAP3	chr5	+	154038993	154055033	2891	1.146537	1.071596	1.262863	0.841213	0.435658	1.141763	12	10	10	14	6	15
ENST00000246868	SBDS	chr7	-	66987677	66995601	1631	2.234418	2.565817	2.401396	2.892591	3.637972	2.556576	13	13	11	26	29	19
ENST00000257868	GDF11	chr12	+	55743280	55757278	8657	0.38823	0.433992	0.470928	0.627492	0.537563	0.548592	12	12	11	30	22	22
ENST00000405810	RPL23P8	chr7	+	20827326	20827753	428	68.449448	60.605236	77.17115	96.50354	97.441475	89.45993	103	77	87	226	197	170
ENST00000624508	AC135050.7	chr16	+	31093727	31095944	2218	4.140056	3.734116	4.977008	6.181656	6.826904	6.183239	33	25	29	75	72	61
ENST00000617444	SLC35E2B	chr1	-	1661478	1692644	6283	0.457822	0.430745	0.34534	0.712578	0.606214	0.95881	11	9	6	25	18	27
ENST00000616661	DHRS3	chr1	-	12567910	12617731	1722	8.455784	7.314469	7.669359	11.200621	8.423932	5.888574	52	38	35	106	69	45
ENST00000269141	CDH2	chr18	-	27950966	28177446	4332	1.188401	1.400832	1.04266	1.987851	2.208876	1.199011	19	18	12	47	46	24
ENST00000375906	GPANK1	chr6	-	31661229	31666283	2793	0.902014	0.627964	1.36169	1.726557	1.718484	1.260491	9	6	10	27	23	16
ENST00000457486	FKBP4P6	chr9	+	42384805	42386136	1332	1.6528	1.164481	1.232994	1.880204	1.112976	1.382256	8	5	5	14	7	9
ENST00000371564	NFATC2	chr20	-	51386957	51542719	7525	0.380944	0.360306	0.377018	0.651019	0.64602	0.652376	11	9	8	27	23	22
ENST00000402798	RPS27AP11	chr6	+	113581501	113581947	447	6.902112	9.713917	12.165281	12.336864	8.619712	5.958096	11	13	15	31	19	12
ENST00000457263	AL031727.1	chr1	+	19608114	19608568	455	4.816275	4.538345	5.009785	8.594253	9.518711	8.569407	8	7	6	22	21	18
ENST00000442592	MRPL27	chr17	-	50367868	50373207	2441	3.132797	0.685229	2.536021	4.547348	2.929237	2.940794	27	5	17	61	34	32
ENST00000383975	RNU1-11P	chr6	+	13214056	13214219	164	802.204773	1033.208008	970.168091	1124.560425	944.452881	1089.866821	463	503	416	1006	732	793
ENST00000356464	RPS26	chr12	+	56041351	56044676	1272	2.94452	3.343859	3.036265	5.535312	4.26179	4.775635	14	13	11	39	26	27
ENST00000375911	C6orf47	chr6	-	31658298	31660772	2475	1.026296	1.524216	2.728374	2.102431	2.038955	2.531306	9	12	18	29	24	28
ENST00000261858	GLCE	chr15	+	69160634	69272199	5037	0.541455	0.379222	0.462253	0.531776	0.273035	0.356987	10	6	7	15	7	8
ENST00000577539	VAPA	chr18	+	9947594	9951353	3760	0.711401	0.448438	1.088984	1.022808	0.840803	0.352592	10	5	11	21	15	6
ENST00000298492	ABRAXAS2	chr10	+	124801785	124836670	2992	0.439073	0.488406	0.590836	0.56745	0.399243	0.627509	5	5	5	10	6	9
ENST00000405510	SUN2	chr22	-	38734725	38755528	4055	2.918637	2.74331	3.874682	4.187163	5.333119	4.066125	42	33	41	93	103	74
ENST00000485881	HSPA8P9	chr3	+	137880295	137882237	1943	4.563855	3.568614	3.920648	5.03661	4.218259	4.465587	32	21	20	54	39	39
ENST00000337179	NUDT4	chr12	+	93377883	93408146	9753	0.609984	0.61653	0.918504	1.110791	0.847846	1.202913	21	18	24	60	40	53
ENST00000456318	POLR2H	chr3	+	184361718	184368594	1802	4.962811	4.829911	7.829441	5.965672	6.682164	6.191807	32	26	37	59	57	50
ENST00000620653	MIR6758	chr12	+	57512688	57512750	63	21.937262	27.977255	29.048187	21.085733	34.739193	36.687107	5	6	5	8	11	11
ENST00000450142	PPP1R12A	chr12	-	79773568	79935198	5721	1.328728	0.815016	1.154717	3.011544	1.181028	1.469028	27	14	18	94	32	38
ENST00000371199	XIAP	chrX	+	123860027	123913979	8591	0.348705	0.260172	0.324218	0.576604	0.396645	0.358207	11	7	8	27	17	14
ENST00000368489	ATP8B2	chr1	+	154327800	154351307	5861	1.028171	0.966112	0.879368	1.32102	1.597715	1.598864	22	17	14	43	45	42
ENST00000441779	STXBP2	chr19	+	7637113	7647872	1914	1.531221	1.812692	1.121516	2.303316	2.461751	2.524365	11	11	6	25	23	22
ENST00000287652	TATDN2	chr3	+	10248023	10281216	5342	3.29673	1.472315	3.073009	3.982467	4.308713	4.209997	62	24	43	116	109	100
ENST00000498507	AL031864.2	chr1	-	171824610	171824959	350	16.61368	8.14502	16.761454	28.070154	25.295708	16.464838	21	9	16	54	42	26
ENST00000379483	KBTBD7	chr13	-	41189833	41194566	4734	0.858578	0.637789	0.710519	0.79299	1.042431	0.918253	15	9	9	21	24	20
ENST00000446751	NUTM2A-AS1	chr10	-	87244132	87342612	2394	0.657915	0.805691	1.209424	1.554305	1.090376	1.437721	6	6	8	21	13	16
ENST00000445125	AC010970.1	chrY	-	10197256	10199103	1848	6.325282	2.47834	5.394532	5.302279	4.284534	7.8316	42	14	27	54	38	65
ENST00000215574	CDC34	chr19	+	531712	542092	1471	13.095332	14.114408	17.46706	18.494764	21.853287	24.645409	68	62	68	149	152	161
ENST00000522684	PTK2	chr8	-	140657900	141001233	4955	1.252264	1.083714	2.369697	1.534186	1.772942	0.897173	22	16	31	42	42	20
ENST00000467087	STIM2	chr4	+	26860691	27025381	5154	0.992876	0.833177	0.919414	1.145848	0.903218	1.056113	18	13	13	33	22	25
ENST00000586523	ATP5F1A	chr18	-	46084150	46088696	4547	0.794582	5.956479	7.794844	1.686776	1.950275	2.297869	13	81	93	42	42	47
ENST00000413221	EPB41L4A-AS1	chr5	+	112160526	112164276	2969	1.204097	0.815965	1.604093	1.644485	1.674162	1.723325	13	8	13	27	24	23
ENST00000356920	POTEE	chr2	+	131218067	131265278	4159	1.673413	1.912417	2.837788	2.913145	2.793687	2.044646	25	24	31	67	55	38
ENST00000379540	NFX1	chr9	+	33290511	33371157	4604	0.614388	0.499049	0.542938	0.633388	0.380291	0.715549	10	7	7	16	9	15
ENST00000478558	SNAPIN	chr1	+	153658727	153661564	1205	3.578284	3.130526	3.583318	5.82478	5.089632	6.707453	16	12	12	39	29	36
ENST00000393266	AC090114.1	chr7	-	128570241	128570688	448	5.192538	4.930256	6.460345	10.458499	5.789957	6.591563	9	7	8	26	13	14
ENST00000299954	PITPNC1	chr17	+	67377281	67697261	6359	0.340933	0.377581	0.260453	0.66022	0.503153	0.491404	8	8	5	23	16	14
ENST00000293404	NAGS	chr17	+	44004546	44009060	2182	1.778236	0.689906	1.830788	2.63214	3.098788	2.522396	14	5	11	32	32	25
ENST00000534928	ZCCHC7	chr9	+	37120598	37358146	2828	2.08915	1.50726	1.909903	1.722112	1.941995	2.0159	21	13	15	27	26	26
ENST00000469811	RPL22P2	chr14	-	76886377	76886750	374	10.292228	7.705301	8.049312	17.214825	9.786456	7.543038	14	9	8	36	18	13
ENST00000320203	RBPMS	chr8	+	30384511	30572256	3110	4.963091	5.149214	5.174892	7.314413	8.023954	6.792923	55	48	42	124	118	94
ENST00000379671	NREP	chr5	-	111728812	111757724	2581	1.122545	0.755696	0.804914	0.782871	0.622598	0.687387	11	6	6	12	8	8
ENST00000363421	RF00019	chrX	-	117914244	117914345	102	46.613583	13.627895	21.616701	45.442486	26.183922	28.175549	17	5	6	26	13	13
ENST00000364995	SNORD50B	chr6	-	85677589	85677658	70	524.342712	372.682739	407.084412	487.412506	385.914337	520.07782	129	78	75	186	128	162
ENST00000296255	RPN1	chr3	-	128619970	128650849	2314	27.524088	20.301233	25.536947	33.633125	31.498503	35.602531	224	140	155	425	345	366
ENST00000610674	RN7SL3	chr14	-	49853616	49853914	299	4090.925781	2693.484131	3389.672852	2629.885498	3018.897461	3170.898438	4296	2389	2644	4286	4262	4206
ENST00000288985	ERCC6L2	chr9	+	95875701	95968840	4564	1.266521	0.758587	1.196496	1.012335	0.916152	1.394154	21	11	15	26	20	29
ENST00000343938	CPTP	chr1	+	1324767	1328897	2190	1.199731	1.674592	2.210162	2.754911	4.973688	2.77209	10	11	13	33	52	27
ENST00000299162	FOXN4	chr12	-	109277980	109309220	3350	1.381785	0.943117	1.989372	2.279586	1.594114	2.272452	17	10	18	42	26	34
ENST00000367651	CITED2	chr6	-	139371807	139374620	2354	19.065504	19.450296	20.375458	30.070539	36.352715	26.493994	158	136	126	386	405	277
ENST00000418824	RPL9P9	chr15	-	82372196	82372912	636	2.712898	5.449381	7.302053	7.380558	5.293953	5.058362	7	11	13	26	16	15
ENST00000372447	C9orf78	chr9	-	129827290	129835275	1795	2.540336	2.617565	1.347019	2.639945	1.938228	2.957662	17	14	7	26	17	24
ENST00000335500	GPATCH8	chr17	-	44395284	44465935	8109	1.322771	1.091641	1.229462	0.926911	1.230374	1.648461	38	27	27	41	48	60
ENST00000557682	LINC01578	chr15	+	92882707	92899701	2683	6.383943	6.282104	8.305434	9.705868	8.150856	9.293208	61	50	59	142	104	111
ENST00000306388	TBCA	chr5	-	77691241	77776287	2301	1.477097	2.652731	1.829463	1.276097	0.803609	1.095503	12	19	11	17	9	12
ENST00000601168	BCL2L12	chr19	+	49665998	49667030	416	7.633537	6.655863	8.212327	16.286739	12.873364	11.974952	12	9	9	37	26	23
ENST00000236137	SLC19A2	chr1	-	169463909	169486003	3671	1.979585	1.492247	2.399832	2.61335	2.053807	1.779854	26	17	23	53	36	29
ENST00000530374	CYHR1	chr8	-	144449931	144462861	1870	4.847812	4.505738	3.165507	3.751582	4.233565	4.776305	32	25	16	39	38	40
ENST00000320580	PACS1	chr11	+	66070454	66244747	4392	2.699355	3.146182	2.85867	3.308764	3.965724	3.948263	42	41	33	80	83	77
ENST00000533985	KRT8P41	chr11	+	9094377	9095890	1514	0.953305	1.120224	1.56326	2.242168	1.635776	1.439046	6	6	7	19	12	10
ENST00000330871	SOCS3	chr17	-	78356778	78360077	2734	2.144151	0.912484	0.562465	1.811824	3.109977	2.068686	21	8	5	27	41	26
ENST00000504812	KRT8P31	chr5	-	60743563	60744970	1408	2.276122	1.124513	1.705818	3.096124	2.880654	2.09874	12	5	7	24	20	14
ENST00000388967	HSPD1P6	chr3	-	36767117	36768799	1683	4.684905	4.125788	5.367225	5.871485	4.301521	4.308036	28	21	24	54	35	33
ENST00000297875	SYTL5	chrX	+	38006582	38128816	4722	0.677849	0.445637	0.483584	0.578816	0.574201	0.632186	12	7	6	15	13	14
ENST00000415545	HSP90B3P	chr1	+	91642516	91644082	1567	3.61834	3.680479	4.483864	5.027606	3.998657	5.05323	20	18	19	43	30	36
ENST00000324306	ZKSCAN1	chr7	+	100015581	100041689	9418	1.364088	1.021151	1.289629	1.471228	1.212035	1.498672	46	29	32	76	54	63
ENST00000258198	DYNC1LI2	chr16	-	66720893	66751798	4515	2.038433	0.526882	1.498212	1.449966	0.312386	0.429918	33	8	18	36	7	9
ENST00000341423	HMGB1	chr13	-	30456704	30465965	5485	1.558084	1.572444	1.092235	0.667256	1.177063	0.488798	31	26	16	20	31	12
ENST00000373271	PLCG1	chr20	+	41137237	41177626	7395	1.531867	1.203231	1.166766	1.945797	1.892084	2.750343	40	27	23	79	67	91
ENST00000509033	PPP1R14BP3	chr4	-	139114930	139115374	445	23.834021	16.89868	27.477921	32.162518	33.555313	39.020199	38	23	32	79	71	78
ENST00000407594	NOC2LP2	chr2	-	131442644	131444587	1944	2.379855	2.116722	2.380611	2.803179	2.558609	3.849286	17	13	13	30	24	34
ENST00000379485	KBTBD6	chr13	-	41127569	41132746	5178	0.463054	0.310437	0.427467	0.595068	0.535561	0.88596	9	5	6	17	14	21
ENST00000456392	AL034397.1	chrX	-	65956289	65957196	908	5.085653	4.257252	4.614722	6.49022	4.141239	4.103492	17	12	11	33	18	17
ENST00000630092	SNORD3D	chr17	-	19112420	19112636	217	282.505402	324.89682	489.662872	223.866608	274.809784	337.536407	216	210	278	265	282	325
ENST00000366542	CEP170	chr1	-	243124428	243255050	6828	0.764409	0.347361	0.744329	0.958384	0.84725	0.607715	19	8	14	36	28	19
ENST00000369085	BAG3	chr10	+	119651370	119677819	2571	4.326172	3.923497	4.027889	4.187418	4.974733	6.159604	40	30	28	59	61	71
ENST00000607016	NUDT3	chr6	-	34279679	34392674	9905	0.614821	0.321394	0.588525	0.533839	0.672848	0.604887	22	10	16	29	32	27
ENST00000371602	ADNP	chr20	-	50888916	50905558	7360	0.66754	0.526	0.401448	0.828323	0.550212	0.787503	18	12	8	34	20	26
ENST00000244533	ABCC10	chr6	+	43431751	43450425	5088	1.228431	0.502624	1.004163	1.597176	1.574649	1.747663	22	8	14	45	38	40
ENST00000615991	C12orf66	chr12	-	64221699	64222272	574	3.472713	3.368342	3.927385	4.155489	4.693481	4.996418	7	6	6	13	13	13
ENST00000493504	CENPBD1P1	chr19	+	58575460	58584397	3282	0.436507	0.458151	0.487745	0.603552	0.761676	0.557021	6	5	5	11	12	9
ENST00000372731	SPTAN1	chr9	+	128552558	128633662	7889	2.286559	1.731169	1.811772	2.93564	2.42697	2.413708	64	41	38	127	91	85
ENST00000435269	AC069218.1	chr3	+	174377244	174378005	762	3.335932	3.308334	4.582983	5.86775	5.145758	5.23526	9	8	10	25	19	18
ENST00000437106	RPL3P1	chr21	-	36168970	36170180	1211	1.621153	2.206401	2.382288	2.143993	1.872924	1.81549	7	8	8	15	11	10
ENST00000312438	CLCF1	chr11	-	67364168	67373737	1844	1.009031	0.738799	1.195494	0.684569	1.357938	1.435667	7	5	6	7	12	12
ENST00000229238	MRPL51	chr12	-	6491886	6493598	1234	12.680729	10.073935	16.860941	18.846619	14.099204	15.329975	55	37	55	127	83	84
ENST00000247178	ATG14	chr14	-	55366392	55411858	4742	0.553396	0.428299	0.555554	0.441098	0.753201	0.448208	10	7	7	12	17	10
ENST00000251527	ESYT2	chr7	-	158730995	158829628	5960	1.363291	1.087873	1.495998	1.598788	1.954028	0.49338	29	20	24	52	55	14
ENST00000322444	KCTD2	chr17	+	75047245	75065884	3635	1.196234	0.82445	1.004577	1.632735	1.299479	1.943549	16	9	10	33	23	32
ENST00000311630	FBXO45	chr3	+	196568688	196589059	5899	0.720126	0.737383	1.146047	1.420629	1.030217	1.504161	15	13	18	46	29	40
ENST00000589318	DDX39A	chr19	-	14408819	14419337	1903	8.368893	4.384768	7.79052	10.950143	10.967462	9.246644	56	25	39	114	99	79
ENST00000505813	BCLAF1P1	chr5	-	110948029	110950780	2752	1.428183	0.743673	0.799036	1.122903	0.96458	1.009907	14	7	6	17	13	13
ENST00000548567	CS	chr12	-	56271701	56300391	3057	6.907401	3.22999	4.707553	8.744766	7.074827	7.787047	75	30	38	146	103	106
ENST00000223398	CLIP2	chr7	+	74289475	74405943	5563	1.666677	1.681988	1.096248	1.830155	2.220087	2.345942	33	28	16	56	59	58
ENST00000414406	TCP1P3	chr12	+	19941521	19943018	1498	1.119872	2.934031	1.347914	2.201442	1.012641	2.025896	6	14	6	18	8	14
ENST00000332947	FAM43B	chr1	+	20552439	20555010	2572	0.769109	0.613616	1.311747	1.307859	1.272538	1.303246	7	5	9	19	16	15
ENST00000304189	FAM110A	chr20	+	833777	846279	1856	1.18651	0.806725	1.969267	1.68718	1.413502	1.005858	8	5	10	18	13	9
ENST00000560290	KRT8P24	chr15	+	48971803	48973361	1559	4.466455	2.81495	5.644766	6.201107	6.915593	5.394599	25	14	23	53	51	38
ENST00000276282	MFHAS1	chr8	-	8783354	8893645	6414	1.21122	1.12093	1.157217	1.489055	1.384243	1.373754	28	22	20	53	42	40
ENST00000449856	AC022210.1	chr2	+	84915868	84916660	793	7.273833	5.843549	9.087202	10.622142	12.217572	10.696126	21	14	19	46	46	38
ENST00000576370	COX11	chr17	-	54951902	54968653	2663	4.461902	4.291572	6.363996	7.079834	6.744799	6.512535	42	34	45	103	85	77
ENST00000470125	UNC119	chr17	-	28546711	28549399	2050	1.720615	1.697644	2.777847	2.660108	2.10426	2.392226	13	11	15	30	21	22
ENST00000421812	ZNF697	chr1	-	119619422	119647773	5041	0.72507	0.596719	1.060695	1.079193	1.01368	0.836688	13	9	14	30	25	19
ENST00000579755	CDKN2A	chr9	-	21967753	21994624	1283	8.693151	8.205011	7.550703	15.252902	12.72244	8.095264	40	32	26	107	78	47
ENST00000232496	TUSC2	chr3	-	50324907	50328243	1691	5.210364	5.226066	5.619376	7.275268	5.832602	7.273319	31	27	25	68	47	55
ENST00000481915	DYNC1LI1	chr3	-	32526100	32570693	4791	1.181632	1.340091	2.318472	0.876889	1.88189	2.4957	20	20	29	23	43	54
ENST00000428084	DOCK4	chr7	-	111726478	112206411	7997	0.466711	0.285608	0.556321	0.772931	0.486373	0.619686	14	7	12	34	19	22
ENST00000377075	CNNM4	chr2	+	96760902	96811891	4800	1.823144	0.834063	1.917755	1.614301	1.14136	1.738473	31	12	25	43	26	38
ENST00000364015	RNU1-146P	chr12	+	19724435	19724599	165	34.933189	68.991272	50.645412	68.725647	52.668316	44.746128	21	34	22	62	42	33
ENST00000420993	NCAPH2	chr22	+	50508216	50523472	2037	4.8943	3.237458	5.343046	7.159403	7.967123	6.917964	36	20	29	80	77	63
ENST00000357311	SRPK2	chr7	-	105116377	105269015	3700	0.915344	1.402374	0.679674	0.842576	0.6519	0.911684	12	16	7	17	12	15
ENST00000372491	IER5L	chr9	-	129175552	129178262	2711	10.243465	8.485174	8.78496	12.390881	12.725006	11.413917	98	69	63	184	163	138
ENST00000595245	MZF1	chr19	-	58568167	58571545	3261	0.580995	0.603927	1.350638	0.973762	1.65662	0.874197	7	6	12	18	26	13
ENST00000370033	ARMH3	chr10	-	101845599	102056193	4119	0.783169	0.521796	1.31528	1.141344	1.366449	1.14768	12	7	15	26	27	21
ENST00000492017	RPS12P26	chr15	+	90206572	90206967	396	24.622475	15.798513	20.796509	30.277054	29.929047	30.563147	35	19	22	66	56	54
ENST00000550347	KANSL2	chr12	-	48653402	48682225	2714	2.476918	1.312469	3.609516	3.193829	2.267493	2.431373	24	11	26	48	30	30
ENST00000389262	DGCR2	chr22	-	19036286	19122407	4814	2.728796	2.597368	3.359496	4.932132	3.852791	4.94518	47	38	43	130	88	106
ENST00000581999	MIR3615	chr17	+	74748613	74748699	87	17.530693	19.682308	31.15803	31.630455	37.399338	33.774067	6	6	8	15	16	14
ENST00000606769	SNORA28	chr14	+	103337849	103337974	126	33.689362	39.789082	19.433077	23.93988	23.555408	37.864185	15	15	7	17	15	22
ENST00000303921	GPR37	chr7	-	124745997	124765627	3021	0.881947	0.692612	1.006801	1.014681	1.087561	1.075674	10	7	8	17	16	15
ENST00000411404	RNU2-6P	chr13	-	46374401	46374590	190	136.82988	101.9487	228.800247	220.846573	194.689774	191.781662	92	58	114	229	175	162
ENST00000433818	INTS4	chr11	-	77878720	77994671	3459	0.973246	0.883505	1.332828	1.366609	1.129403	0.844985	12	10	13	26	19	13
ENST00000256496	ARL8B	chr3	+	5122220	5180911	3005	1.239222	1.206594	4.003934	4.321938	5.205428	4.854497	14	11	32	71	74	65
ENST00000579649	RPL36	chr19	+	5674947	5691667	449	18.567638	15.305058	22.399555	7.361944	7.412158	9.848651	30	21	27	19	16	20
ENST00000564288	MACF1	chr1	+	39204246	39487177	24828	0.737971	0.454324	0.440819	0.583156	0.536646	0.708565	65	34	29	79	63	79
ENST00000305536	RBMX2	chrX	+	130401969	130413343	1528	2.209021	1.044636	1.761374	2.341563	1.308485	1.56214	12	5	8	20	10	11
ENST00000332556	LAMP1	chr13	+	113297241	113323672	2699	6.112184	6.791814	6.476134	9.120877	10.538788	13.433022	58	55	46	135	135	161
ENST00000436160	SPCS2P4	chr1	-	28095742	28096422	681	5.895036	4.869389	6.3729	8.373841	5.192463	7.935682	15	10	12	32	17	24
ENST00000548760	TMPO-AS1	chr12	-	98512973	98516422	3357	1.164963	0.481235	1.573315	1.470832	1.429065	1.384763	14	5	14	27	23	21
ENST00000561241	TPM1-AS	chr15	-	63046034	63049387	3354	0.362248	0.937074	0.678223	0.898623	1.150128	1.494151	5	10	6	17	19	23
ENST00000346085	ARID1B	chr6	+	156776020	157210779	10813	1.458869	1.521711	1.447405	1.844545	2.205939	1.994219	56	49	41	109	113	96
ENST00000505219	SNORA58	chr3	-	131479097	131479233	137	40.157749	23.925806	33.245571	27.696234	17.953791	51.939762	20	10	12	21	12	32
ENST00000589852	FAM32A	chr19	+	16185380	16191614	1168	9.150411	10.158555	9.597905	13.419691	12.513145	17.612701	38	36	30	86	70	92
ENST00000372950	DNAJC9	chr10	-	73242824	73248862	3032	1.339492	1.044964	2.227057	2.601465	2.334362	1.999384	15	10	18	43	34	27
ENST00000313010	PRCP	chr11	-	82823502	82900597	3090	3.841363	4.252917	4.314632	0.935811	4.806665	4.399182	42	39	35	16	71	61
ENST00000363673	RN7SKP176	chr16	+	81961926	81962243	318	5.331684	5.426486	5.957641	7.939938	10.153972	8.591392	6	6	5	14	16	13
ENST00000334121	SREK1	chr5	+	66144218	66183615	6781	1.23159	1.131096	0.925083	0.997128	0.950952	1.199669	30	23	17	37	31	37
ENST00000226225	TNFAIP1	chr17	+	28335704	28347009	3627	2.943294	3.337142	2.833489	4.615265	3.176579	4.009184	38	36	27	92	55	65
ENST00000237642	STBD1	chr4	+	76306026	76311599	3420	3.49797	2.40331	3.418349	3.849878	3.429135	3.539665	43	25	31	72	56	54
ENST00000401429	HNRNPA3P1	chr10	-	43789249	43790387	1139	2.312769	1.857026	2.197474	2.546323	2.10834	2.059141	10	7	7	16	12	11
ENST00000395823	HMGB1P10	chr22	+	26560526	26561088	563	4.733004	4.881955	4.478982	5.867331	4.523351	4.870306	10	9	7	19	13	13
ENST00000377663	KLHL21	chr1	-	6590724	6603001	6445	2.070318	1.772724	1.871253	2.349237	2.733082	2.461387	47	34	32	83	84	71
ENST00000393073	PTMAP5	chr13	+	81690068	81690400	333	47.603756	49.104172	55.543976	45.904289	43.985832	46.392017	56	49	49	84	70	69
ENST00000478241	TMEM198B	chr12	+	55829608	55836244	2924	0.681243	0.660639	0.952212	0.805804	1.221829	0.87879	7	6	8	13	17	12
ENST00000495623	AC024940.2	chr12	-	31251992	31252597	606	35.823895	40.036495	49.111553	57.586472	57.081665	54.205738	77	72	78	191	164	146
ENST00000482972	RPL5P29	chr11	+	56357328	56358221	894	2.423489	1.84615	2.792068	3.454304	1.992725	2.447297	8	5	7	17	9	10
ENST00000425245	KRT18P12	chr1	+	214532195	214533467	1273	1.580474	1.245766	1.615666	1.984226	1.775124	1.179113	8	5	6	14	11	7
ENST00000316156	MAP7D1	chr1	+	36155965	36180849	3456	3.703701	3.4575	5.273842	5.503574	6.002324	4.95753	45	36	48	104	98	76
ENST00000298537	ENTR1	chr9	-	136401925	136410609	2314	4.874124	4.486619	6.590798	2.731824	7.038655	6.654538	40	31	40	35	77	69
ENST00000513432	CEP192	chr18	+	13008500	13125052	8635	0.368779	0.331754	0.304174	0.43517	0.415549	0.707306	12	9	7	21	17	28
ENST00000519625	EEF1B2P2	chr5	-	68159218	68159893	676	5.203329	5.247841	7.412407	9.691493	8.301511	7.492377	13	11	14	36	27	23
ENST00000335099	RTN4RL2	chr11	+	57460549	57477534	2203	1.585026	1.959377	1.91981	2.380087	3.358005	2.970114	13	13	12	29	35	30
ENST00000367602	QSOX1	chr1	+	180154834	180204030	9311	0.902822	0.660378	0.990412	1.028121	0.997835	1.394431	30	19	25	53	44	58
ENST00000544867	NOL8	chr9	-	92297617	92325338	4598	1.285414	0.512417	0.762276	1.156698	1.166315	0.997326	21	7	10	29	26	21
ENST00000531967	ECHDC1	chr6	-	127288712	127342875	2585	1.326651	1.748377	1.871033	2.576286	1.631684	1.231193	13	14	13	37	20	15
ENST00000410361	RNU2-36P	chr9	-	86422938	86423128	191	43.484676	51.166523	58.317711	52.429199	24.725668	51.533508	30	29	30	55	23	44
ENST00000342983	RAP2C	chrX	-	132203025	132218124	3896	0.729368	0.804176	1.449373	0.298685	2.330001	2.479028	10	10	15	7	43	43
ENST00000532414	MEX3A	chr1	-	156072013	156081998	6124	1.410641	1.148151	1.600295	2.104579	1.627905	1.933069	31	21	26	71	48	53
ENST00000622602	SMIM10L1	chr12	+	11171222	11176016	4795	2.121317	2.482131	2.045801	2.479064	3.652007	3.435691	36	36	26	65	83	74
ENST00000397318	RPS2P55	chrX	-	40934982	40935864	883	14.385895	11.844451	15.062827	22.266228	19.824492	20.322521	45	32	35	108	83	80
ENST00000484453	RTKN	chr2	-	74432561	74442419	820	4.417293	3.040887	3.869105	7.428991	4.673849	9.031076	13	8	9	34	19	33
ENST00000493817	RPL5P3	chr15	-	71063101	71063989	889	4.52851	3.581563	6.576189	6.23569	4.993284	5.077676	15	10	16	31	21	21
ENST00000327490	UBALD2	chr17	+	76265202	76271299	1593	4.700161	4.143526	7.539621	6.37411	6.755054	8.076073	27	20	32	56	51	58
ENST00000544778	BPTF	chr17	+	67825524	67945891	7573	1.502942	1.574049	1.507418	1.572754	1.650559	2.491143	40	36	30	65	60	84
ENST00000399423	TINF2	chr14	-	24239643	24242663	2168	0.82119	1.020387	0.811105	1.734569	1.506269	1.414945	7	7	5	21	16	14
ENST00000399503	MAP3K1	chr5	+	56815574	56896152	7011	0.558172	0.437921	0.490184	0.399983	0.402177	0.730358	14	10	9	16	14	23
ENST00000344517	ABCB10	chr1	-	229516582	229558695	3857	1.669179	1.868069	2.279652	2.471573	3.07414	3.221624	23	22	23	52	56	56
ENST00000262506	CSNK2A2	chr16	-	58157907	58197920	1701	2.401759	2.854824	3.208667	4.057407	4.099783	3.036275	15	15	15	38	33	23
ENST00000453465	HNRNPRP1	chr10	-	21624592	21626286	1695	3.28835	2.283986	1.955767	3.338378	2.158372	2.866116	20	12	9	31	18	22
ENST00000591758	RPS27AP16	chr16	-	61055399	61055964	566	2.786823	4.159811	5.601295	5.202864	4.747647	7.292971	6	7	9	17	13	19
ENST00000596516	SETSIP	chr1	-	92074533	92075441	909	4.253304	3.899388	4.269234	3.617675	3.23233	4.070261	14	11	11	18	14	17
ENST00000535076	SNHG1	chr11	-	62852048	62853696	849	3.463696	6.524201	6.620651	6.920887	9.175246	9.658964	11	17	15	33	37	37
ENST00000467558	BRAT1	chr7	-	2537881	2554447	4440	3.892552	2.133794	3.26411	4.432824	4.114058	5.657362	61	29	38	108	87	112
ENST00000254227	NR0B2	chr1	-	26911489	26913966	1156	2.588996	2.384308	1.565386	4.069593	3.788873	6.189921	11	9	5	26	21	32
ENST00000262525	ZNF629	chr16	-	30778449	30787202	6087	0.763201	0.412184	1.116087	1.072893	0.97565	1.417922	17	8	18	36	29	39
ENST00000431241	RPSAP19	chr1	-	101786340	101787219	880	7.331317	7.408497	9.630565	9.032441	8.835875	10.174088	23	20	23	44	37	40
ENST00000403050	PHF14	chr7	+	10973872	11103655	4276	1.774089	2.07362	2.312757	3.494084	1.934605	3.343196	27	27	26	82	40	64
ENST00000383829	BRPF1	chr3	+	9731745	9748018	4736	3.086856	3.988303	4.62357	4.238031	5.243475	3.327732	52	57	58	110	118	70
ENST00000644036	SMARCB1	chr22	+	23786946	23838008	5210	3.091017	0.836648	6.73144	1.831344	9.455812	2.416489	57	13	92	53	233	56
ENST00000269740	SLC39A3	chr19	-	2732524	2740152	1502	2.795065	1.864711	4.686416	3.752629	4.068499	2.745476	15	9	19	31	29	19
ENST00000319211	F2R	chr5	+	76716043	76735781	3821	2.164783	1.96399	1.411407	3.470178	2.810657	2.770987	30	23	15	73	51	47
ENST00000453190	LIFR	chr5	-	38480968	38556646	4253	1.264273	1.152368	1.572563	1.074704	1.879763	2.087989	19	15	18	25	38	40
ENST00000354650	FYN	chr6	-	111660332	111873452	3628	1.470385	2.095733	2.662856	1.740404	1.864825	3.249458	19	23	26	35	32	53
ENST00000376770	FBXO44	chr1	+	11654857	11663327	3320	0.76737	0.625698	1.337015	0.789557	1.368629	1.109122	9	7	12	15	22	17
ENST00000268097	HEXA	chr15	-	72340919	72376476	5252	1.503079	0.866041	1.142914	2.195082	2.099549	1.347423	28	14	16	63	53	32
ENST00000336273	MTDH	chr8	+	97644179	97728770	6177	2.845165	1.588891	1.720142	2.766896	2.219576	2.772135	62	30	28	94	65	76
ENST00000538197	CPEB2	chr4	+	15002674	15070153	6878	0.273144	0.294178	0.334447	0.375135	0.330598	0.238647	7	7	7	15	11	8
ENST00000439829	AP002381.1	chr11	+	72940498	72941112	615	19.44688	12.519456	19.70896	33.37151	41.482533	18.050985	42	23	32	112	121	50
ENST00000233190	NDUFS1	chr2	-	206114817	206159603	11819	0.985142	1.236283	1.371704	1.400397	1.388383	1.258258	41	44	43	91	78	66
ENST00000557880	AC015871.1	chr15	+	79944498	79945578	1081	1.164925	1.501554	1.616857	2.371201	1.851162	1.287172	5	5	5	14	10	7
ENST00000310597	ZNHIT2	chr11	-	65116403	65117708	1306	2.317056	1.163681	2.665509	4.235325	3.059651	2.934871	11	5	10	31	19	17
ENST00000437653	ACTG1P23	chr3	-	175977497	175978570	1074	5.417618	4.086341	5.152287	9.934769	7.674563	4.403914	21	14	15	59	39	21
ENST00000256319	ERG28	chr14	-	75649791	75661189	2633	3.978637	4.539834	4.027337	5.319296	6.967619	5.516288	37	36	28	77	87	65
ENST00000265175	SEC24B	chr4	+	109433815	109540896	5083	1.000219	0.512862	1.190689	0.78385	0.961818	0.918548	18	8	16	22	24	21
ENST00000407270	MTA3	chr2	+	42568517	42709544	2202	1.68729	0.961354	1.862839	1.250909	2.002058	2.637489	14	7	11	16	21	26
ENST00000616342	TAF10	chr11	-	6606296	6611948	5392	1.357459	1.586895	0.381629	2.816717	2.988936	2.542919	26	26	6	83	77	61
ENST00000544944	CLASRP	chr19	+	45039521	45070954	2769	5.127016	5.310008	5.366964	4.835968	6.25011	6.38913	50	44	39	73	82	79
ENST00000267101	ERBB3	chr12	+	56079861	56103505	5919	0.957026	2.114703	2.805384	1.943517	2.203508	2.155726	20	38	44	63	62	57
ENST00000397661	NFIX	chr19	+	12995608	13096201	3143	1.209926	0.778551	1.237886	0.947182	1.173386	1.761834	14	8	11	17	18	25
ENST00000448118	RPL5P9	chr2	+	110967834	110968719	886	8.852347	9.100867	11.587588	10.37456	7.686633	5.719191	28	24	27	51	33	23
ENST00000338821	ATP9A	chr20	-	51596514	51768634	8106	0.441667	0.197061	0.27495	0.253008	0.283709	0.766847	13	5	6	12	11	28
ENST00000294353	ZYG11B	chr1	+	52726509	52827342	8093	0.190107	0.248347	0.280711	0.383906	0.184413	0.447934	6	6	6	17	8	17
ENST00000471666	RPL32P31	chr17	+	80542203	80542605	403	3.530209	3.669782	8.117201	5.868351	5.766693	5.613245	5	5	9	13	11	11
ENST00000468708	AC106820.1	chr16	-	2332313	2332732	420	5.914472	4.093814	9.258909	14.330823	10.022703	8.280733	9	6	11	33	20	16
ENST00000330687	CMTM4	chr16	-	66614750	66696707	3414	0.690606	0.684856	0.968764	0.892145	0.5906	1.07789	9	7	9	17	10	17
ENST00000642696	DEPDC5	chr22	+	31754001	31908033	6479	0.942188	0.470853	0.751404	0.636412	0.778602	1.235885	22	10	13	23	24	36
ENST00000314520	MKRN3	chr15	+	23565674	23568020	2347	0.782987	0.716502	0.723105	1.450962	0.993862	1.334679	7	5	5	19	12	14
ENST00000297261	SHH	chr7	-	155799986	155812273	4454	1.436407	0.673341	0.781666	1.184758	1.271714	1.150412	23	9	10	29	27	23
ENST00000538503	KDM2B	chr12	-	121429509	121549639	6676	0.477733	0.413533	0.62782	0.792226	0.538329	0.590406	12	9	11	29	17	18
ENST00000365659	SNORD18B	chr15	-	66502020	66502091	72	659.485596	779.303894	617.02478	583.103455	493.635498	616.024231	167	167	116	229	168	197
ENST00000363389	SNORD35A	chr19	+	49491175	49491260	86	1043.561646	1822.720947	2602.097656	1254.518677	1728.780273	2637.883789	316	465	584	589	702	1007
ENST00000267425	NOP9	chr14	+	24299862	24309124	6033	1.190717	1.111973	1.133886	1.655073	1.529397	1.958721	26	20	18	55	44	53
ENST00000397642	AL390728.1	chr1	+	247229940	247231880	1941	4.315238	2.902818	3.086499	6.515151	4.245493	3.760497	30	17	16	69	39	33
ENST00000469428	RPL27AP5	chr5	-	74990189	74990637	449	6.09678	5.023253	5.487153	9.603848	7.478569	4.663114	10	7	7	24	16	10
ENST00000479228	RPSAP47	chr8	+	80558870	80559757	888	2.142986	2.634008	2.284207	2.433186	2.974697	3.797058	7	7	6	12	13	15
ENST00000253048	ZC3H4	chr19	-	47064187	47113752	6119	5.037168	3.438292	3.409265	3.247205	5.092653	5.977237	109	63	55	109	148	163
ENST00000392647	KLHL23	chr2	+	169733846	169751888	4077	0.991262	1.159432	0.970676	0.8781	1.037201	1.444361	15	15	11	20	20	27
ENST00000278836	MYRF	chr11	+	61752649	61788518	5927	1.731367	1.232943	2.286742	1.592218	1.911191	1.881786	37	22	36	52	54	50
ENST00000366553	CHML	chr1	-	241628853	241640254	7594	1.724195	1.205254	1.755485	0.52067	2.630877	0.775214	46	28	35	22	95	27
ENST00000373493	RBBP4	chr1	+	32651148	32686211	7943	0.577483	0.40531	0.704058	1.254258	1.485236	1.904297	17	10	15	55	56	68
ENST00000397412	CRAMP1	chr16	+	1612325	1677908	7772	0.244493	0.278859	0.47881	0.355214	0.572987	0.288941	7	7	10	16	22	10
ENST00000281701	NVL	chr1	-	224227334	224330387	3123	1.951037	1.987731	1.651587	2.968813	2.112359	2.847438	22	19	14	51	32	40
ENST00000452791	OSBPL10	chr3	-	31876435	31981305	485	3.187328	5.1143	6.146242	6.865839	6.253552	6.881315	6	8	8	19	15	15
ENST00000369651	NT5E	chr6	+	85449584	85495791	3918	2.693823	1.699614	2.03273	3.472307	2.638779	3.274014	38	20	21	75	49	57
ENST00000306406	TMEM37	chr2	+	119431869	119438520	1688	2.863644	2.13218	3.589974	3.944476	5.719166	4.211356	17	11	16	37	46	32
ENST00000371851	VAV2	chr9	-	133761894	133992604	5101	0.695003	1.133142	1.219116	1.70248	1.53526	1.428233	13	18	17	48	37	33
ENST00000615554	PRXL2A	chr10	+	80408486	80432996	2213	2.983669	2.322519	5.831701	5.243085	4.866844	4.269286	24	16	34	64	51	42
ENST00000419030	RPS26P13	chr1	-	208697369	208697698	330	4.777108	4.681648	5.133522	6.808439	4.884595	4.022883	6	5	5	13	8	6
ENST00000548729	POC1B-GALNT4	chr12	-	89519408	89526198	5436	0.42553	0.621327	0.688058	0.686057	0.823975	1.581094	9	11	10	21	22	39
ENST00000565149	MVD	chr16	-	88651935	88657266	2352	14.075066	8.523091	12.906861	14.718881	8.012862	11.766809	117	60	80	189	89	123
ENST00000422514	RPL23A	chr17	+	28719393	28724359	1562	1.85645	5.020893	10.353496	5.406192	1.924647	7.839557	11	24	43	47	15	55
ENST00000264705	CAD	chr2	+	27217390	27243943	7265	1.486943	1.238572	1.180905	1.465953	1.843151	2.123508	38	27	23	59	64	69
ENST00000649141	RAB12	chr18	+	8609437	8639381	2145	7.23725	4.382727	8.864797	9.473307	7.856711	9.569932	55	28	50	111	80	92
ENST00000310836	UGT8	chr4	+	114598455	114678224	4084	0.649851	0.691407	0.531963	1.087219	0.981877	1.196161	10	9	6	25	19	22
ENST00000222567	TWISTNB	chr7	-	19695462	19709087	3942	0.988217	0.82467	1.351221	1.857391	1.612566	1.798246	14	10	14	40	31	32
ENST00000596073	TECR	chr19	+	14562356	14565978	1188	11.409514	7.341645	9.269173	8.26832	11.198114	14.177229	48	26	29	54	63	75
ENST00000492267	CYP51A1P1	chr3	-	82806515	82808021	1507	2.347301	2.28149	3.511348	3.329793	2.498527	3.214358	13	11	14	28	18	22
ENST00000392948	HIST2H3PS2	chr1	-	143905556	143905966	411	124.269012	75.63176	109.59079	253.166931	196.210907	133.16832	180	93	118	568	381	243
ENST00000497493	VPS26C	chr21	-	37223420	37229483	5648	0.215387	0.287388	0.397327	0.404991	0.162496	0.212907	5	5	6	13	5	6
ENST00000481681	RPL29P12	chr5	-	43666766	43667232	467	17.735359	12.038392	18.836422	25.109861	19.48815	13.728025	30	17	23	64	43	29
ENST00000313431	PDE4DIP	chr1	+	148952124	148993880	5676	0.383997	0.565195	0.671296	0.862047	0.664944	0.955867	8	10	10	27	18	25
ENST00000291565	PDXK	chr21	+	43719112	43762307	7366	1.279358	1.307726	1.508011	0.441059	1.634037	1.447413	34	29	29	18	57	48
ENST00000519357	SPSB2	chr12	-	6871593	6873336	1496	1.631928	2.191064	3.570763	5.219884	3.401587	3.61822	9	10	14	43	25	25
ENST00000356476	HIST1H3D	chr6	-	26196840	26197250	411	113.258003	96.324081	130.570923	215.861755	147.040924	119.698357	164	118	140	484	286	219
ENST00000581312	OTUD7B	chr1	-	149937812	150010676	8872	0.936637	0.892947	0.826062	1.311279	1.175648	1.31987	30	24	20	64	50	52
ENST00000621161	RAB11FIP4	chr17	+	31391624	31538217	8628	0.225714	0.173276	0.282015	0.356217	0.326326	0.229892	7	5	7	17	14	9
ENST00000573584	NUP88	chr17	-	5386026	5420160	2916	1.43488	1.253612	1.364665	0.348278	1.644524	2.981405	15	11	11	6	23	39
ENST00000330753	FLRT2	chr14	+	85530144	85654426	33679	0.100673	0.126828	0.09304	0.096464	0.135166	0.094859	12	13	9	18	22	15
ENST00000528848	CSNK2A3	chr11	-	11351942	11353357	1416	8.727891	8.151212	9.680354	11.038219	8.636413	11.262749	44	35	36	86	58	71
ENST00000265333	VDAC1	chr5	-	133971915	134005133	1953	2.151635	1.920366	2.877762	3.824976	3.836982	4.313357	15	12	15	41	36	38
ENST00000486538	RPL7AP11	chr3	+	121494110	121494908	799	10.703125	9.499251	10.042399	15.925194	15.295924	10.93286	31	23	21	70	58	39
ENST00000255499	RNF128	chrX	+	106726664	106796993	2817	3.156615	4.046234	3.58572	4.314748	5.10393	5.011452	32	34	27	67	68	63
ENST00000526440	ZFPL1	chr11	+	65084242	65086439	784	3.397551	3.418504	4.273809	4.593854	2.96398	3.642755	10	8	9	20	11	13
ENST00000624704	AC006128.1	chr19	+	15398696	15400356	1661	0.816057	1.534877	2.760574	1.604462	2.002208	3.297624	5	8	12	15	16	25
ENST00000236671	CTSD	chr11	-	1752752	1763992	2123	13.256903	10.409843	14.811605	17.416624	11.69279	5.826808	99	66	83	202	118	55
ENST00000418634	RPL5P28	chr10	-	133144612	133145304	693	1.901158	2.209891	2.999608	2.78319	1.867767	2.666349	5	5	6	11	7	9
ENST00000523482	ATP6V1B2	chr8	+	20197403	20221689	6907	0.410081	0.358039	0.564694	0.443322	0.316738	0.645901	10	8	11	17	11	20
ENST00000581294	TUFMP1	chr17	-	27082690	27084036	1347	1.148633	1.493776	1.650815	2.266607	1.655171	1.204055	6	6	6	17	11	8
ENST00000216181	MYH9	chr22	-	36281277	36388067	7554	21.86385	15.555983	16.50514	20.120176	17.536312	24.118237	580	349	326	829	626	809
ENST00000527853	RPS25	chr11	-	119015726	119018691	1462	0.98849	4.885706	2.726743	5.66003	2.066215	2.719559	6	22	11	46	15	18
ENST00000569473	AC124068.2	chr15	+	89335053	89336161	1109	11.256294	10.247939	12.455543	13.654018	10.476409	13.018141	44	34	37	83	55	65
ENST00000380985	NLN	chr5	+	65722196	65829283	8661	0.770294	0.481482	0.618982	0.650655	0.851257	1.012856	24	13	14	31	35	39
ENST00000311181	B4GAT1	chr11	-	66345372	66347692	2072	20.860292	13.80917	19.687073	33.280457	28.339464	24.628044	152	85	107	376	278	227
ENST00000225298	UTP18	chr17	+	51260528	51297933	1894	9.500338	9.32505	8.080688	11.048891	14.824668	16.293438	64	53	40	115	133	137
ENST00000518297	LARP1	chr5	+	154755575	154804208	2630	15.797732	13.879483	12.779222	13.198489	16.43247	19.17065	146	109	88	190	205	224
ENST00000336138	THEM6	chr8	+	142727203	142736927	2259	2.374236	1.356795	2.117224	3.468603	2.216416	2.063852	19	10	13	43	24	21
ENST00000486166	RBBP7	chrX	-	16852552	16858803	1535	1.001772	1.060796	1.03328	1.753925	1.663101	1.257329	6	5	5	15	13	9
ENST00000263360	EED	chr11	+	86244544	86278736	2223	2.611496	2.948433	1.823518	3.671268	4.318614	4.020478	21	20	11	45	46	40
ENST00000254850	ASGR2	chr17	-	7101322	7114823	1396	20.985029	22.148333	38.112858	13.27894	30.404058	27.492641	103	92	139	102	201	171
ENST00000384452	SNORA14B	chr1	-	235127803	235127937	135	234.644302	84.164917	17.15304	183.245255	96.830452	25.497288	112	34	7	135	62	16
ENST00000595881	FCGRT	chr19	+	49513195	49526331	2681	4.577375	3.881672	5.394875	5.238941	8.269817	7.434669	44	31	38	77	105	89
ENST00000302904	UBTF	chr17	-	44205033	44221626	4997	4.643091	3.404417	4.677005	4.410192	4.09287	3.628778	82	51	61	121	97	81
ENST00000340857	H1F0	chr22	+	37805093	37807436	2344	58.875214	55.291229	75.458412	64.563759	77.595047	72.340622	485	385	462	825	859	753
ENST00000435212	MTATP8P2	chr2	+	87824942	87825143	202	33.118916	12.865778	25.635084	45.894436	36.78138	53.680561	24	8	14	51	36	49
ENST00000328965	OAF	chr11	+	120210767	120230332	2525	3.712787	2.233586	3.659495	5.691737	6.176433	6.118103	33	17	25	79	74	69
ENST00000614136	SRSF3	chr6	+	36600403	36602778	2376	2.899619	2.107189	0.645522	3.950773	3.455863	3.291008	25	15	5	52	39	35
ENST00000551217	RPLP0	chr12	-	120196699	120197375	677	8.203761	9.40048	12.208118	12.355943	12.355278	12.241024	20	19	22	46	40	37
ENST00000463445	RPS26P11	chrX	+	72044545	72044892	348	6.651004	4.403963	6.14889	11.640139	8.861799	6.412427	9	5	6	23	15	10
ENST00000344096	DYRK2	chr12	+	67648721	67665406	8912	0.696764	0.543882	0.91717	0.773753	0.956052	0.954289	22	15	22	38	41	38
ENST00000579512	HIST2H4B	chr1	-	149860079	149861210	1132	272.047699	176.401413	297.260742	467.545471	401.098724	292.8078	1082	593	878	2885	2144	1471
ENST00000356956	IGF2R	chr6	+	159969099	160111504	14044	1.029526	1.234139	1.094208	1.658227	1.487134	1.682599	51	52	41	127	99	105
ENST00000363286	RNU5B-1	chr15	+	65304677	65304792	116	117607.804688	136140.96875	128501.679688	100696.609375	94706.046875	93496.65625	47909	46831	38881	63663	51870	48103
ENST00000253814	NDFIP1	chr5	+	142108505	142154443	3851	2.500329	1.84244	2.588438	3.865577	3.661242	3.784525	34	22	27	82	67	65
ENST00000468377	GATA2-AS1	chr3	+	128489232	128502348	1578	0.938889	2.916446	1.710475	2.187371	1.785565	3.036365	6	14	8	19	14	22
ENST00000341105	GATA2	chr3	-	128479427	128493185	3367	2.444063	0.789819	1.631738	1.528772	2.314102	1.739143	29	8	15	29	37	26
ENST00000346991	KNL1	chr15	+	40594020	40664342	9573	0.324436	0.305297	0.380377	0.380774	0.490217	0.113521	11	9	10	20	23	5
ENST00000374212	SLC31A1	chr9	+	113221562	113264492	4744	0.39697	1.161302	0.50806	0.638677	0.776826	0.661256	7	17	7	17	18	14
ENST00000498926	PGAM5	chr12	+	132710819	132722734	2834	6.24403	5.0215	6.902415	10.008704	9.333323	10.268606	63	43	52	155	125	130
ENST00000564713	ACTG1P16	chr16	-	50058150	50059231	1082	2.352844	1.622897	2.251977	4.567237	3.761365	2.182713	9	6	7	27	20	11
ENST00000457408	TMED4	chr7	-	44577894	44582259	2322	1.899829	4.228367	1.951703	1.398838	1.703921	2.751549	16	30	12	18	19	29
ENST00000554015	ZBTB1	chr14	+	64503985	64523898	2825	0.738856	1.064797	0.924199	1.018791	1.724906	0.964122	8	9	7	16	24	13
ENST00000517309	PTDSS1	chr8	+	96261715	96336995	5177	0.651878	0.81641	0.895869	1.132456	0.640579	1.408172	12	13	13	32	16	33
ENST00000443940	TESMIN	chr11	-	68736132	68751467	3495	0.806079	0.694712	1.695109	1.41441	1.213617	1.15546	10	8	16	27	21	18
ENST00000233242	APOB	chr2	-	21001429	21044073	14121	30.446301	27.122187	27.931631	41.30455	33.131153	44.39024	1510	1136	1029	3179	2209	2781
ENST00000424919	RPL19P21	chrX	+	150993501	150994091	591	26.524082	23.616083	21.830376	46.215767	39.565308	51.283772	56	42	34	149	111	135
ENST00000467614	AC011005.1	chr7	+	129126518	129130793	1263	3.00019	3.709574	4.029161	3.816182	4.039181	5.278159	14	14	14	27	25	30
ENST00000262948	MAP2K2	chr19	-	4090321	4124129	1734	15.464325	12.717601	17.813417	26.500748	24.10594	28.182262	95	66	81	251	198	217
ENST00000288235	MYO1E	chr15	-	59132434	59372900	8673	0.453972	0.480012	0.61867	0.369513	0.80329	0.614846	14	13	14	18	33	24
ENST00000327367	SMAD3	chr15	+	67065845	67195195	6247	1.847133	1.675869	1.527983	2.425977	3.008464	2.990069	41	32	25	83	89	83
ENST00000373731	KCTD20	chr6	+	36442767	36491143	5619	0.771756	0.467597	0.340376	0.229229	0.360843	0.783745	16	8	5	8	10	20
ENST00000318217	MYO1D	chr17	-	32492522	32877177	5563	2.052424	2.120305	1.959452	2.957985	2.355138	3.885417	41	35	29	90	62	96
ENST00000492143	EZH2	chr7	-	148807383	148884283	3641	0.735621	0.678903	1.304948	0.620317	1.684116	0.824317	10	8	13	13	29	14
ENST00000568957	SLC7A5P1	chr16	-	29613104	29613640	537	7.850561	5.745331	7.812122	12.464396	11.415915	10.627237	15	10	11	37	29	26
ENST00000612396	LARP4B	chr10	-	806914	931705	8546	0.763836	0.593535	1.049199	0.840225	1.113459	1.51925	23	16	24	40	45	58
ENST00000550416	AL162311.2	chr14	+	35881001	35881709	709	5.945158	3.987943	3.886148	6.308106	8.995646	6.991923	15	9	8	25	31	22
ENST00000570101	SLC38A7	chr16	-	58665109	58684723	4549	0.603454	0.395368	0.743358	0.56585	0.91461	0.752336	10	6	9	15	20	16
ENST00000578574	SLC16A3	chr17	+	82229062	82236895	958	6.191929	4.209451	8.431809	6.888578	13.835077	6.614383	21	12	22	36	63	29
ENST00000356770	PBRM1	chr3	-	52545352	52679714	7523	0.472577	0.586224	0.574309	0.506987	0.443698	0.459157	13	14	12	21	16	16
ENST00000303575	TMED10	chr14	-	75131470	75176631	4127	0.815119	0.873775	1.625599	1.604068	2.432641	1.53043	12	11	18	37	48	29
ENST00000573126	RPAIN	chr17	+	5420200	5432704	2728	1.374184	1.242745	2.437097	0.725843	1.831101	0.430904	14	11	18	11	24	6
ENST00000284037	ERBIN	chr5	+	65926475	66082549	8647	0.413069	0.530928	0.345688	0.579061	0.520377	0.623441	13	14	8	28	22	24
ENST00000593829	LSM4	chr19	-	18306230	18323274	1908	14.382188	9.3275	12.893744	14.427009	4.646411	11.364568	97	53	65	151	42	97
ENST00000297990	NOL6	chr9	-	33461452	33473930	4741	1.244834	0.815367	1.354308	1.06906	0.961169	1.569481	21	12	17	28	22	34
ENST00000312026	ZNF417	chr19	-	57906846	57916576	3597	0.688222	0.455633	1.341902	1.417803	0.913449	1.397242	9	5	13	28	16	23
ENST00000478778	RPS14P8	chr5	+	116562562	116562930	369	4.849794	8.822099	5.568989	6.165751	5.691926	7.846072	7	10	6	13	10	13
ENST00000581120	TACO1	chr17	+	63600882	63608364	2304	4.121474	4.951847	5.071541	5.850576	6.47102	7.86787	34	34	31	74	71	81
ENST00000615301	SHTN1	chr10	-	116881482	117005365	6730	0.561339	1.148816	0.808058	1.521098	1.268184	1.005055	14	23	15	56	41	31
ENST00000368485	IL6R	chr1	+	154405193	154469450	5914	0.683738	0.695004	0.528988	0.59576	0.822168	1.062799	15	13	9	20	23	28
ENST00000420864	MTX2	chr2	+	176269395	176338025	1592	7.156541	8.514363	12.604051	10.389576	15.567851	14.131639	41	41	53	91	118	100
ENST00000281456	SLC25A4	chr4	+	185143241	185150382	4440	0.78146	0.545838	0.804562	0.714088	1.321464	0.976799	13	8	10	18	28	20
ENST00000446231	SMG1	chr16	-	18804853	18926454	16115	0.214491	0.2926	0.127913	0.236541	0.172764	0.405787	13	14	6	21	14	30
ENST00000393062	SPIRE2	chr16	+	89828499	89870391	2172	2.989293	2.235412	3.939776	2.836568	3.586848	5.69239	23	15	23	34	37	55
ENST00000629969	FP671120.4	chr21	-	8254592	8255514	923	211.12912	34.177544	725.893982	35.383244	58.698696	78.782333	685	94	1748	178	256	323
ENST00000304735	VASN	chr16	+	4371848	4383528	2806	3.803599	2.076713	3.120661	3.772978	3.419748	3.467984	38	18	23	58	46	44
ENST00000512123	FRAS1	chr4	+	78057570	78544269	15624	0.779456	1.02099	0.892265	1.095386	1.109034	1.422659	43	48	37	94	82	99
ENST00000446248	CAMSAP3	chr19	+	7595902	7618304	4179	2.55394	2.388994	2.835038	3.520371	3.740036	4.004894	38	30	31	81	74	75
ENST00000160740	CIC	chr19	+	42284020	42295796	6111	1.159424	1.089721	0.860633	1.180604	1.556146	1.266143	25	20	14	40	45	35
ENST00000368309	UBQLN4	chr1	-	156035301	156053794	3576	2.453666	1.652685	4.11549	1.504722	1.442727	4.79396	31	18	39	30	25	77
ENST00000458797	SCARNA7	chr3	-	160514907	160515236	330	63.257545	38.436935	33.133968	63.65118	54.66502	47.398232	74	38	29	115	86	70
ENST00000438918	NPM1P33	chr2	-	203772631	203773502	872	3.906775	4.436359	5.274511	3.027715	2.860824	3.975211	12	12	12	15	12	16
ENST00000542570	TOP3A	chr17	-	18273921	18315007	4116	1.0064	0.511248	1.261191	1.05376	0.97611	1.10506	15	7	14	24	19	21
ENST00000625445	EBLN3P	chr9	+	37079857	37090507	4520	0.310801	0.771937	0.714706	1.080152	1.2007	0.849624	5	11	9	27	26	18
ENST00000278070	PPRC1	chr10	+	102133030	102150325	5330	3.796336	2.586419	4.234079	4.107563	4.56958	6.131354	72	41	59	120	115	145
ENST00000471205	AC109454.1	chr5	+	134422838	134423335	498	2.326134	2.763264	3.111752	2.982608	3.41257	2.75239	5	5	5	9	9	7
ENST00000450390	UBE2J2	chr1	-	1253909	1273853	2455	4.712383	5.010362	2.590932	3.352119	3.447773	4.767601	41	37	17	45	40	52
ENST00000305364	TRIM35	chr8	-	27284887	27311319	4229	0.731714	0.335733	0.827176	1.047057	0.975689	0.51972	11	5	10	25	20	10
ENST00000235382	RGS2	chr1	+	192809041	192812283	1354	1.7431	1.799064	1.452405	1.371363	2.333458	2.987466	9	8	6	11	15	18
ENST00000459980	SERBP1P3	chr3	-	53064283	53065091	809	1.425574	3.148552	2.380785	3.027522	1.630439	1.818045	5	8	6	14	7	7
ENST00000358701	QSOX2	chr9	-	136206333	136245841	4530	2.775603	2.108219	3.639477	3.029438	3.164219	3.561276	45	29	44	75	68	72
ENST00000384446	RNU1-67P	chrX	+	119423742	119423905	164	37.366398	31.218067	49.361385	51.32243	59.392704	48.868042	22	16	22	46	46	36
ENST00000369162	ASCC3	chr6	-	100508194	100881364	8146	0.215299	0.211958	0.208788	0.290839	0.464245	0.450234	7	6	5	13	18	17
ENST00000517097	SCARNA3	chr1	-	175968398	175968540	143	120.967644	73.639435	72.673813	154.312103	148.80098	234.46492	61	32	28	121	101	149
ENST00000330909	MAGI1	chr3	-	65353525	66038308	7415	0.456615	0.404797	0.955136	0.53367	0.598953	0.542805	12	9	19	22	21	18
ENST00000205061	GLG1	chr16	-	74447427	74607114	8261	2.913884	2.968824	3.424294	3.618125	3.321203	4.48936	85	73	74	163	130	165
ENST00000357903	APP	chr21	-	25880550	26170787	3543	16.683134	15.207142	16.443624	20.419315	19.482071	22.147829	208	160	152	395	326	349
ENST00000331483	P4HB	chr17	-	81843159	81860694	2603	51.807598	46.777081	24.830395	55.12915	29.986345	45.563538	474	362	169	783	369	527
ENST00000365477	RNU1-16P	chr13	-	113478915	113479078	164	11.237693	19.131403	16.83787	22.166914	18.713917	15.815719	7	10	8	20	15	12
ENST00000265245	LSG1	chr3	-	194640788	194672477	3572	1.073646	1.429069	3.394855	1.306577	1.00363	0.730316	14	16	32	26	17	12
ENST00000300935	RAB8A	chr19	+	16111629	16134234	2827	1.470981	0.935716	1.318193	2.477704	1.804866	1.283522	15	8	10	39	25	17
ENST00000229795	MAPK14	chr6	+	36027711	36111236	4319	3.259703	2.801497	2.799137	4.00296	3.572515	4.126172	50	36	32	95	73	80
ENST00000303460	HOXC10	chr12	+	53985186	53990279	1936	2.788789	2.904486	3.465168	3.89581	3.785716	3.812138	19	17	18	42	35	33
ENST00000503562	DHX15	chr4	-	24539709	24541899	727	6.07911	6.05691	6.57194	5.032587	3.806715	2.99796	16	14	13	20	14	10
ENST00000391491	RPL15P3	chr6	+	12514110	12514724	615	192.85199	193.256424	249.10733	284.71228	274.306946	290.761078	417	353	400	955	797	794
ENST00000367321	MTHFD1L	chr6	+	150865549	151101887	3604	3.71464	3.817307	2.986808	4.353259	4.00409	4.449073	48	41	29	86	69	72
ENST00000368433	FLAD1	chr1	+	154983352	154991206	2656	4.78854	5.262693	5.14739	5.479482	5.822509	5.979155	45	42	36	80	74	71
ENST00000314400	NEPRO	chr3	-	113002440	113019839	4992	0.250318	0.277303	0.346235	0.484526	0.593862	0.262438	5	5	5	14	14	6
ENST00000355947	TRIM4	chr7	-	99890413	99919531	3383	2.174257	0.904287	2.205091	3.049642	2.919684	2.11154	26	10	20	57	47	32
ENST00000398319	CABIN1	chr22	+	24011418	24178628	7480	0.9892	0.535321	1.197917	1.48279	1.327925	1.077746	26	12	24	61	47	36
ENST00000647659	EDC3	chr15	-	74630575	74695936	3810	1.934536	1.601454	1.298641	2.05409	1.27129	2.046654	26	19	13	43	23	35
ENST00000618786	RN7SL1	chr14	+	49586580	49586878	299	4618.659668	2912.421387	653.101929	3069.30127	3233.157959	3469.226074	4850	2583	510	5002	4565	4601
ENST00000306329	MTCL1	chr18	+	8705661	8828946	5718	1.003435	0.696578	0.853548	1.040914	1.255891	0.938807	21	12	13	33	34	24
ENST00000397292	PLAA	chr9	-	26904083	26947463	4234	2.148024	0.328148	2.003629	2.036207	0.323394	0.499963	32	5	23	47	7	10
ENST00000222693	CAV2	chr7	+	116499390	116508541	3301	0.675601	0.8785	0.878346	1.256947	1.636019	1.578247	8	9	8	23	26	24
ENST00000544096	LTO1	chr11	-	69665566	69673384	3776	0.666272	1.667987	1.381079	1.109482	1.274863	1.835481	9	19	14	23	23	31
ENST00000488829	CDC20P1	chr9	+	87011652	87013151	1500	6.092653	3.622557	4.892024	6.74231	6.284252	6.317091	33	17	20	56	45	43
ENST00000229179	NUP107	chr12	+	68686734	68745809	6457	1.027769	1.188887	1.755715	1.343809	1.313712	1.682831	24	23	30	48	41	49
ENST00000469559	ACAA1	chr3	-	38122716	38132552	4720	3.131681	2.300991	3.89903	4.105247	3.906915	3.388298	52	33	49	106	88	71
ENST00000426545	RPL5P34	chr22	-	42776406	42777296	891	13.658303	14.339185	20.285351	19.644966	14.540648	9.981793	43	38	48	96	62	40
ENST00000505490	ALYREF	chr17	-	81887844	81891586	1088	18.954247	16.86833	47.919323	54.06023	22.45299	40.379513	73	55	136	321	116	195
ENST00000275732	GIGYF1	chr7	-	100679507	100689448	6530	1.478616	0.981885	0.857811	1.418987	1.520398	2.371708	34	20	15	51	47	69
ENST00000398148	KHSRP	chr19	-	6413348	6424794	2993	27.505735	12.010403	37.873577	36.123562	40.054108	18.388939	290	107	296	590	567	245
ENST00000261537	MIB1	chr18	+	21741320	21870957	9576	0.921453	0.721965	0.958862	0.965921	1.030322	1.031038	31	21	24	51	47	44
ENST00000319285	DCTPP1	chr16	-	30423619	30430075	1222	4.986841	3.175404	7.529704	7.521413	14.772812	5.417119	22	12	24	51	86	30
ENST00000468671	AC092324.1	chr16	+	12881170	12881493	324	9.923328	11.55727	12.912111	25.084072	19.426056	25.799763	12	12	11	45	30	38
ENST00000291442	NR2F6	chr19	-	17231883	17245940	2404	50.904339	49.254253	60.533424	69.634056	68.000954	74.762787	430	352	380	913	772	798
ENST00000303305	PA2G4	chr12	+	56104319	56113861	2577	3.098273	2.458529	2.627692	4.870866	3.527423	4.435876	29	19	18	69	43	51
ENST00000401406	UQCR10	chr22	+	29767374	29770027	584	11.89185	10.994485	22.77496	5.810227	6.841252	5.054997	25	20	35	19	19	14
ENST00000597017	KDELR1	chr19	-	48382578	48390855	1594	11.628015	8.980473	4.242754	13.769504	8.336172	11.964127	66	43	18	120	63	85
ENST00000366977	NSL1	chr1	-	212736956	212791782	2317	3.306867	1.824154	3.687487	4.304713	3.724653	4.308887	27	13	23	55	41	45
ENST00000426654	NFAT5	chr16	+	69565094	69704650	14219	0.928432	0.733857	0.827278	0.966939	1.184637	1.268013	47	31	31	75	80	80
ENST00000373043	C1orf122	chr1	+	37806979	37809452	2229	2.706671	3.56843	12.034946	9.064564	11.259098	13.569551	22	24	70	111	119	135
ENST00000534358	KMT2A	chr11	+	118436464	118526832	16628	0.735974	0.480943	0.463076	0.561204	0.733001	0.785865	43	24	21	51	58	58
ENST00000464664	CU639417.1	chr21	-	5972924	5973383	460	78.725159	61.469749	70.861847	114.8489	94.547615	104.385719	128	84	86	288	206	213
ENST00000568553	ANP32BP1	chr15	-	75321773	75322509	737	4.270165	4.265948	4.244676	6.037303	3.784575	4.202971	12	10	9	25	14	14
ENST00000268835	PRPSAP2	chr17	+	18858107	18931215	1910	1.733608	0.868964	0.828418	2.128618	2.075161	0.668715	12	5	5	23	19	6
ENST00000314328	SPECC1L	chr22	+	24270840	24417740	6756	0.795782	0.289974	0.627253	0.968789	0.455612	0.652779	19	6	12	36	15	20
ENST00000422722	AC000120.2	chr7	-	92112159	92179511	3511	0.942921	0.581216	0.625791	1.885687	1.349127	1.727759	12	7	6	37	23	27
ENST00000216039	JOSD1	chr22	-	38685543	38700667	3648	2.97573	2.855579	3.068168	4.091234	3.603254	4.047595	39	31	30	82	63	66
ENST00000232892	AADAC	chr3	+	151814037	151828488	1642	3.090285	4.011661	1.489772	3.374653	0.930427	3.030908	18	20	7	31	8	23
ENST00000332499	HEXIM1	chr17	+	45148502	45152101	3600	6.998828	5.586708	6.513328	7.225067	14.253576	6.864225	89	60	62	142	243	110
ENST00000575669	RPS15A	chr16	-	18782968	18786795	3828	1.244997	1.706354	1.186594	2.006923	1.056587	1.273144	17	20	12	42	20	22
ENST00000307363	GLB1	chr3	-	32996608	33097230	2616	3.905977	2.23958	4.538234	4.454073	4.390846	6.038025	36	18	31	64	55	71
ENST00000430198	HMGA1P2	chr4	+	73098822	73099145	324	4.533739	6.829633	8.044036	10.862243	5.854778	5.136108	6	7	7	20	9	8
ENST00000264335	YWHAE	chr17	-	1344272	1400378	2211	6.896602	4.209816	13.814682	26.977631	7.342963	6.967965	54	28	80	326	77	69
ENST00000403825	IFRD1	chr7	+	112450428	112476192	2290	2.717474	1.594336	3.15624	1.840291	2.825135	2.232421	22	11	19	23	31	23
ENST00000412580	NPM1P32	chr2	-	121708512	121709115	604	6.340211	5.075511	6.086807	5.940244	4.454752	4.808973	14	10	10	20	13	13
ENST00000446556	COX7CP1	chr13	-	49187479	49187670	192	58.419163	49.974998	40.952347	86.898567	81.951225	117.211678	40	29	21	91	75	100
ENST00000365444	SNORD6	chr11	-	93731502	93731574	73	2329.643066	2083.901855	2175.189697	1774.11731	2039.169922	2075.575684	598	452	415	706	703	673
ENST00000580018	TIMM23	chr10	+	45972449	46003734	1222	5.579614	6.076653	2.426587	7.478217	6.159981	7.118636	24	23	8	50	36	39
ENST00000557159	APEX1	chr14	+	20455240	20457738	1803	8.199562	17.572025	17.377552	12.308759	10.690829	10.044342	52	94	82	121	92	81
ENST00000569795	PARP6	chr15	-	72241181	72272621	2855	0.580524	0.530222	0.998315	0.991841	1.793096	1.5247	6	5	8	16	25	20
ENST00000459174	SNORD4A	chr17	+	28722582	28722653	72	286.406067	236.216202	414.292328	338.701141	243.385681	414.781311	73	51	78	133	83	133
ENST00000262193	PSMB1	chr6	-	170535117	170553341	928	39.468098	22.595608	22.107075	64.83049	38.130985	36.523346	129	63	54	328	168	151
ENST00000565658	GFER	chr16	+	1984332	1986618	1365	3.243339	2.022923	3.700537	6.28725	5.000682	5.538667	16	9	14	47	33	34
ENST00000221138	PPP2CB	chr8	-	30785610	30812872	2006	13.309739	11.006945	14.205239	15.660159	15.224138	17.596714	94	66	75	172	145	157
ENST00000301011	ZC3H18	chr16	+	88570381	88631966	3729	4.910069	3.93878	8.389012	4.861599	5.567598	2.757344	65	44	82	99	99	46
ENST00000457780	BRD1	chr22	-	49773293	49824804	4997	1.288774	1.087535	2.729279	2.404938	4.023654	2.194157	23	17	36	66	95	49
ENST00000416278	RPL15P14	chr10	+	72189941	72190576	636	33.780777	30.49243	47.446793	51.02729	44.788799	34.423225	76	58	79	177	135	98
ENST00000375759	SPEN	chr1	+	15847864	15940460	12232	2.639748	1.58408	2.109985	2.130396	1.522129	2.491789	114	58	68	143	88	136
ENST00000278840	FADS2	chr11	+	61827761	61867354	3630	15.797898	12.503976	59.684341	21.149891	8.27019	12.454437	202	135	566	419	142	201
ENST00000488738	SLC17A9	chr20	+	62952711	62968597	3992	3.512564	0.443942	3.08425	4.166874	5.65332	0.444558	50	6	33	91	107	8
ENST00000396355	NDE1	chr16	+	15643267	15726353	3936	0.914756	0.572205	1.297536	0.290103	1.141671	1.173912	13	7	14	7	22	21
ENST00000361781	SGMS1	chr10	-	50305600	50623983	3744	0.596296	0.848051	0.501082	0.661263	0.617741	0.83866	8	10	5	14	11	14
ENST00000322354	SERTAD3	chr19	-	40440844	40444705	1734	1.554644	2.211869	1.748165	3.539896	2.263729	3.194189	10	12	8	34	19	25
ENST00000649126	HSPA9	chr5	-	138553756	138575724	4727	9.25318	6.646326	10.620792	13.532589	10.674815	11.660933	154	94	131	349	239	245
ENST00000375114	RALY	chr20	+	33993646	34084884	6430	7.927951	9.111712	10.056431	10.933477	10.928804	11.365321	180	174	169	384	332	325
ENST00000519204	TENM2	chr5	+	167754936	168264157	9427	0.238836	0.404091	0.335653	0.230966	0.449323	0.413609	8	12	9	12	20	18
ENST00000571133	RSL1D1	chr16	-	11833850	11851585	5483	2.126242	2.273869	1.46224	2.352572	1.543831	1.831864	41	37	21	71	40	45
ENST00000344204	TRIO	chr5	+	14143702	14510204	11100	0.354233	0.436006	0.233079	0.302034	0.370577	0.334918	14	15	7	19	20	17
ENST00000356692	PPP4R2	chr3	+	72996785	73069199	4984	1.802285	1.461352	1.823687	1.563399	1.823214	2.272407	32	22	24	43	43	51
ENST00000481739	RXRA	chr9	+	134326580	134437019	1846	4.986233	5.283978	5.184298	7.635311	5.68374	7.770195	33	29	25	77	50	64
ENST00000217456	APMAP	chr20	-	24962925	24992979	2430	2.210163	1.532089	0.96333	4.482899	2.811902	2.853481	19	12	7	60	33	31
ENST00000260386	ITPKA	chr15	+	41493875	41503551	1824	4.177766	2.366498	3.229298	6.767946	3.786956	6.553092	27	13	16	68	33	54
ENST00000261658	BFAR	chr16	+	14632815	14669236	3039	1.070711	0.765813	1.413534	1.421174	1.382489	0.925062	12	7	12	24	20	13
ENST00000448875	AL162151.2	chr14	+	98973314	98973471	158	111.389816	73.089333	91.402588	163.784378	138.779739	92.504684	62	35	38	142	104	65
ENST00000578186	HIST2H4A	chr1	+	149832659	149833241	583	529.083008	347.509064	584.506897	920.59552	786.614197	572.491821	1084	601	889	2926	2166	1481
ENST00000229329	CMAS	chr12	+	22046174	22065663	1787	5.583703	3.829568	5.815113	8.274485	8.333387	7.302767	36	21	28	81	71	58
ENST00000374810	TP53INP2	chr20	+	34704290	34713439	4184	1.193827	0.609884	1.107085	0.715069	0.691142	0.472778	18	8	13	17	14	9
ENST00000562303	RPAP1	chr15	-	41517179	41544245	5897	0.492791	0.332442	0.388351	0.971399	1.357658	2.228528	11	6	6	32	38	59
ENST00000636330	ESPN	chr1	+	6424788	6456671	4731	1.377009	0.817445	0.956122	0.155648	2.101936	1.523753	23	12	12	5	47	32
ENST00000348520	KLC1	chr14	+	103629177	103714249	15091	1.870411	1.52561	2.044401	2.369839	2.282613	2.435191	100	69	81	195	163	163
ENST00000514360	BTF3	chr5	+	73498442	73505495	1177	3.056849	4.485482	6.37676	22.556486	5.947791	4.828409	13	16	20	145	34	26
ENST00000274289	PLK2	chr5	-	58453982	58460260	2960	1.159325	0.792935	1.06801	1.866976	0.712669	1.250012	13	7	9	31	10	17
ENST00000254958	JAG1	chr20	-	10637684	10673999	5940	4.872545	4.772538	4.364171	6.422867	6.291828	8.658482	102	85	68	208	177	229
ENST00000304031	HS1BP3	chr2	-	20617822	20651089	2370	1.7875	0.969466	0.867708	1.637897	1.657724	1.235642	15	7	6	22	19	13
ENST00000263657	PNO1	chr2	+	68157844	68176238	2286	1.232391	1.796317	2.828724	2.628928	2.295238	1.708895	10	13	17	33	25	18
ENST00000359246	PHF2	chr9	+	93576407	93679587	5569	0.562634	0.525366	0.91534	0.777611	0.721756	0.866152	12	9	14	24	19	22
ENST00000447479	AL365258.2	chr1	+	197735636	197736107	472	3.798174	5.260026	11.3614	16.930086	8.617749	3.255264	7	8	14	44	20	7
ENST00000533003	KRT8P7	chr11	-	119602875	119604306	1432	2.015876	1.462463	2.245352	2.100521	2.152874	1.663362	11	7	9	17	15	11
ENST00000341267	DLK1	chr14	+	100726827	100738224	4722	0.767086	0.563563	0.742177	0.674292	1.001125	0.268026	13	8	10	18	23	6
ENST00000355072	HTT	chr4	+	3074681	3243960	13475	0.785094	0.754927	0.814673	0.992025	1.354832	1.351057	38	31	29	73	87	81
ENST00000359707	G3BP2	chr4	-	75642782	75673969	4883	1.745936	2.518654	1.704699	2.74924	1.9138	1.918988	30	37	22	74	45	42
ENST00000263228	UBE2R2	chr9	+	33817567	33920404	4075	2.045571	2.062168	2.855193	2.461802	3.065033	3.466256	30	25	31	55	59	63
ENST00000556821	PABPN1	chr14	+	23321543	23325298	1220	31.967785	38.831242	54.781364	17.591522	36.502193	42.058693	137	141	175	117	211	228
ENST00000375664	WAC	chr10	+	28532493	28623112	5924	0.767484	0.519809	0.988843	0.946414	0.802663	1.456801	16	10	16	31	23	39
ENST00000369617	MAGI3	chr1	+	113390749	113682434	3911	1.616528	1.194504	1.292782	1.912047	1.934579	1.948052	23	14	14	41	36	34
ENST00000290037	SEC16A	chr9	-	136440097	136483759	8982	1.472097	1.982213	1.164092	2.918234	2.936608	4.331999	47	53	28	143	125	173
ENST00000541143	ADGRD1	chr12	+	130953907	130988219	7085	0.438109	0.393633	0.347763	0.602884	0.335678	0.397339	11	9	7	24	12	13
ENST00000272645	POLR2D	chr2	-	127843551	127858157	5042	0.578208	0.988535	0.714414	0.822757	0.794696	0.693991	11	15	10	23	19	16
ENST00000358691	HELZ	chr17	-	67070438	67245183	13810	0.325605	0.312797	0.119279	0.448921	0.437635	0.292786	16	13	5	34	29	18
ENST00000552459	DAZAP2	chr12	+	51238908	51243784	3664	2.207578	1.781722	3.604905	4.586774	2.706351	3.598527	29	20	35	92	47	59
ENST00000360104	KMT2C	chr7	-	152134922	152177968	11186	0.453137	0.307901	0.238544	0.345768	0.436307	0.379669	18	11	7	22	24	19
ENST00000262160	SMAD2	chr18	-	47808957	47930559	34526	0.04855	0.091033	0.066822	0.132397	0.072361	0.062953	6	10	7	25	12	10
ENST00000429327	MTCO1P3	chr21	-	45376191	45376382	192	24.42234	22.142155	18.809948	34.823135	32.784409	45.649296	17	13	10	37	30	39
ENST00000360110	TFRC	chr3	-	196049284	196082189	5111	2.37498	1.296112	2.257712	7.275811	3.090192	2.340347	43	20	31	203	75	54
ENST00000259050	MARCH7	chr2	+	159712499	159771027	5922	0.928667	0.776348	1.285396	1.471896	1.393839	1.03279	20	14	20	48	39	28
ENST00000396912	RBAK	chr7	+	5045922	5069488	6551	0.258367	0.231373	0.267778	0.471079	0.486249	0.464823	6	5	5	17	16	14
ENST00000369014	ENSA	chr1	-	150621251	150629596	2085	6.667342	6.951353	7.26054	6.869929	6.78015	6.872822	49	43	40	79	67	64
ENST00000451924	AC007690.1	chr3	-	186922286	186922753	468	5.761368	3.463049	5.404562	13.795045	10.072125	10.127401	10	5	7	36	23	22
ENST00000318709	AVL9	chr7	+	32495489	32588721	6982	0.61776	0.665886	0.644285	0.991249	0.444904	0.827324	16	14	12	38	15	26
ENST00000559471	SECISBP2L	chr15	-	48988638	49046563	7176	0.487437	0.460088	0.667493	0.580849	0.474541	0.543854	13	10	13	23	17	18
ENST00000523006	ERHP1	chr7	+	139534240	139534549	310	8.591866	6.096657	17.363741	14.642957	10.161701	7.617399	10	6	15	25	15	11
ENST00000563986	PKM	chr15	-	72201867	72206798	825	40.40704	22.156019	52.946415	55.653049	45.00386	56.5895	118	55	114	251	176	208
ENST00000263354	NAPA	chr19	-	47487637	47515240	1839	4.198682	4.246384	4.305293	5.638097	5.253752	6.311614	28	24	21	57	46	52
ENST00000426154	SCRN1	chr7	-	29920104	29990118	5275	0.289353	0.318791	0.489708	0.454964	0.509222	0.70598	6	5	7	14	13	17
ENST00000612648	AC243732.1	chr17	-	36574462	36575325	864	2.458275	1.621598	2.753525	1.720982	2.124507	2.341658	8	5	7	9	9	9
ENST00000330022	SETD2	chr3	-	47016436	47124250	8172	0.913416	1.259512	0.999598	1.189318	1.052874	1.429766	27	31	22	53	41	52
ENST00000317357	SOBP	chr6	+	107489958	107660167	5245	0.778188	0.489153	0.616927	0.866154	0.563177	0.500369	15	8	9	25	14	12
ENST00000484558	CHCHD10	chr22	-	23765834	23768443	1171	25.712372	6.285467	27.794203	46.890858	36.167709	35.94688	106	22	85	300	200	187
ENST00000393313	ZNF800	chr7	-	127370043	127392691	4358	0.95296	0.956427	1.922116	1.129885	1.199954	2.00196	15	13	22	27	25	39
ENST00000359154	WWP2	chr16	+	69762306	69941741	4515	0.711113	1.089954	0.867923	0.807881	0.669256	0.644996	12	15	11	20	15	13
ENST00000376542	ABHD12	chr20	-	25294743	25390983	1725	0.883235	4.994445	7.692101	7.972779	3.548961	9.134686	6	26	35	75	29	70
ENST00000542754	AP4S1	chr14	+	31025466	31096450	4243	1.214307	1.075076	0.808881	1.338175	0.713279	0.851671	19	14	9	31	15	17
ENST00000509116	AC104619.3	chr4	+	135045464	135046850	1387	4.638052	4.199073	4.67608	6.772961	5.128362	4.428823	23	18	17	52	34	28
ENST00000367975	SDHC	chr1	+	161314257	161375340	13566	0.164384	0.149202	0.179706	0.307076	0.291373	0.224142	8	7	7	23	19	14
ENST00000367362	NR5A2	chr1	+	200027602	200177424	5086	0.955553	0.567843	0.659242	0.948126	0.868794	0.787145	18	9	9	27	21	18
ENST00000498967	AC055713.1	chr12	-	123575891	123585115	8279	0.969502	0.922416	1.257858	1.309268	1.223831	1.393514	29	23	28	60	48	52
ENST00000474176	TPD52L2	chr20	+	63886882	63891545	4053	0.888083	0.654537	0.783005	0.310856	1.030505	0.730604	13	8	9	7	20	14
ENST00000457717	MTTP	chr4	+	99564083	99623999	4092	2.34186	2.035167	1.405289	4.176956	1.797112	7.323907	34	25	15	94	35	133
ENST00000623617	RAB6D	chr2	-	131361111	131364142	3032	1.010151	0.935501	1.151512	1.280963	1.61929	1.566405	11	9	10	22	24	22
ENST00000352689	MKLN1	chr7	+	131327860	131496636	11156	0.635928	0.507462	0.712288	0.893131	0.928216	1.048221	25	17	21	55	49	52
ENST00000484069	LAS1L	chrX	-	65512583	65534775	5205	2.376578	1.62448	2.10744	2.746757	2.881092	2.253293	44	26	29	78	71	53
ENST00000475592	AC007688.1	chr12	+	12850982	12851740	759	3.313432	3.247458	3.596128	4.90002	4.285176	2.884039	9	8	8	21	16	10
ENST00000280701	OXSM	chr3	+	25790080	25794534	1519	1.864184	1.240267	2.96816	0.763395	1.632283	2.727499	10	6	12	7	12	19
ENST00000368399	DPM3	chr1	-	155139891	155140407	517	8.430881	7.209808	8.780094	16.036535	11.252142	9.512946	16	12	12	46	28	22
ENST00000373115	CHST3	chr10	+	71964365	72013564	6970	0.820378	0.58684	0.574989	1.595087	1.232065	1.43469	21	13	11	61	41	45
ENST00000301765	VPS37C	chr11	-	61130256	61161617	2865	2.113504	1.024452	2.340877	2.009108	2.568225	2.381259	22	9	18	32	35	31
ENST00000435241	FTH1P16	chr11	-	77734475	77735026	552	33.455414	24.532228	35.616295	20.433884	29.344032	25.518749	65	41	52	62	77	63
ENST00000258243	URB2	chr1	+	229626234	229660199	5613	1.314319	1.126411	0.869732	1.944364	1.243246	2.0231	26	19	13	60	33	51
ENST00000374199	PRPF4	chr9	+	113275343	113292905	3212	1.358241	0.554345	1.52327	0.887927	2.545116	1.576395	16	6	13	16	39	23
ENST00000378718	DGKZP1	chr13	+	43968424	43971199	2776	1.286356	0.994511	2.065175	1.425898	1.62866	1.484164	13	9	15	22	22	19
ENST00000552481	AC025161.1	chr12	-	76984079	76984669	591	5.048524	3.483718	6.915967	10.938828	6.83134	5.660209	11	7	11	36	20	15
ENST00000592673	DUS3L	chr19	-	5785464	5786930	701	3.174601	4.328788	4.245699	2.211299	4.255496	4.099696	8	9	8	9	15	13
ENST00000516678	RNY4P20	chr6	-	151298841	151298933	93	29.511868	69.94799	85.145935	79.330505	63.084705	65.478775	10	20	21	41	28	28
ENST00000578179	SNORA77B	chr22	+	20126402	20126526	125	9.279461	23.638147	38.290791	19.34622	46.013908	44.863903	5	9	13	14	28	25
ENST00000347662	TRAF3	chr14	+	102777479	102911499	7700	0.34566	0.30264	0.203144	0.33233	0.357578	0.229069	10	7	5	14	13	8
ENST00000354293	AP2A1	chr19	+	49766968	49807112	3388	2.219253	2.531865	2.422252	3.129381	5.504618	3.840982	27	26	22	58	89	58
ENST00000459373	SNORA78	chr16	+	1965184	1965310	127	166.87262	126.342148	146.774399	197.808578	175.187424	227.354019	75	48	49	137	106	129
ENST00000618852	WASF2	chr1	-	27404226	27490158	5676	0.612068	0.783254	0.785929	0.894217	0.775027	1.241405	13	14	12	28	21	32
ENST00000476147	AC104563.1	chr11	+	27581680	27582055	376	15.334936	11.664786	15.517898	23.456375	17.854662	18.874493	21	14	16	49	32	32
ENST00000369536	RARS2	chr6	-	87514378	87590003	1818	3.467595	1.772648	4.164799	3.705528	2.922508	2.323606	23	10	20	37	26	19
ENST00000361360	POU3F3	chr2	+	104855511	104858574	3064	0.928223	1.058786	1.694879	0.95243	1.262194	1.644531	10	10	14	16	19	23
ENST00000402693	MEX3D	chr19	-	1554669	1568058	2850	4.439429	4.097321	5.395851	5.197293	6.567105	6.37344	45	35	41	81	89	81
ENST00000442218	SLC48A1	chr12	+	47773208	47782753	3010	0.512132	0.486981	0.644459	0.704725	0.441888	0.654685	6	5	6	12	7	9
ENST00000412723	PIGZ	chr3	-	196946343	196968833	2701	2.990705	1.256701	0.982244	4.116748	3.763986	2.931011	29	11	7	61	49	36
ENST00000265109	RAI14	chr5	+	34656237	34832627	5092	1.223606	0.65134	2.744369	1.453332	1.977509	0.660048	22	10	37	41	48	15
ENST00000215793	SF3A1	chr22	-	30331988	30356947	5143	3.751176	2.451848	1.272018	3.861027	3.832845	4.054671	68	38	18	109	94	93
ENST00000478110	PSMC1P1	chr3	+	68635705	68637024	1320	3.928477	3.712439	3.958894	4.93017	3.141515	3.494174	19	15	14	36	20	21
ENST00000466681	MALSU1	chr7	+	23299200	23311729	3044	9.536984	10.144172	11.080117	11.728952	11.372841	15.905171	102	92	88	195	164	215
ENST00000398606	GSTP1	chr11	+	67583595	67586656	961	170.610428	29.077858	226.403305	272.010956	88.906731	82.634567	576	83	568	1425	404	353
ENST00000274000	AP1AR	chr4	+	112231737	112270047	2902	0.856968	0.791739	1.291167	1.578111	1.988376	1.322865	9	7	10	25	28	18
ENST00000304863	UQCRFS1	chr19	-	29205321	29213541	3475	1.038711	4.154573	7.955652	6.782309	6.415969	4.69688	13	43	73	129	106	73
ENST00000269932	ARMC6	chr19	+	19033610	19058159	2412	7.23004	7.003637	7.846188	12.022103	6.378544	12.332193	62	51	50	159	73	132
ENST00000573034	SRGAP2	chr1	+	206205909	206464443	6301	0.229462	0.219404	0.33345	0.313292	0.237656	0.295242	6	5	6	11	8	9
ENST00000524793	NAP1L1P1	chr11	+	126067539	126068601	1063	5.555356	3.800531	4.611711	4.999648	2.633128	2.785642	21	12	13	29	14	14
ENST00000335420	KLHDC10	chr7	+	130070510	130135720	6437	0.777143	1.204485	1.328606	1.239098	1.364475	1.264252	18	23	23	44	42	37
ENST00000563168	TMEM208	chr16	+	67227113	67229248	1525	2.913891	3.66194	2.666567	5.11981	3.610871	2.289816	16	17	11	43	26	16
ENST00000384388	RNU6-31P	chr2	+	200830009	200830116	108	112.959312	108.744926	88.415779	137.701248	160.351242	147.422195	43	35	25	82	82	71
ENST00000231238	TTC1	chr5	+	160009113	160065543	1467	2.158526	1.661224	1.968771	2.588159	2.331162	2.33818	12	8	8	21	17	16
ENST00000615868	HIST1H2AB	chr6	-	26033176	26033568	393	109.785805	74.137054	96.995819	213.464752	144.638824	118.454781	152	87	100	458	269	207
ENST00000258149	MDM2	chr12	+	68808176	68850686	12633	0.532973	0.58104	0.503306	0.677671	0.483084	0.557611	24	22	17	47	29	32
ENST00000312175	BANF1	chr11	+	66002079	66004149	1155	10.314307	7.192205	6.344893	13.129782	11.470835	8.640345	42	25	20	83	63	45
ENST00000313511	TUFM	chr16	-	28842411	28846408	2071	15.606623	13.61655	15.114176	24.615082	27.87804	23.481974	114	84	82	278	273	216
ENST00000442175	ATP5MC2P4	chrX	-	42098754	42099173	420	3.763687	5.732839	8.130247	6.318927	6.139871	2.951355	6	8	9	15	13	6
ENST00000616611	AL589743.5	chr14	+	19267115	19268164	1050	2.11839	2.115211	2.188191	3.575954	2.844219	2.589365	8	7	6	21	15	13
ENST00000361256	SPOUT1	chr9	-	128819651	128829821	4286	0.382694	0.759635	0.55698	1.045075	1.026933	0.935815	6	10	7	25	21	18
ENST00000473243	ATP13A1	chr19	-	19645203	19656732	4729	4.021963	3.135796	5.07814	5.294729	4.331689	5.807547	67	44	63	137	97	122
ENST00000519039	NACA4P	chr8	+	101368910	101369550	641	3.93139	4.358743	5.368487	5.43223	3.343741	5.664312	9	9	9	19	11	17
ENST00000433151	ADH5P4	chr6	-	65836930	65838039	1110	4.324457	3.221029	4.688455	5.223969	3.459266	2.766544	17	11	14	32	19	14
ENST00000502346	TMEM167A	chr5	-	83052846	83077496	4630	1.051305	1.075989	1.234998	2.58766	2.173724	1.745613	18	15	15	66	48	36
ENST00000263635	TANC1	chr2	+	158968671	159232659	7470	1.161474	0.807206	1.224729	1.327611	1.653875	1.722811	31	18	24	55	59	58
ENST00000483858	RBM4	chr11	+	66638698	66641192	1548	7.436284	8.639295	13.206235	10.183678	10.594657	10.551976	41	40	54	86	78	73
ENST00000288532	COQ5	chr12	-	120503274	120529182	1535	1.464773	2.371098	2.716438	4.460278	3.395493	2.857245	8	11	11	38	25	20
ENST00000556017	CHMP4BP1	chr14	+	55298644	55299231	588	5.288446	2.886685	6.241997	6.561209	7.866745	4.826329	11	6	10	22	22	13
ENST00000373555	GOLGA1	chr9	-	124878357	124941099	4811	1.060907	0.950204	1.056785	1.166955	1.148773	0.997918	18	14	14	31	27	22
ENST00000248553	HSPB1	chr7	+	76302544	76304295	909	4.402064	26.767744	42.938858	139.163116	12.004674	24.45557	15	73	102	690	52	99
ENST00000507090	HSP90AB2P	chr4	+	13336482	13338657	2176	4.820927	5.168418	6.043678	5.43667	4.590881	5.51695	37	34	35	65	48	54
ENST00000318663	ORAI3	chr16	+	30949066	30954938	2206	1.289135	0.69705	1.040442	1.216551	1.184117	1.032965	10	5	6	15	13	11
ENST00000485673	GNAS	chr20	+	58889124	58905420	715	5.332774	2.963109	12.220735	8.253969	24.426613	4.270916	14	7	23	33	83	14
ENST00000581275	AK4P1	chr17	+	31345519	31346190	672	10.625389	9.626103	11.267076	19.449942	15.091517	16.754293	26	20	20	72	48	50
ENST00000361871	MSRB1	chr16	-	1938210	1943326	1423	2.971668	1.991364	2.430871	5.395457	3.641014	3.484741	15	9	10	42	25	22
ENST00000621776	POLQ	chr3	-	121431427	121546641	9055	0.245173	0.165852	0.203793	0.465281	0.438567	0.283469	8	5	5	23	19	12
ENST00000380345	LHFPL2	chr5	-	78485217	78648825	5043	0.697957	0.649681	0.752175	1.032532	1.566132	1.038995	13	10	10	29	38	24
ENST00000363925	RNU4-1	chr12	-	120293097	120293237	141	6333.790039	5240.500977	9505.041992	9844.337891	5795.860352	14641.570312	3137	2192	3496	7566	3859	9157
ENST00000273064	CNOT9	chr2	+	218568580	218597080	4079	2.685888	2.347092	2.707247	1.265741	1.42462	1.066442	39	29	29	29	28	20
ENST00000297107	GALNT10	chr5	+	154190730	154420984	5961	0.786469	0.648341	0.524515	0.64677	0.641465	0.774582	17	12	9	22	19	21
ENST00000591086	SINHCAFP2	chr18	-	60016778	60017441	664	3.513787	2.924202	4.213668	5.37148	4.293354	3.604609	9	6	8	20	14	11
ENST00000274311	PELO	chr5	+	52787940	52804046	4349	1.916015	1.548752	2.400174	2.22198	2.534205	2.626628	30	20	28	53	53	51
ENST00000270066	SMG9	chr19	-	43727992	43754990	5510	0.446295	0.710418	0.333757	1.213679	1.122581	1.089368	9	12	5	37	30	27
ENST00000479956	ARPC4	chr3	+	9793082	9798121	506	33.003323	22.335793	23.421877	45.464821	44.885429	44.665874	59	34	31	126	108	101
ENST00000536249	MLF2	chr12	-	6751822	6752967	570	7.061187	19.00765	10.527798	5.065337	11.578428	6.427699	15	33	16	16	32	17
ENST00000318130	EDEM3	chr1	-	184690231	184754913	6898	0.579048	0.393803	0.53208	0.758549	0.697391	0.929361	15	9	10	29	23	29
ENST00000374023	C6orf106	chr6	-	34587288	34696847	4418	2.427855	1.933177	2.792916	2.706639	2.82418	3.459242	38	26	33	66	59	68
ENST00000362759	RNU1-14P	chr7	+	53366058	53366209	152	41.078243	48.294296	47.614029	52.127872	56.891655	47.130566	22	22	19	44	41	32
ENST00000410080	PRPF40A	chr2	-	152651593	152717981	8048	2.135062	2.420063	3.82589	1.968131	0.838996	0.951117	61	58	81	87	32	34
ENST00000419089	AC004552.1	chrX	-	24429573	24429920	348	13.437297	8.964264	14.39245	20.275694	14.225295	13.645527	17	10	14	39	24	22
ENST00000384036	RNU6-10P	chr7	-	92701708	92701814	107	32.263622	17.98538	25.769365	36.493828	31.755039	28.694046	13	6	8	22	17	14
ENST00000221419	HNRNPL	chr19	-	38836388	38850333	2471	27.714117	20.006289	29.888321	32.290207	35.281532	35.704845	241	147	193	435	412	392
ENST00000571702	RPS7P1	chr17	+	28467822	28468406	585	39.755009	35.662277	50.410252	59.424362	54.15683	45.321785	82	62	77	190	150	118
ENST00000284617	CCSAP	chr1	-	229321005	229342941	5121	1.407224	0.56551	0.67308	1.346219	1.356647	1.782063	26	9	9	38	33	41
ENST00000612966	HIST1H3C	chr6	+	26045411	26045821	411	309.7883	215.397888	357.486237	605.751709	409.457001	289.790344	448	263	384	1357	795	529
ENST00000478402	PYCR2	chr1	-	225919878	225924278	3149	3.388188	0.662199	3.963689	6.070024	1.76088	4.758965	38	7	33	105	27	67
ENST00000443181	AL136454.1	chr1	+	192716183	192716650	468	12.490868	13.621267	18.64086	25.476969	14.643741	17.085354	21	19	23	65	33	36
ENST00000357115	LRBA	chr4	-	150264659	151015727	10129	0.556213	0.581656	0.311014	0.480984	0.349976	0.544044	20	18	9	27	17	25
ENST00000424349	FGD5-AS1	chr3	-	14942784	14947507	3792	3.096743	2.510907	3.319537	3.56437	3.70102	4.090133	42	29	33	74	67	69
ENST00000504260	SLC35B1	chr17	-	49701287	49707771	2424	0.83099	2.924603	3.298599	1.862331	3.573064	4.015641	8	22	21	25	41	44
ENST00000344417	C7orf26	chr7	+	6590017	6608726	2182	1.882755	2.229625	2.370842	2.014901	3.384225	2.382939	15	15	14	24	35	24
ENST00000395136	SRSF11	chr1	+	70221396	70250392	1408	1.742841	10.191986	3.435438	1.998767	16.077745	3.620716	9	43	13	16	107	23
ENST00000487519	TFAM	chr10	+	58385022	58399221	5414	1.282677	1.50454	1.663973	1.742175	1.718162	2.033952	25	25	24	52	44	49
ENST00000002501	DBNDD1	chr16	-	90004865	90019473	2079	1.95516	2.23628	2.545907	2.974761	2.3924	3.658375	15	14	14	34	24	34
ENST00000526586	RPS2	chr16	-	1962061	1963256	878	3.8062	3.776395	5.552804	5.155477	6.483162	6.35668	12	10	13	25	27	25
ENST00000341657	ANKFY1	chr17	-	4163907	4263977	7418	0.90433	0.346551	0.67947	0.827208	0.823662	0.913903	24	8	14	34	29	31
ENST00000302036	OGG1	chr3	+	9749944	9766737	2220	0.91812	1.587938	1.536765	1.393124	2.084472	2.276417	8	11	9	17	22	23
ENST00000464240	LAMTOR5	chr1	-	110401249	110407694	1830	1.409464	1.951976	3.85197	3.697819	0.867249	1.824229	10	11	19	37	8	15
ENST00000619387	AATF	chr17	+	36948875	37056871	2141	7.146457	7.34379	8.417353	3.573206	2.521452	3.029153	54	47	48	42	26	29
ENST00000513307	TECRP1	chr4	-	86949669	86950113	445	22.055765	14.622383	19.612587	36.506508	34.028191	23.570196	35	20	23	89	72	47
ENST00000364546	SNORA71B	chr20	-	38425198	38425331	134	104.12957	82.410614	98.650734	170.865417	192.598297	214.115387	49	33	35	125	122	128
ENST00000368686	CHTOP	chr1	+	153638342	153644385	2250	3.958833	3.820895	6.3932	5.112456	5.725734	6.18749	32	26	38	63	61	62
ENST00000380834	CENPO	chr2	+	24793145	24822376	4386	1.605259	1.994956	2.512747	2.919724	2.807903	2.854939	25	26	29	70	59	56
ENST00000310442	ZDHHC24	chr11	-	66535898	66546238	4721	2.907676	3.176663	4.715287	3.821857	3.985283	2.373777	49	45	59	99	89	50
ENST00000536831	RRP12	chr10	-	97356701	97426074	4476	1.122169	0.808533	0.538128	0.792114	1.219214	1.467557	18	11	7	20	26	30
ENST00000375341	ALDH4A1	chr1	-	18871432	18902781	3363	3.428282	0.759585	4.169129	4.599877	4.490303	3.927817	41	8	37	85	72	59
ENST00000270451	ZNF581	chr19	+	55643547	55645622	1298	4.700525	3.516016	4.143544	5.330189	5.800214	5.421869	22	14	15	38	36	32
ENST00000642278	EPS8	chr12	-	15620349	15789388	5016	0.919923	0.691844	0.65641	0.900066	1.148177	0.418816	17	11	9	25	28	10
ENST00000244040	RAB22A	chr20	+	58309696	58367507	8670	0.282462	0.284718	0.304824	0.276525	0.250149	0.289181	9	8	7	14	11	12
ENST00000353704	CREB3	chr9	+	35732335	35737004	1832	2.74849	1.966085	2.620939	3.313434	2.92804	3.024084	18	11	13	34	26	25
ENST00000422457	AC099336.2	chr1	-	202471864	202472117	254	15.184838	12.531646	19.774137	32.239025	18.634426	18.837666	14	10	14	45	23	22
ENST00000368194	ARHGEF11	chr1	-	156934840	157045370	6889	1.312991	1.422095	1.02939	1.669735	1.852388	1.884176	32	30	19	63	61	58
ENST00000505907	MAN2B2	chr4	+	6575215	6622401	7719	0.267092	0.384361	0.564893	0.6438	0.521266	0.538635	8	9	12	28	19	19
ENST00000292478	PTCD1	chr7	-	99416739	99438916	5582	2.633024	3.166492	4.090637	3.607826	3.524262	4.523604	52	53	60	110	93	112
ENST00000597229	ZNF358	chr19	+	7516118	7521026	1954	1.899415	1.608468	1.74909	2.372545	2.372903	2.870072	14	10	9	26	22	25
ENST00000570001	PDXDC1	chr16	+	14975105	15037687	4828	1.093124	0.692891	0.94553	0.956168	0.701147	0.831881	19	10	12	26	16	18
ENST00000418115	RHOA	chr3	-	49359145	49412202	2031	14.277852	15.025741	16.376732	23.139889	19.153955	15.980642	102	91	87	257	184	144
ENST00000290341	IGF2BP1	chr17	+	48997412	49055650	8274	12.598436	12.859093	13.751442	15.287316	16.030781	16.873484	367	316	297	690	627	620
ENST00000449726	PLEKHA8	chr7	+	30028361	30084660	7835	0.468123	0.269722	0.523779	0.617301	0.805919	0.820013	13	7	11	27	30	29
ENST00000405858	ZNF12	chr7	-	6688433	6706923	5051	1.26302	1.118524	1.500752	1.407428	1.042236	1.385097	23	17	20	39	25	32
ENST00000462917	EIF1	chr17	+	41688885	41691646	2170	8.862352	18.248169	17.943237	15.169744	21.164579	20.678936	68	118	102	180	217	200
ENST00000338820	DNAJB12	chr10	-	72332830	72355149	4360	0.436287	0.658984	0.465248	0.469603	0.516612	0.244773	7	9	6	12	11	5
ENST00000432307	EIF4BP7	chrX	-	111619677	111621489	1813	5.366175	4.745384	5.829922	5.239027	5.580501	6.468564	35	26	28	52	48	53
ENST00000516403	RNU2-58P	chr17	-	59129276	59129458	183	80.25219	59.38615	105.253464	77.670219	66.077576	72.812103	52	33	51	78	58	60
ENST00000314088	HIST1H2AC	chr6	+	26124145	26139116	1668	34.652439	28.9461	35.525719	60.733574	50.018997	37.980453	203	144	155	553	394	281
ENST00000217131	CTSZ	chr20	-	58995185	59007247	1495	13.922499	4.872042	15.330293	17.651339	24.053967	22.58255	74	22	60	144	170	150
ENST00000170447	MKRN2	chr3	+	12557014	12583713	2848	1.234187	2.041354	1.155494	2.340296	2.332902	2.884334	13	18	9	37	32	37
ENST00000649678	FGFR1	chr8	-	38400215	38467707	6216	0.855502	0.719289	0.80793	0.871404	0.787826	1.08101	19	14	14	30	24	30
ENST00000326152	HSD11B2	chr16	+	67431117	67437553	1900	4.284302	3.900903	4.130774	6.074403	5.327198	5.506245	29	22	21	63	48	47
ENST00000397677	CHMP7	chr8	+	23243637	23261992	3403	0.708489	0.647433	1.233337	1.18342	1.206732	1.795333	9	7	11	22	20	28
ENST00000369702	DDX20	chr1	+	111755305	111768016	4212	1.187384	1.24484	1.318889	1.628767	1.199886	1.270174	18	16	15	38	24	24
ENST00000598742	RPS19	chr19	+	41859918	41872926	2359	30.855978	16.628544	3.046576	4.367505	17.896786	6.75628	256	117	19	57	200	71
ENST00000266581	AMIGO2	chr12	-	47075707	47079865	3763	1.153497	1.078781	1.715526	1.435657	1.665382	1.761465	16	13	17	30	30	30
ENST00000395959	AC004987.2	chr7	+	39833571	39834718	1148	2.196628	1.777648	3.127286	3.656937	3.63798	2.214519	9	7	10	23	20	12
ENST00000549844	AL139353.2	chr14	+	31420286	31439949	699	5.24386	7.08186	10.07009	8.1884	9.650197	8.796678	13	15	19	32	32	28
ENST00000589881	ZNF24	chr18	-	35332227	35340654	7419	0.48104	0.369492	0.522077	0.906755	0.67256	0.541085	13	9	11	37	24	18
ENST00000359297	STK40	chr1	-	36339624	36361340	4837	0.569092	0.682307	0.627748	0.81682	0.832808	0.805294	10	10	8	22	20	18
ENST00000574993	ELP5	chr17	+	7252286	7259940	2209	1.436919	2.673612	2.218504	2.569573	3.098172	2.475655	12	18	13	31	33	25
ENST00000599232	RPS5	chr19	+	58393056	58394802	1747	4.533283	4.490855	4.934289	4.781886	0.626846	26.969452	28	24	23	46	6	209
ENST00000282516	NIPBL	chr5	+	36876759	37066413	10435	1.533359	1.369254	1.213247	1.728089	1.670048	1.851703	57	43	34	99	83	86
ENST00000367178	SCAF8	chr6	+	154733325	154834060	5057	1.750883	1.536423	2.110185	1.706409	2.467562	2.973958	32	24	28	48	59	67
ENST00000303151	POP7	chr7	+	100706053	100707495	927	12.586484	9.021795	16.576231	29.349386	28.238836	14.632266	41	25	41	149	124	61
ENST00000382031	MAP1A	chr15	+	43510958	43531620	10553	0.286752	0.186621	0.212167	0.265203	0.2684	0.358033	11	6	6	16	14	17
ENST00000560329	NPM1P42	chr15	-	72899399	72900260	862	10.071519	6.852317	5.501252	14.160612	14.780417	16.121117	31	18	13	67	61	62
ENST00000591564	ZNF444	chr19	+	56146088	56147142	586	52.538498	46.697536	62.94207	76.399841	63.895374	77.349747	109	82	97	245	177	202
ENST00000263246	PACSIN2	chr22	-	42869771	43015145	3249	2.472289	2.509266	2.766084	4.628823	2.99492	3.197811	29	25	24	82	46	47
ENST00000414898	AL365366.1	chr1	+	241831935	241832787	853	2.448062	2.535894	2.557214	3.738926	2.578863	2.253263	8	7	6	18	11	9
ENST00000434910	AL109618.1	chr20	+	6213699	6215381	1683	5.383925	5.554307	5.739044	5.586189	4.159594	6.753749	32	28	26	52	34	51
ENST00000379719	IPO7	chr11	+	9384622	9448126	6191	3.687078	1.770148	2.606932	3.64907	3.275534	1.866021	81	33	43	124	96	52
ENST00000440227	RPL29P7	chr1	+	168938467	168938923	457	6.290947	3.355042	6.106605	8.499806	6.72395	5.354093	11	5	8	22	15	11
ENST00000315596	PDS5B	chr13	+	32586427	32778019	7497	0.312984	0.260891	0.357281	0.16675	0.236651	0.37932	9	6	7	7	9	13
ENST00000450755	TUBB4AP1	chrX	+	123561642	123562966	1325	11.549917	8.236737	12.23972	10.148576	12.192191	9.886565	54	33	43	74	77	59
ENST00000319622	PKM	chr15	-	72199029	72231386	2717	0.472334	0.575901	3.890697	3.516425	8.515141	0.85386	5	5	28	53	110	11
ENST00000437218	ARPC3P1	chr20	+	49134480	49135012	533	2.341856	3.059425	4.18793	5.357242	2.430125	1.783717	5	5	6	16	7	5
ENST00000622749	F8A3	chrX	-	155456914	155458672	1759	1.356271	1.589103	2.080771	2.545621	2.498055	2.256525	9	9	10	25	21	18
ENST00000384384	SNORA25	chr11	-	93730513	93730646	134	74.94072	43.812218	83.916077	115.417084	82.777069	130.76973	36	18	30	85	53	78
ENST00000368623	SLC39A1	chr1	-	153959110	153963475	2723	9.310178	3.536987	10.351655	7.112381	7.250723	5.597847	90	29	74	106	94	68
ENST00000338745	SATB1	chr3	-	18345387	18425337	7810	0.327021	0.314915	0.25576	0.293046	0.438417	0.258391	9	8	6	13	17	9
ENST00000455511	ANAPC7	chr12	-	110372900	110403730	3045	2.624588	2.321841	1.576811	5.101269	1.615093	4.232504	29	21	13	85	24	58
ENST00000449103	PLXNB2	chr22	-	50274979	50307627	6383	2.800385	2.216518	3.188705	4.144382	4.752911	4.262065	63	42	54	145	144	121
ENST00000294304	LRP5	chr11	+	68312609	68449275	5159	6.644872	2.432136	3.725764	8.193746	8.895988	10.949926	121	38	51	231	217	251
ENST00000367084	YOD1	chr1	-	207043849	207052980	6291	0.27524	0.3042	0.550125	0.492991	0.483623	0.568081	7	6	10	17	15	16
ENST00000292894	THAP8	chr19	-	36034985	36054762	1825	2.21964	1.466766	0.852827	1.899056	1.313316	2.196884	15	8	5	19	12	18
ENST00000469563	NOC2L	chr1	-	958246	959256	878	2.197657	10.807369	20.617043	22.407795	14.113842	18.149773	7	29	48	108	59	71
ENST00000453061	PIGG	chr4	+	499230	539529	3218	1.99942	1.057396	1.016769	1.704062	1.82283	1.983415	23	11	9	30	28	29
ENST00000592208	RAVER1	chr19	-	10316215	10333511	4693	4.644013	3.937368	4.335994	5.67619	3.219348	1.193729	77	55	54	146	72	25
ENST00000459229	SNORA84	chr9	-	92292461	92292593	133	391.302246	340.775604	542.007935	375.478149	515.128479	661.80011	183	135	189	273	324	391
ENST00000392009	RPL5P5	chr1	-	185226808	185227700	893	2.920403	4.491223	6.423565	5.426486	5.382864	4.453237	10	12	15	27	23	18
ENST00000577226	PHF12	chr17	-	28905253	28951307	7679	1.800481	1.360756	2.487269	2.603559	2.816115	3.297868	49	31	50	109	103	113
ENST00000247668	TRAF2	chr9	+	136886518	136926607	2264	2.428994	2.566622	2.631377	3.7059	3.197756	4.272758	20	18	16	46	35	43
ENST00000588274	CLPTM1	chr19	+	44986904	44990585	805	2.339415	5.440061	8.308144	10.146283	7.201878	10.990704	7	13	18	45	28	40
ENST00000291478	KALRN	chr3	+	124584659	124726325	10888	0.300284	0.24515	0.512354	0.393584	0.326501	0.319698	12	8	15	24	17	16
ENST00000367569	SF3B5	chr6	-	144094881	144095573	693	18.30479	17.012146	21.325119	33.391926	25.236343	23.720156	45	35	39	127	83	73
ENST00000432137	FTH1P12	chr9	-	15527133	15527683	551	43.139214	31.393635	38.647213	31.094278	37.838924	30.840416	84	52	56	94	99	76
ENST00000480058	PRPF4B	chr6	+	4021267	4064982	6775	1.450345	1.014645	1.262336	1.569219	1.538708	1.332785	35	21	23	58	50	41
ENST00000614775	SMIM20	chr4	+	25913906	25929874	1190	6.21042	1.443363	10.221119	10.914608	10.643477	11.599072	26	6	32	71	60	62
ENST00000441173	LAMTOR4	chr7	+	100148938	100154010	730	9.413576	7.563171	10.440948	11.860892	12.108763	12.650762	25	17	20	48	42	41
ENST00000637933	ARID1B	chr6	+	157203658	157208700	5043	0.674591	0.630361	0.732868	1.071609	0.542056	1.067052	12	10	10	30	13	24
ENST00000341871	TMEM220	chr17	-	10713295	10730316	3106	1.289727	1.693193	1.378927	2.266162	2.905338	3.423661	15	16	12	39	43	48
ENST00000435916	DYNC1I2P1	chr10	+	50264978	50266815	1838	2.084332	1.396852	1.749371	2.100347	1.84295	1.485941	14	8	9	22	16	13
ENST00000518547	MTSS1	chr8	-	124550790	124728429	4944	1.288786	1.08843	1.175435	0.539121	1.620146	1.478738	23	16	16	15	38	33
ENST00000525200	NADSYN1	chr11	+	71455125	71501541	3616	0.860545	0.696268	0.499901	1.059597	0.837533	0.694866	11	8	5	21	15	12
ENST00000309955	CFLAR	chr2	+	201116104	201176687	14672	0.516795	0.213833	0.388453	0.620542	0.525228	0.407991	27	10	15	50	37	27
ENST00000538771	PAFAH1B3	chr19	-	42297033	42302777	1098	8.029368	5.961298	9.858639	11.723042	13.372909	10.502182	31	20	29	71	70	52
ENST00000267868	RAD51	chr15	+	40695160	40732339	2449	0.693009	0.996943	1.24195	1.314608	1.045868	1.211577	6	8	8	18	13	14
ENST00000474539	CCNL1	chr3	-	157147796	157153828	4799	1.352318	1.435063	1.690187	1.561906	1.615613	1.524162	23	21	22	41	37	33
ENST00000525322	NAV2	chr11	+	20022838	20080184	2716	1.323956	1.627564	1.724339	2.218523	1.346987	2.286106	13	14	13	33	18	28
ENST00000296591	EDIL3	chr5	-	83940554	84384793	4727	0.45382	0.321507	0.326585	0.393975	0.501227	0.546611	8	5	5	11	12	12
ENST00000277141	TUT7	chr9	-	86287733	86354410	5724	0.753022	0.437418	0.277378	0.534749	0.315628	0.487902	16	8	5	17	9	13
ENST00000368885	AMD1	chr6	+	110874770	110895713	3438	2.047663	3.050523	3.058926	2.694634	3.03513	3.338923	25	32	28	51	50	51
ENST00000329608	CSF1	chr1	+	109910633	109930992	4210	1.218715	1.60359	1.873528	2.104281	1.28334	0.594819	19	21	21	49	26	12
ENST00000493219	PBX2P1	chr3	+	143176327	143177617	1291	0.949945	1.506329	1.712525	1.55388	2.126174	3.999381	5	6	6	11	13	23
ENST00000295767	CHCHD4	chr3	-	14112077	14124870	1603	1.084808	1.734865	3.141497	3.60798	0.936329	3.325877	7	9	14	32	8	24
ENST00000336686	LRRFIP2	chr3	-	37052890	37174564	3208	0.569297	0.721227	0.874358	1.454462	1.038237	1.217854	7	7	8	26	16	18
ENST00000371996	MINPP1	chr10	+	87504875	87553388	2415	4.703988	4.527995	4.165397	8.067959	8.842294	6.186915	40	33	27	107	101	67
ENST00000319190	TTC7A	chr2	+	46941174	47076135	5157	0.659677	0.356605	0.724469	0.643709	0.480186	0.70665	12	6	10	19	12	17
ENST00000646898	IFNGR1	chr6	-	137197497	137219160	2519	0.872714	1.167373	0.793459	1.323594	0.821738	0.628933	8	9	6	19	10	8
ENST00000450021	KRT8P10	chr2	-	183071040	183072486	1447	5.921041	4.351131	6.938362	8.419577	6.510849	6.104358	31	19	27	67	45	40
ENST00000229903	SAYSD1	chr6	-	39104064	39115189	2020	1.629495	1.900929	1.591753	2.85724	2.758255	2.409124	12	12	9	32	27	22
ENST00000297625	MYORG	chr9	-	34366670	34376853	6398	1.518616	0.783591	1.517248	1.510365	1.393884	1.572655	35	15	26	53	43	45
ENST00000646242	SMARCE1	chr17	-	40627467	40647855	8466	1.189768	0.454729	1.204885	0.942321	1.158027	1.214439	36	12	27	44	47	46
ENST00000290510	P3H3	chr12	+	6828410	6839851	2632	0.949391	1.161671	1.727574	2.183669	2.810786	1.871556	9	10	12	32	35	22
ENST00000384214	SNORD15A	chr11	+	75400391	75400538	148	33.761028	10.845912	19.722002	16.761223	11.181355	26.304516	18	5	8	14	8	18
ENST00000244769	ATXN1	chr6	-	16299112	16761456	10602	0.471817	0.460538	0.666384	0.389004	0.520253	0.534282	18	15	19	23	27	26
ENST00000607421	U47924.2	chr12	-	6943508	6944604	1097	5.557961	4.612441	3.629912	3.1752	3.325778	4.865262	22	16	11	19	18	24
ENST00000343004	FAM122B	chrX	-	134769567	134797155	4326	1.118042	0.748201	1.226559	1.604124	1.288203	1.285605	17	10	14	38	27	25
ENST00000604882	MTRNR2L2	chr5	-	80650000	80650086	87	261.028656	124.286873	147.611481	150.939331	165.239471	125.691559	80	33	34	72	68	49
ENST00000356628	NRARP	chr9	-	137300482	137302251	1770	2.331727	3.076314	4.248306	4.714526	5.639943	6.457337	15	17	20	46	48	51
ENST00000432132	EIF4BP3	chr9	+	96146007	96147856	1850	3.215884	2.303666	4.686124	3.750679	3.309554	3.106166	21	13	23	38	29	26
ENST00000373803	NDRG3	chr20	-	36651766	36746053	2978	0.980828	1.126181	0.957446	1.426816	1.634037	1.193296	11	10	8	24	23	16
ENST00000263645	CD81	chr11	+	2377294	2397419	1520	11.70309	15.452736	14.98088	19.076258	21.785692	19.533676	63	70	60	159	157	132
ENST00000589334	TMEM101	chr17	-	44011188	44023151	1830	1.570602	0.778875	2.572509	2.224497	5.832141	2.197999	11	5	13	23	51	18
ENST00000367498	IVNS1ABP	chr1	-	185296388	185317329	4199	1.095402	1.338517	1.795296	1.409925	2.205098	2.42144	17	17	20	33	44	46
ENST00000226067	HLF	chr17	+	55265012	55325065	5547	0.436025	0.35585	0.540801	0.429798	0.45398	0.510695	9	6	8	13	12	13
ENST00000358602	ANKRD17	chr4	-	73073376	73258785	10784	3.600518	2.323792	2.582196	3.163621	3.232033	4.302192	137	75	73	186	165	206
ENST00000581471	LINC00667	chr18	+	5237826	5239859	2034	2.76829	2.365334	3.880367	3.417037	3.36265	3.743746	20	15	21	38	33	34
ENST00000334805	STARD10	chr11	-	72754730	72793681	1963	0.771744	5.208858	4.541158	4.601426	4.322704	4.591822	6	31	24	50	41	40
ENST00000265077	VCAN	chr5	+	83471465	83582303	12625	0.36696	0.317325	0.161421	0.495288	0.321429	0.408321	17	12	6	35	20	23
ENST00000357166	ZDHHC9	chrX	-	129803288	129843884	4569	0.618265	0.370022	0.69478	0.695657	0.767473	0.582956	10	6	9	18	17	12
ENST00000361078	PUM2	chr2	-	20248692	20350850	6251	1.096002	1.129716	1.482605	2.143925	1.977684	2.08434	25	21	25	74	59	58
ENST00000485265	CTNNB1	chr3	+	41233409	41237466	4058	0.55848	1.929458	4.388559	4.708579	2.739072	2.263009	8	24	47	105	53	41
ENST00000308527	SNX33	chr15	+	75647906	75662301	8008	1.319681	1.20485	1.38704	1.023412	1.075206	1.174083	38	29	29	45	41	42
ENST00000420781	FNBP1	chr9	-	129887187	130043194	5410	0.965447	0.608378	0.855373	0.518676	0.695245	0.849711	19	10	13	16	18	21
ENST00000621318	MCM7	chr7	-	100092729	100101940	3084	27.245337	22.569258	27.892387	30.658855	26.419397	38.211567	296	207	225	516	385	523
ENST00000491143	ONECUT2	chr18	+	57435685	57491297	16121	0.607364	0.365526	0.667048	0.745091	0.743255	0.729789	35	18	29	66	57	53
ENST00000498085	AC011495.1	chr19	-	49719498	49720081	584	24.68158	26.005402	30.467482	33.144894	30.800831	37.083702	51	46	47	106	85	97
ENST00000374530	PALM2-AKAP2	chr9	+	109780309	110172512	7507	1.454066	1.166163	1.55254	1.719565	1.718442	1.614902	39	26	31	71	61	54
ENST00000588450	PLEKHJ1	chr19	-	2233154	2236263	2858	1.625664	2.054339	2.61893	1.085426	1.580062	2.742728	17	18	20	17	22	35
ENST00000296181	ITGB5	chr3	-	124761948	124887297	4372	3.304965	2.584054	3.763331	3.895797	4.066929	5.040699	51	34	43	93	84	98
ENST00000357430	ACSL3	chr2	+	222860934	222944639	5679	3.192951	3.632372	4.132216	5.443896	4.544491	6.56233	64	62	62	169	122	166
ENST00000482081	RPL12P8	chr10	+	67874332	67874911	580	3.08427	2.699614	3.580925	4.709905	4.599889	5.813601	7	5	6	15	13	15
ENST00000377126	KLF9	chr9	-	70384597	70414624	5175	0.384452	0.315396	0.458337	0.539392	0.404905	0.398362	7	5	7	16	10	10
ENST00000577700	SNHG15	chr7	-	44983023	44986637	3116	0.375617	0.759284	1.425077	3.831983	2.394424	3.134115	5	8	12	66	36	44
ENST00000511359	AC010460.3	chr5	-	23303565	23305143	1579	0.932176	0.906481	1.092077	1.029538	1.22777	1.063953	6	5	5	9	10	8
ENST00000428039	NPM1P24	chr10	-	72917641	72918534	894	11.18983	12.344247	13.061473	13.514052	13.958171	16.194691	36	33	31	66	59	65
ENST00000364923	RN7SKP9	chr13	+	99205708	99206006	299	19.563641	29.386898	60.332161	31.013657	57.667339	58.742813	21	27	48	51	82	78
ENST00000373625	KPNA6	chr1	+	32108038	32176568	7378	0.865241	0.879647	1.350613	1.772968	1.437074	1.803546	23	20	26	72	51	60
ENST00000621426	NOL4L	chr20	-	32443062	32584890	6577	0.26238	0.265329	0.814085	0.377312	0.508903	0.678623	7	6	14	14	16	20
ENST00000429344	CACTIN	chr19	-	3610641	3626815	3612	3.534123	3.45777	4.81712	4.280696	4.696644	4.3765	45	38	46	85	81	71
ENST00000246117	NCLN	chr19	+	3185600	3209570	4005	2.478132	2.506433	3.62158	2.436587	3.029386	4.225789	35	30	38	54	58	76
ENST00000333775	NAA38	chr17	-	7856685	7857854	999	11.121589	8.490915	8.437851	2.945978	4.552492	8.358321	40	26	22	17	22	38
ENST00000295754	TGFBR2	chr3	+	30606502	30694134	4621	3.189674	3.610893	3.802421	6.019701	6.14649	6.353692	52	50	46	152	135	131
ENST00000318348	GLTP	chr12	-	109850943	109880488	2356	0.555989	0.977762	0.895567	1.301939	1.216618	1.902117	5	7	6	17	14	20
ENST00000488788	AL121758.1	chr20	-	646626	675800	2714	0.966697	0.757122	0.928569	2.31075	1.955649	1.961692	10	7	7	35	26	24
ENST00000425592	SKA2P1	chr9	+	122761844	122762233	390	4.872602	5.649252	4.004267	9.788782	6.553036	13.373871	7	7	5	21	13	24
ENST00000563192	SNHG19	chr16	-	2154797	2155358	342	11.386784	9.630613	18.719362	9.637038	12.726548	15.768196	14	10	17	18	21	24
ENST00000264639	PSMD3	chr17	+	39980797	39997960	2158	34.240463	39.804935	41.937904	53.059483	52.346176	45.368671	260	255	237	625	534	435
ENST00000313005	BACE1	chr11	-	117285207	117316256	6326	0.467003	0.339748	0.521202	0.690595	0.731747	0.55363	11	7	9	24	22	16
ENST00000521764	NACA2	chr17	-	61590426	61591202	777	38.81319	25.134771	38.205093	56.773006	38.617115	45.970211	106	58	78	241	142	159
ENST00000547892	RPL18	chr19	-	48615332	48619175	3844	20.370853	20.268543	21.976105	29.044573	25.267166	30.175083	275	232	221	609	459	515
ENST00000307677	BCL2L1	chr20	-	31664452	31722898	2610	1.019761	0.792458	1.079164	1.106977	1.474734	1.469713	10	7	8	16	19	18
ENST00000338961	PTGES2	chr9	-	128120693	128128462	2331	10.165456	9.225218	12.014253	11.687361	11.723492	16.581669	84	64	74	149	130	172
ENST00000296043	SHROOM3	chr4	+	76435100	76783253	11020	0.362134	0.154638	0.172095	0.191141	0.309444	0.184411	15	6	5	12	17	10
ENST00000506772	HMGN2P4	chr5	-	76242024	76242404	381	5.85968	7.642014	7.754961	6.846207	6.430129	7.051098	8	9	8	15	12	12
ENST00000367698	SERPINC1	chr1	-	173903809	173917378	1594	8.667928	4.494951	7.949477	9.531617	9.152562	3.915266	49	22	34	83	69	28
ENST00000511024	FAM53C	chr5	+	138338266	138343023	1882	1.750693	1.14517	2.050709	1.541212	1.870337	1.574997	12	7	11	16	17	14
ENST00000527911	DGKZ	chr11	+	46347463	46380282	3337	1.014601	0.962987	1.571812	1.65352	1.342477	1.767318	12	10	14	31	22	27
ENST00000579002	MRPS7	chr17	+	75261912	75266330	1638	6.404935	5.199182	8.506743	8.530423	6.76681	8.526986	37	26	37	77	53	62
ENST00000300107	CLPX	chr15	-	65148219	65185342	4695	2.511852	2.78036	3.040702	3.783495	3.249376	3.688419	42	39	38	97	73	77
ENST00000365530	SNORD82	chr2	-	231460371	231460440	70	70.892311	66.417435	81.27813	65.319183	56.801941	36.804848	18	14	15	25	19	12
ENST00000443360	RPS7P3	chr1	-	233288868	233289447	580	2.55959	3.955619	4.67336	6.631883	5.371855	5.447151	6	7	8	21	15	15
ENST00000301671	GHDC	chr17	-	42189088	42194195	2650	0.571754	1.085908	0.918116	1.971573	1.830112	1.967716	6	9	7	29	23	24
ENST00000545797	DAPK3	chr19	-	3958453	3971070	2257	6.960674	6.660139	7.40541	8.415807	9.244267	5.237569	56	45	44	104	99	53
ENST00000405201	NCOR2	chr12	-	124324415	124495252	8533	1.497596	1.01603	1.546053	1.472206	1.591807	1.515663	45	26	35	69	65	58
ENST00000624437	HACD3	chr15	+	65564222	65566967	2746	1.493291	1.432738	1.114139	2.588956	1.759576	2.024224	15	12	8	39	23	25
ENST00000323571	WIPF2	chr17	+	40219322	40284136	7474	1.040207	0.218887	0.405711	0.688765	0.694262	0.685896	28	5	8	29	25	23
ENST00000323456	MTMR4	chr17	-	58489537	58517905	5839	1.409487	0.895434	1.59323	1.353722	1.654383	2.163527	29	16	25	44	46	57
ENST00000381774	CPPED1	chr16	-	12659799	12804017	6273	0.285081	0.318251	0.468566	0.556331	0.653326	0.342214	7	6	8	20	20	10
ENST00000436597	AC092106.1	chr2	-	106253231	106253717	487	4.218096	4.754862	4.865161	6.486256	3.779777	5.32006	8	7	7	18	9	12
ENST00000515924	SCARNA8	chr9	-	19063656	19063786	131	195.145645	112.545914	84.091599	172.929535	223.28685	183.632477	90	44	29	124	139	107
ENST00000409444	TMEM237	chr2	-	201620184	201642944	5592	0.560462	0.451082	0.503868	0.543365	0.457487	0.384166	12	8	8	17	13	10
ENST00000359191	SUPT5H	chr19	+	39445644	39476670	3770	3.807639	3.890085	4.70261	6.240866	3.801985	3.823095	51	44	47	129	68	64
ENST00000590792	CCDC58P3	chr18	+	12211378	12211807	430	5.921883	3.603177	3.64763	4.943742	3.232231	2.920006	9	5	5	12	7	6
ENST00000512914	MRFAP1	chr4	+	6640714	6642695	1982	52.596684	36.036312	49.625332	3.349959	6.491022	4.123288	367	212	257	37	61	37
ENST00000421023	RPL24P2	chr20	+	21114723	21115197	475	11.87716	9.931715	14.911844	13.994072	12.862795	10.107686	20	14	19	37	29	22
ENST00000453495	CEP170B	chr14	+	104865313	104896770	6813	0.629739	0.382522	0.666026	0.810203	0.928433	1.163069	16	8	12	31	30	36
ENST00000418756	PMS2P3	chr7	-	75507753	75528123	1490	2.279156	1.524886	2.701741	2.669928	3.042142	1.739333	12	7	11	22	22	12
ENST00000472287	AL122020.1	chr14	+	90766531	90766989	459	11.956715	13.544875	22.540321	19.235687	14.313394	12.743516	20	19	27	49	32	26
ENST00000445822	YBX1P1	chr14	-	66012830	66013789	960	21.887293	18.857014	20.311548	26.470083	23.75482	26.126444	74	54	51	139	108	112
ENST00000309922	TRMT10C	chr3	+	101561862	101566446	1819	2.319011	2.115926	2.623101	4.063007	3.649878	2.71701	15	12	13	41	32	22
ENST00000320954	CRTAP	chr3	+	33113979	33147773	6630	1.133898	1.255402	1.268839	1.417059	1.646485	2.117511	27	25	22	52	52	63
ENST00000395176	DNAJC30	chr7	-	73680969	73683453	2485	1.390389	0.683953	0.635636	1.579093	1.767107	1.129907	13	6	5	22	21	13
ENST00000608450	AC004854.2	chr7	+	44884953	44886393	1441	4.351197	3.304391	6.788283	4.518062	6.316083	9.734262	23	15	26	36	43	63
ENST00000448213	AL138799.1	chr1	+	81501794	81503468	1675	2.132271	1.542984	1.71025	1.79866	2.036959	2.110103	13	8	8	17	17	16
ENST00000416082	EEF1A1P29	chrX	-	86160264	86161359	1096	2.091953	3.226002	3.980093	3.636248	2.822155	2.994846	9	11	12	22	15	15
ENST00000569674	SLC25A24	chr1	-	108198493	108200849	2357	1.192046	0.919489	1.166806	1.865168	1.877448	2.735835	10	7	8	24	21	29
ENST00000384793	RNU6-33P	chr4	-	88684848	88684954	107	159.811218	88.859558	102.389519	110.591507	99.757065	108.038879	61	29	29	65	51	52
ENST00000380737	PPP2R2A	chr8	+	26291491	26372680	3940	2.149631	1.71996	2.64613	2.288136	2.422969	3.094752	30	21	28	50	46	55
ENST00000478358	AC018475.1	chr12	-	95467397	95467861	465	21.570913	14.95107	24.332684	33.007797	25.458147	20.544189	36	21	30	84	56	43
ENST00000373060	FOXP4	chr6	+	41546426	41602383	5948	1.70564	1.953271	2.054875	2.479582	3.45337	3.82538	36	35	32	81	97	101
ENST00000263382	ASF1B	chr19	-	14119509	14136956	2059	1.037876	3.843615	2.112756	6.390229	2.51588	6.177406	8	24	12	72	25	57
ENST00000265371	NRP1	chr10	-	33177492	33336262	5882	1.154154	0.956296	1.223287	1.469222	1.465263	1.543735	24	17	19	48	41	41
ENST00000355703	PCNX3	chr11	+	65615773	65637439	7105	1.733072	1.637744	1.763311	2.525313	2.950324	3.368165	44	35	33	98	99	107
ENST00000587478	RPL27	chr17	+	42998419	42999279	584	8.339742	6.947131	8.180731	29.52902	17.239393	6.580761	18	13	13	94	48	18
ENST00000563974	C16orf91	chr16	-	1419752	1420756	1005	2.958128	2.747019	4.440429	4.30617	4.737509	5.162939	11	9	12	24	23	24
ENST00000564967	QPRT	chr16	+	29695797	29697995	2199	6.710356	1.739667	6.187873	9.672169	9.510798	8.138284	52	12	36	116	99	80
ENST00000396617	MRTFA	chr22	-	40410282	40636685	4505	0.940711	1.16775	1.54887	1.406483	1.442163	1.726415	15	16	19	35	31	35
ENST00000391141	SNORA53	chr12	+	98599635	98599883	249	137.631409	170.404968	96.303635	138.069962	154.39917	153.012909	121	126	63	188	182	169
ENST00000266517	ETNK1	chr12	+	22625075	22690665	7159	4.940436	3.172167	4.287703	4.952239	4.556333	5.737622	125	68	81	194	155	183
ENST00000400000	VAPA	chr18	+	9914002	9960021	6815	6.118814	5.945598	5.978385	8.465804	8.45314	9.201511	147	121	107	315	272	279
ENST00000371222	JUN	chr1	-	58780788	58784327	3540	15.587399	12.958111	14.178838	17.212645	17.367355	17.395374	194	137	131	333	291	274
ENST00000389851	UVSSA	chr4	+	1347316	1395989	12605	0.335446	0.255082	0.323932	0.289528	0.424356	0.412924	15	10	11	20	26	24
ENST00000438793	PAM	chr5	+	102865726	103031105	5432	0.506672	0.602605	0.635217	0.631057	0.539631	0.572245	10	10	10	19	14	14
ENST00000396594	GNE	chr9	-	36214441	36277056	5298	0.424573	0.326745	0.662836	0.527111	0.47961	0.639807	8	6	10	16	12	16
ENST00000312838	RNF166	chr16	-	88696495	88706421	1883	1.844471	2.563569	1.509391	2.35825	1.907678	2.603236	13	15	8	25	17	22
ENST00000470205	RPS26P3	chr9	+	9090898	9091245	348	8.91383	7.411865	12.303655	15.430672	13.404073	10.548586	11	8	12	30	23	17
ENST00000319248	PRDX1	chr1	-	45511047	45521956	1021	64.084923	55.407997	85.265045	84.920906	50.942871	92.620155	230	168	228	473	246	420
ENST00000404338	ARHGAP35	chr19	+	46918676	47005077	8889	1.214364	1.127009	1.093171	1.40549	1.129903	1.566784	38	30	26	69	48	62
ENST00000503744	CHCHD2P2	chr5	+	69333929	69334249	321	53.635883	48.597404	60.902718	123.442581	96.6287	57.793884	61	47	51	216	147	83
ENST00000517543	PAICSP4	chr8	+	4787332	4788584	1253	3.066558	3.129141	3.349411	6.121917	3.728093	3.567848	14	12	11	42	23	20
ENST00000478252	RBBP4P2	chr3	-	94075912	94077175	1264	1.644845	1.83512	2.44753	2.259317	1.334344	1.796445	8	7	9	16	8	11
ENST00000539347	PTMAP9	chr12	+	12111163	12111489	327	22.365328	20.410242	34.708878	27.510153	21.323195	26.015535	26	20	30	50	33	38
ENST00000515896	RNA5-8SP6	chrY	+	10200155	10200306	152	1939.261841	2810.602539	3258.907715	1779.626099	2336.528564	3280.00415	1036	1267	1293	1475	1677	2212
ENST00000369485	RNGTT	chr6	-	88610272	88963721	4553	0.94177	0.873986	1.103394	1.173539	0.852212	1.368749	16	12	14	30	19	28
ENST00000358215	GMPPA	chr2	+	219498901	219506989	1823	2.617974	1.845785	3.086913	2.579305	3.808059	3.006083	17	10	15	26	33	25
ENST00000372067	VEGFA	chr6	+	43770213	43786487	3535	6.691406	4.34944	5.472973	5.556576	6.006328	6.890758	84	46	51	108	101	109
ENST00000560962	USP3-AS1	chr15	-	63587934	63600809	1807	0.85308	0.955505	1.753921	0.89625	1.117393	0.783583	6	6	9	9	10	7
ENST00000473611	WDR46	chr6	-	33279108	33280851	872	5.991334	4.461421	4.200209	4.109873	5.06959	6.375349	19	12	10	20	21	25
ENST00000289382	CNOT11	chr2	+	101252802	101270316	2599	9.686041	8.3067	10.814	10.81185	11.006063	12.256342	89	65	74	154	136	142
ENST00000356530	HIST1H2BF	chr6	+	26199520	26200715	1196	12.928389	12.94441	16.938072	26.264147	19.707705	15.52243	55	46	53	172	112	83
ENST00000359651	ELF3	chr1	+	202007945	202016009	4994	2.677508	1.868649	2.965461	3.161331	3.176898	1.977901	47	28	39	87	75	44
ENST00000320631	EHD1	chr11	-	64851642	64878719	4551	1.509222	1.382356	1.696643	2.114424	2.334203	2.072868	25	19	21	53	51	42
ENST00000417549	EEF1A1P3	chr13	+	28214513	28215897	1385	3.014439	2.81906	2.849341	3.509526	3.199945	3.200279	15	12	11	27	21	20
ENST00000406869	MAD1L1	chr7	-	1815794	2233243	2991	4.193139	2.937844	4.910692	4.42262	4.322317	6.09453	45	27	39	73	62	81
ENST00000257013	RTL8C	chrX	+	135032366	135033546	1181	6.703131	4.458908	7.252223	11.621663	11.164723	11.519641	28	16	23	75	63	61
ENST00000304271	C11orf24	chr11	-	68261335	68271962	2063	13.787062	6.85144	10.074696	8.553138	7.569569	7.817738	100	42	55	97	74	72
ENST00000433867	PRKD2	chr19	-	46674317	46717127	3321	2.858579	2.713387	2.922603	3.29915	3.358948	3.188477	34	27	26	60	53	47
ENST00000444439	SLC25A5P3	chr7	+	54419444	54420328	885	21.45727	19.959082	15.925622	26.814259	27.900576	46.797142	67	53	37	130	117	184
ENST00000496811	DHX36	chr3	-	154272546	154324497	6733	0.50373	0.369298	0.57549	0.576993	0.604805	0.58047	12	8	11	22	20	18
ENST00000462460	ARHGEF2	chr1	-	155946855	155990073	4438	1.818831	1.908676	2.290126	3.153326	2.813686	4.047426	29	26	27	77	59	80
ENST00000262613	SLC9A3R1	chr17	+	74748652	74769353	1969	19.335157	6.966992	8.030423	12.674697	15.212846	11.629298	134	41	42	137	142	102
ENST00000450915	EEF1A1P28	chr7	+	88639014	88640416	1403	2.123846	1.737325	1.706979	2.055531	2.178654	2.268279	11	8	7	16	15	15
ENST00000369393	MDN1	chr6	-	89642499	89819723	18413	0.95542	0.728601	0.650879	0.863708	0.678338	1.067813	62	40	32	87	59	88
ENST00000650398	FAM120AOS	chr9	-	93434324	93451530	3150	1.010687	0.930671	1.29175	2.138122	1.880848	1.975538	12	9	11	37	28	28
ENST00000613296	ALMS1	chr2	+	73385758	73609919	12925	0.285241	0.244898	0.295832	0.35108	0.321406	0.287296	13	10	10	25	20	17
ENST00000488687	PSME4	chr2	-	53864870	53870960	3073	0.796435	0.831954	1.811516	1.048803	1.315446	1.225162	9	8	15	18	20	17
ENST00000366667	AGT	chr1	-	230702523	230714297	2291	80.452293	57.224277	77.03373	112.032967	114.881866	84.626045	648	389	461	1399	1243	860
ENST00000391842	PTOV1	chr19	+	49851159	49860733	1875	14.441859	11.474429	13.198532	3.51849	17.842651	18.337965	96	64	65	36	158	153
ENST00000341446	BRI3BP	chr12	+	124993700	125031231	6648	2.002818	1.504868	1.371382	3.530338	2.5278	2.274307	47	30	24	128	80	68
ENST00000564014	SNHG9	chr16	+	1965034	1965504	471	6.554173	8.198607	13.160029	8.159215	9.546705	12.406031	11	12	17	21	22	26
ENST00000319380	UBE2O	chr17	-	76389451	76453206	5436	4.505239	2.885404	3.948798	4.052772	3.88434	5.360355	87	47	56	121	100	130
ENST00000612501	PPP1R9B	chr17	-	50133735	50150630	4167	2.38415	1.120039	1.878143	1.515478	2.009651	2.523075	35	14	21	35	40	47
ENST00000380191	GDI2	chr10	-	5765223	5813549	2412	11.017314	10.601397	12.852414	16.784132	16.960611	21.266912	94	76	81	221	194	228
ENST00000589626	FBXL12	chr19	-	9810267	9819079	1920	3.026202	2.213712	3.75415	3.817077	3.286152	3.517259	21	13	19	40	30	30
ENST00000040738	BOD1L1	chr4	-	13568738	13627723	10565	2.24558	1.466155	1.555566	1.971179	1.850386	1.943765	84	46	43	114	93	92
ENST00000467785	NCAPG2	chr7	-	158631666	158693339	3276	0.692235	0.595671	0.85068	0.467436	0.702542	0.512968	8	6	8	9	11	8
ENST00000540040	MTRNR2L1	chr17	+	22523111	22524663	1553	7904.98877	7348.022949	9253.857422	834.946838	6812.250488	7137.583496	43112	33840	37485	7068	49951	49164
ENST00000601390	RPS16	chr19	-	39433223	39435948	2389	19.661036	21.623648	2.72888	18.43775	22.895203	3.582979	165	154	18	241	259	38
ENST00000371756	UBAC1	chr9	-	135932969	135961380	1867	1.73655	2.11692	1.525064	1.706066	2.396449	2.499491	12	12	8	18	22	21
ENST00000620299	TFG	chr3	+	100709331	100747448	1289	6.44847	11.227446	7.254703	13.626922	6.190999	17.786425	30	43	25	96	38	102
ENST00000573600	CTDNEP1	chr17	-	7243618	7252081	1724	5.112732	5.941227	4.369073	7.635111	9.091175	10.146042	31	31	20	72	75	78
ENST00000171111	KEAP1	chr19	-	10486120	10503741	2955	5.087715	3.808998	6.038531	6.483127	5.793828	6.174614	53	34	47	105	81	81
ENST00000436674	TMEM184B	chr22	-	38219312	38273010	3667	1.568966	1.475359	2.50833	2.162366	2.173071	2.129818	21	17	24	44	38	35
ENST00000373487	PBX3	chr9	+	125747374	125967377	2902	1.185835	0.612092	1.083284	0.816294	1.008611	1.337165	13	6	9	13	14	18
ENST00000413379	SAE1	chr19	+	47130829	47210636	2313	0.934294	2.970137	3.990869	5.632598	5.026666	1.07237	8	21	25	72	55	12
ENST00000374022	GJB1	chrX	+	71215212	71225516	1904	3.284341	4.885998	5.211171	7.104433	6.545238	4.240865	22	28	26	74	59	36
ENST00000369754	TENT5A	chr6	-	81745730	81752708	5664	2.103442	1.413696	2.277086	2.692912	2.544532	2.427495	42	24	34	84	69	61
ENST00000380486	C2CD2	chr21	-	41885112	41953890	6345	0.312365	0.260779	0.273115	0.583359	0.638229	0.565237	7	5	5	21	20	16
ENST00000463110	RPS27P29	chr19	+	23597341	23597592	252	8.154152	6.633893	13.8983	15.523063	13.802104	9.023461	8	5	10	22	17	11
ENST00000372586	DOLK	chr9	-	128945530	128947619	2090	2.832183	1.290815	2.878769	3.903724	3.026636	4.427356	21	8	16	45	30	42
ENST00000336292	SYNM	chr15	+	99105035	99135589	7394	1.302754	0.679254	1.368177	1.387646	1.333562	1.462865	34	15	27	56	47	48
ENST00000244051	MOCS3	chr20	+	50958826	50963931	5106	1.16188	1.187224	1.572292	1.462528	1.512637	1.053888	21	18	21	41	37	24
ENST00000418154	AL161742.1	chr1	-	63788721	63789304	584	3.194367	2.932763	3.78296	2.781535	2.238858	5.373724	7	6	6	9	7	14
ENST00000560626	PEAK1	chr15	-	77100656	77420144	19217	0.347737	0.215726	0.274746	0.303411	0.229947	0.387245	24	13	14	32	21	34
ENST00000400191	EPHB2	chr1	+	22710965	22921500	10816	0.18237	0.13583	0.295326	0.298783	0.242409	0.209384	7	5	9	18	13	11
ENST00000255390	SCO1	chr17	-	10672474	10697568	9612	0.593145	0.298485	0.541614	0.577485	0.703149	0.793125	21	9	14	31	32	34
ENST00000325612	FO393411.1	chr6	-	39958414	39958833	420	12.729939	15.038669	22.124907	24.683517	17.366795	16.881414	19	19	25	57	35	32
ENST00000297591	VIRMA	chr8	-	94487693	94553523	6528	0.240791	0.274133	0.315574	0.475181	0.438335	0.513945	6	6	6	17	14	15
ENST00000442411	EGFR-AS1	chr7	-	55179750	55188934	2806	0.763156	1.094442	1.116731	1.811705	1.178495	2.045223	8	10	9	28	16	26
ENST00000494263	CYP27A1	chr2	+	218781749	218815288	2566	5.047369	3.201586	4.755476	4.945465	3.042136	5.439046	46	25	32	70	37	62
ENST00000362692	RNU6-37P	chr1	+	10298966	10299072	107	462.468445	358.245209	485.844147	424.134583	481.947174	553.966858	174	114	136	248	244	263
ENST00000266085	TIMP3	chr22	+	32801701	32863043	4603	5.334373	5.468288	5.380582	9.497579	8.854708	10.210631	87	75	65	239	193	209
ENST00000374542	DAXX	chr6	-	33318558	33323014	2613	2.643352	1.674142	2.278512	3.526431	2.783244	1.33011	25	13	16	51	35	16
ENST00000342228	SLC20A2	chr8	-	42416475	42541926	3657	1.312299	0.850322	0.935808	1.468811	1.314943	1.182113	17	10	9	30	23	20
ENST00000324198	GRK3	chr22	+	25564849	25729294	9103	0.314526	0.426226	0.386429	0.169311	0.466513	0.601637	11	12	10	9	21	25
ENST00000397729	PTMAP8	chr3	+	117026698	117027039	342	4.946431	4.926038	7.012825	5.636165	5.331532	5.570899	6	5	7	11	9	9
ENST00000509018	RAPGEF6	chr5	-	131423921	131635236	8357	0.31691	0.284111	0.35883	0.394494	0.418192	0.542405	10	8	8	18	17	21
ENST00000215739	LZTR1	chr22	+	20982013	20999038	4572	0.805456	0.635761	0.997687	1.205119	1.494999	1.224083	13	9	12	31	33	25
ENST00000305596	CD2BP2	chr16	-	30350766	30355361	3421	0.938501	0.784657	0.9599	1.398687	1.130988	0.765927	12	8	9	27	19	12
ENST00000217402	CHMP4B	chr20	+	33811304	33854366	1646	16.507635	9.120075	11.292646	10.162623	18.04089	14.286764	96	45	49	92	141	105
ENST00000262965	TCF3	chr19	-	1609290	1652329	4451	3.370977	3.481048	3.524731	4.411609	2.744612	3.916748	53	46	41	108	58	78
ENST00000559447	RFX7	chr15	-	56087283	56243266	10426	0.282731	0.17016	0.201733	0.23866	0.172583	0.237086	11	6	6	14	9	11
ENST00000380381	RPS6	chr9	-	19378774	19380236	892	18.859968	21.112202	24.590834	16.514814	21.651163	19.002075	60	56	58	81	92	76
ENST00000464941	RABL6	chr9	+	136821329	136841187	3361	2.882867	1.283967	2.459829	2.086901	4.510505	3.856131	35	13	22	39	72	58
ENST00000247930	ZNF777	chr7	-	149431363	149461123	3233	1.076922	0.611939	1.040391	1.527021	2.08587	1.632831	13	6	9	27	32	24
ENST00000497325	AC044787.1	chr15	-	47730144	47730935	792	10.617711	10.850175	10.444297	17.625599	14.130856	10.447535	30	26	22	77	53	37
ENST00000264930	SLC12A7	chr5	-	1050376	1112035	5280	1.772529	1.49347	2.018831	1.950538	2.369647	2.392803	33	24	28	57	60	57
ENST00000614558	MID1IP1	chrX	+	38801432	38806528	3781	7.982371	7.852987	7.325639	10.876821	9.185323	9.274843	106	89	73	225	164	156
ENST00000376810	UBIAD1	chr1	+	11273206	11288434	3646	1.449904	0.820435	1.081843	1.593152	1.210519	1.191084	19	9	11	32	21	20
ENST00000371872	SARDH	chr9	-	133663560	133739920	3344	1.115225	0.787935	1.128151	1.88497	1.511335	1.417053	14	8	10	35	24	22
ENST00000265069	ZFR	chr5	-	32354350	32444761	4738	2.060671	1.343863	3.165528	2.540867	1.861992	1.964728	35	19	40	66	42	42
ENST00000460492	AC008026.1	chr17	-	62516321	62516767	447	21.115747	10.389875	20.474199	35.042324	28.800596	24.809244	34	14	24	86	61	50
ENST00000492540	PHPT1	chr9	+	136849091	136851022	1316	14.458627	12.690672	23.254601	19.442474	14.506638	19.570011	67	50	80	140	91	115
ENST00000423759	TAF1	chrX	+	71366239	71466004	7722	0.769497	0.440723	0.705673	0.613724	0.531853	0.646809	21	11	15	26	20	23
ENST00000250113	FXR2	chr17	-	7591230	7614867	2957	2.418716	2.812257	2.054824	3.168839	3.053921	2.678617	26	25	16	52	43	36
ENST00000247843	YEATS4	chr12	+	69359703	69390796	1434	1.773975	3.110441	2.79832	4.906471	4.619951	4.490479	9	14	11	39	32	29
ENST00000292823	PCYT1A	chr3	-	196234368	196287713	5597	0.502074	0.362486	0.71971	0.380278	0.832382	0.220717	10	7	11	12	22	6
ENST00000466800	AC133134.1	chr5	+	108593609	108593967	359	4.770543	4.726589	5.967839	7.946521	7.441146	6.315038	7	6	6	16	13	11
ENST00000392876	NT5DC3	chr12	-	103772310	103841197	7207	0.170166	0.437346	0.32911	0.56105	0.427313	0.63862	5	10	7	23	15	21
ENST00000383763	TRIM71	chr3	+	32818018	32897826	8685	3.086746	1.968333	2.414283	3.159203	3.463496	2.859911	95	51	55	150	143	111
ENST00000226299	LAP3	chr4	+	17577192	17607968	2213	1.57173	0.855412	1.115417	2.739125	1.328826	0.943054	13	6	7	34	14	10
ENST00000544920	RPL41P2	chr15	+	28315651	28316059	409	56.805954	56.977093	61.867771	83.570259	66.019218	74.744507	82	70	67	187	128	136
ENST00000352483	RIPK4	chr21	-	41739369	41767089	4016	1.065767	0.839818	1.145582	1.367275	0.745582	1.438556	16	11	13	30	15	26
ENST00000528057	RPS6KA4	chr11	+	64359148	64372215	3121	0.380777	0.495592	0.58874	0.729877	0.643284	0.438423	5	5	5	13	10	7
ENST00000547459	TWF1	chr12	-	43793725	43806262	3320	0.375021	0.505214	0.703388	0.536187	1.183355	0.558236	5	5	7	10	19	9
ENST00000262947	MYDGF	chr19	-	4657545	4670370	1018	3.043268	1.435472	42.085445	4.998776	35.037617	45.240662	11	5	112	28	169	205
ENST00000567372	AC022968.1	chr18	-	68277802	68278243	442	4.682331	4.816786	7.421021	9.54165	6.469977	4.488374	8	7	9	23	14	9
ENST00000619314	GABPB1-AS1	chr15	+	50354959	50356034	1076	2.148951	2.42786	2.679439	4.920107	3.823893	3.463947	9	8	8	29	20	17
ENST00000592413	AC005775.1	chr19	-	490046	507833	850	2.502474	2.028643	3.582725	5.90678	2.051116	5.165365	8	6	8	28	9	20
ENST00000473183	ESRP2	chr16	-	68229126	68236584	3793	1.08163	0.653665	1.046816	1.299392	1.447517	1.985513	15	8	11	27	26	34
ENST00000588618	ACTN4	chr19	+	38647649	38721878	1729	16.890369	23.767908	18.199396	23.870138	23.589041	34.495247	103	122	83	225	193	265
ENST00000595491	AL451007.1	chr1	-	244694432	244694720	289	67.804352	99.575096	131.693069	99.045799	92.925224	81.135277	69	86	100	157	127	104
ENST00000325327	LMNB2	chr19	-	2428166	2456996	4671	5.43776	4.16357	4.680542	7.224997	5.629341	7.615677	90	58	58	184	125	158
ENST00000461999	DPAGT1	chr11	-	119096511	119100409	2125	0.925755	1.242048	0.837313	2.378702	1.476434	1.809787	7	8	5	28	15	18
ENST00000563281	RBM15B	chr3	+	51391268	51397908	6641	2.258892	1.974979	2.750273	5.251993	2.898374	2.909809	53	39	48	191	91	86
ENST00000301364	TSR1	chr17	-	2322503	2337507	5188	2.745726	1.815737	2.317562	1.779214	2.407339	1.309619	51	28	32	51	59	31
ENST00000601538	SHANK2	chr11	-	70469435	71224762	9062	0.592359	0.528775	0.807879	1.338221	1.413926	0.505753	19	15	20	67	61	21
ENST00000498103	AC064799.1	chr15	-	71341158	71341712	555	10.92131	8.661606	14.145498	18.90554	11.898629	10.965336	22	15	21	58	32	27
ENST00000299192	HEATR3	chr16	+	50065941	50106387	3560	2.043513	1.495696	1.599661	2.221782	2.472078	2.047745	26	16	15	44	42	33
ENST00000416267	AL590139.1	chrX	+	123514473	123514872	400	25.793943	13.456435	25.091648	44.287487	32.413303	21.139311	37	16	27	97	62	38
ENST00000563115	POLR2C	chr16	+	57462660	57469903	1062	4.508948	3.857414	1.626958	6.246601	6.310489	2.85383	17	13	5	37	32	14
ENST00000377102	SPRY2	chr13	-	80335976	80339659	2708	0.633741	0.778655	0.721096	1.096729	0.973877	1.4687	7	7	6	17	13	18
ENST00000447425	AC073072.2	chr7	-	22773646	22773993	348	4.800595	4.038959	5.690589	8.087217	6.798602	6.525594	6	5	6	16	12	11
ENST00000562680	TCF4	chr18	-	55227841	55402039	5733	0.225175	0.342734	0.585816	0.189465	0.316645	0.220763	5	6	9	6	9	6
ENST00000555567	PGF	chr14	-	74941834	74955784	1927	4.100265	3.758665	4.457778	5.065481	5.134377	6.401605	28	22	23	54	47	55
ENST00000269445	DYM	chr18	-	49041474	49460802	5049	0.35085	0.37937	0.482935	0.615842	0.60814	0.642221	7	6	7	17	15	15
ENST00000506838	MYL5	chr4	+	673580	682027	2956	1.959371	4.3777	4.357863	2.797464	4.055091	5.37379	21	39	34	46	57	71
ENST00000459860	SSNA1	chr9	+	137188660	137190370	1170	14.560844	16.819279	16.930216	22.658571	25.81209	26.040825	60	59	52	145	143	136
ENST00000355451	NUDCD3	chr7	-	44379121	44490880	8256	1.146572	0.81606	0.99098	1.140221	1.149453	1.409014	34	20	22	52	45	52
ENST00000376734	TRIM31	chr6	-	30102897	30113106	2043	2.993978	2.026813	2.360348	2.037171	3.964318	3.452926	22	13	13	23	39	32
ENST00000379942	PHKA2	chrX	-	18892300	18984598	5559	0.717609	0.394257	0.713576	0.667315	0.976647	0.890689	15	7	11	21	26	22
ENST00000535724	AIFM1	chrX	-	130129365	130165887	2468	1.838419	2.4504	1.9815	1.50558	1.304023	2.500925	16	18	13	21	16	28
ENST00000585968	HAUS5	chr19	+	35612752	35623557	2762	0.983547	1.029578	2.533797	1.495044	1.502869	2.361472	10	9	19	23	20	29
ENST00000256474	VHL	chr3	+	10141008	10152220	3737	12.60595	11.552688	13.861603	14.191613	13.939301	0.355829	166	129	136	290	246	6
ENST00000611185	RNF145	chr5	-	159157413	159209598	3624	0.34853	0.390597	0.815301	0.293875	0.945744	0.907262	5	5	8	6	17	15
ENST00000265896	SQLE	chr8	+	124998506	125022283	2961	6.099974	4.948155	7.345151	8.410975	8.49919	7.57896	64	44	57	136	119	100
ENST00000312561	KIAA1551	chr12	+	31959419	31993107	6230	0.310816	0.269925	0.276514	0.234601	0.261092	0.247061	7	5	5	8	8	7
ENST00000433355	SHPRH	chr6	-	145903256	145955256	11660	0.216222	0.176805	0.181501	0.208344	0.201786	0.337597	9	7	6	14	12	18
ENST00000306984	MPLKIP	chr7	-	40126023	40134652	7661	2.373009	1.480939	2.965793	4.231217	4.051682	2.078342	64	34	60	177	147	71
ENST00000356609	SLC30A10	chr1	-	219913506	219928651	3650	3.646486	3.623375	3.689511	3.704809	5.175339	5.077505	47	40	36	74	90	83
ENST00000242351	ZC3HAV1	chr7	-	139043520	139109648	7100	0.883967	0.668935	0.971626	1.247755	1.155505	1.17194	23	15	18	49	39	37
ENST00000607388	RPF2	chr6	+	110982050	111028263	3621	1.730122	0.589206	0.625392	0.974242	0.257362	0.695062	22	7	6	20	5	12
ENST00000301067	KMT2D	chr12	-	49018975	49055324	19419	1.197305	1.263527	1.095685	1.337955	1.507529	1.659223	82	73	56	142	139	143
ENST00000396105	ZNFX1	chr20	-	49245900	49278219	7371	0.676159	0.412971	0.579498	0.373746	0.490773	0.478811	18	10	12	16	18	16
ENST00000164227	BCL3	chr19	+	44748547	44760044	2038	5.397427	4.334935	5.023904	0.779823	1.891051	1.24163	39	27	27	9	19	12
ENST00000532878	NPM1P50	chr11	-	75079265	75080131	867	1.694489	2.195704	2.403507	2.909923	1.871402	1.700525	6	6	6	14	8	7
ENST00000402039	RPS4XP8	chr6	+	154576309	154577079	771	6.787109	14.518346	15.357211	16.747583	14.515388	16.754957	19	34	31	71	53	58
ENST00000261667	KPNA3	chr13	-	49699307	49792921	4474	0.476089	0.643863	0.515298	0.646873	0.638729	0.985728	8	9	7	16	14	20
ENST00000465511	RPL5P30	chr11	+	118560690	118561580	891	1.489118	1.667501	1.966133	2.285743	1.353346	1.933244	5	5	5	12	6	8
ENST00000640279	TCF25	chr16	+	89873570	89913627	2688	9.717011	10.003373	14.578603	15.79038	3.081683	16.243591	92	80	103	232	40	194
ENST00000558660	MRPL46	chr15	-	88459477	88465747	5561	1.050083	0.530407	0.837896	1.012266	1.081139	1.257025	21	9	13	31	29	32
ENST00000399443	OSBPL1A	chr18	-	24162045	24272232	3317	0.455574	0.706241	1.38545	1.328306	1.278799	2.225356	6	7	12	25	21	33
ENST00000307526	CMTM8	chr3	+	32238679	32370325	1174	1.45211	18.048508	21.761423	3.738383	30.846222	3.713662	6	63	67	24	171	20
ENST00000566936	DOK4	chr16	-	57471922	57479805	2851	0.816365	1.865565	1.308716	1.408125	2.121684	1.94703	9	16	10	22	29	25
ENST00000331979	AL109615.1	chr6	-	44089242	44089696	455	8.002556	3.517855	5.576953	16.528603	13.235068	10.670026	13	5	7	41	29	22
ENST00000631357	CHTF18	chr16	+	788046	797975	3555	0.642223	0.750098	0.760861	0.742503	1.090899	0.736382	9	8	8	15	19	12
ENST00000370818	GPC3	chrX	-	133535745	133985895	2568	29.751076	28.17111	44.905426	58.17664	51.593243	45.819115	269	215	301	815	626	522
ENST00000316937	C7orf43	chr7	-	100154420	100158685	2520	1.107813	0.697041	1.140337	1.779825	1.46134	1.102117	10	6	8	25	18	13
ENST00000431536	ACTG1P21	chr1	-	77773865	77774864	1000	2.043961	2.263159	1.726434	4.364356	3.888263	2.45183	8	7	5	24	19	11
ENST00000263708	PTPN4	chr2	+	119759631	119983818	10300	0.341594	0.218271	0.217376	0.27813	0.26101	0.352577	13	7	6	16	13	17
ENST00000369163	HIST1H3H	chr6	+	27810064	27811300	1237	87.264236	50.877396	88.479744	162.909348	121.854156	78.352348	380	187	286	1099	712	430
ENST00000454907	AL023775.1	chr6	-	166701094	166702839	1746	0.688256	0.876864	1.056912	0.98174	0.999546	1.0104	5	5	5	10	9	8
ENST00000615966	HIST1H2BB	chr6	-	26043277	26043657	381	42.162796	28.236101	35.860649	61.700928	37.220188	31.664049	57	32	36	129	67	54
ENST00000602385	TERC	chr3	-	169764520	169765060	541	14.77119	9.584682	24.21147	30.16394	31.741081	29.912352	29	16	35	89	82	72
ENST00000380817	SBF1	chr22	-	50445000	50475024	8008	1.195714	0.975086	1.186467	1.818337	1.500305	0.991085	34	24	25	80	57	36
ENST00000538183	SOD2	chr6	-	159669057	159693328	14266	1.080218	1.001012	0.745055	0.871451	0.379859	0.702866	55	43	28	68	26	45
ENST00000487159	TRAK1	chr3	+	42013802	42225889	5536	0.982298	0.591809	0.859268	1.142457	1.620337	1.970398	20	10	13	35	43	49
ENST00000563328	AC004943.2	chr16	+	72665170	72791624	4842	603.480713	799.404297	936.355835	288.44873	638.402405	729.284363	10262	11479	11826	7613	14595	15662
ENST00000575844	SLC16A13	chr17	+	7036097	7037064	968	5.012762	3.455868	4.356677	6.204483	5.382445	6.608737	18	10	12	33	25	29
ENST00000275767	TMEM140	chr7	+	135148072	135166215	1997	1.017179	0.765116	0.81912	0.634572	0.509075	0.549461	8	5	5	7	5	5
ENST00000406360	FOXO3	chr6	+	108560866	108684768	7341	1.463729	1.344969	1.470086	1.445156	1.513332	1.927986	38	30	29	58	53	63
ENST00000262096	ZDHHC2	chr8	+	17156029	17224799	6377	0.571184	0.62894	0.960324	0.918028	0.785589	1.052205	13	12	16	32	24	30
ENST00000394906	FLOT2	chr17	-	28879335	28897652	2756	1.953452	3.42072	6.297818	5.639568	5.395091	3.289345	19	28	46	85	71	41
ENST00000357258	ZBTB20	chr3	-	114314501	115147271	27125	0.224799	0.19328	0.285322	0.22074	0.293056	0.254958	22	16	21	33	38	31
ENST00000472730	RPL10AP6	chr3	-	61742455	61743106	652	9.452971	9.980577	17.717754	19.31439	20.759712	14.190533	22	20	31	69	64	42
ENST00000621332	MLLT6	chr17	+	38705542	38729803	7578	0.529518	0.194611	0.587769	0.416342	0.753195	0.628248	15	5	12	18	27	22
ENST00000342756	SRP72	chr4	+	56467336	56503681	4136	1.41527	1.580861	2.8171	1.10364	1.929699	0.72378	21	20	31	25	38	14
ENST00000470084	AC126615.1	chr12	+	95125760	95126389	630	2.927279	4.008051	5.240441	4.553562	3.449639	3.597613	7	8	9	16	11	11
ENST00000540341	HADHAP2	chr12	+	8634367	8637608	2285	1.417096	1.087846	0.939964	1.688398	2.123841	1.463866	12	8	6	22	23	15
ENST00000375344	MFSD14B	chr9	+	94374551	94461042	3420	1.410395	1.740796	1.25908	2.85218	2.40644	2.023851	17	18	12	54	39	31
ENST00000434005	EEF1A1P6	chr7	-	22510616	22511999	1384	43.299023	47.057381	57.533695	62.726166	50.861774	46.686672	211	194	208	474	333	287
ENST00000586077	GPI	chr19	+	34397283	34400335	3053	1.005481	4.310776	5.912177	4.925725	5.331241	1.446096	11	40	48	82	77	20
ENST00000377044	CEMIP2	chr9	-	71683366	71768884	6523	2.6041	1.793736	2.345217	2.937724	3.925124	3.394674	60	35	40	105	121	99
ENST00000451609	KRT8P37	chr10	-	8513687	8515106	1420	1.595338	1.546491	2.072991	2.206249	2.152375	2.083507	8	7	8	18	15	14
ENST00000423902	CHD7	chr8	+	60678778	60868028	11568	0.792741	0.617222	0.671086	1.040336	0.803157	0.96515	33	22	21	66	44	50
ENST00000600584	MAP2K2	chr19	-	4090324	4100679	2926	5.139375	3.529078	4.494573	5.268543	5.338919	4.667459	53	31	35	85	74	61
ENST00000596648	POLD1	chr19	+	50415509	50417091	1048	2.274781	1.587884	1.54406	4.02577	2.923841	3.589535	9	5	5	23	15	17
ENST00000394767	CXXC4	chr4	-	104468312	104494894	5565	0.636353	0.775084	0.695265	0.91236	1.042631	1.212593	13	13	11	28	28	30
ENST00000505892	NSUN2	chr5	-	6599241	6621489	3558	1.636971	2.330842	1.863421	2.052057	1.619812	2.895	21	25	18	40	28	46
ENST00000430430	ZBTB10	chr8	+	80485667	80526265	10132	0.640374	0.596881	1.110816	0.961831	0.955721	0.837304	23	18	30	54	46	38
ENST00000448276	SMARCD2	chr17	-	63832084	63842940	2716	4.505596	4.579555	4.669536	5.450424	5.297964	5.700748	43	37	34	81	68	69
ENST00000602414	SNHG8	chr4	+	118278709	118279823	672	4.718947	7.655797	6.948182	8.268269	7.735584	12.168653	12	16	13	31	25	37
ENST00000364569	RNU4-67P	chr12	-	25404288	25404428	141	397.905853	382.141998	576.001892	727.361877	402.184784	1062.754272	198	160	212	559	268	665
ENST00000360521	PFKFB3	chr10	+	6202900	6235519	4524	4.933981	4.447312	5.566863	6.685034	7.086225	4.605752	79	60	66	165	152	93
ENST00000397901	CHMP1A	chr16	-	89644431	89657845	2483	3.657023	4.272463	7.205138	4.89771	3.676002	4.675416	32	32	47	67	44	52
ENST00000488751	ZNF655	chr7	+	99558768	99562398	924	2.472137	4.694386	3.220613	4.466156	4.444484	3.695778	9	13	8	23	20	16
ENST00000359428	NUP214	chr9	+	131125561	131234670	7600	2.188123	1.785422	2.065916	2.195559	2.460559	2.959926	59	41	41	91	89	100
ENST00000605844	TAF15	chr17	+	35809455	35847242	2191	15.999609	14.019189	18.448854	15.700768	16.141556	20.678488	124	92	106	188	167	201
ENST00000319363	IL17RA	chr22	+	17084959	17115693	8607	0.296882	0.208702	0.719255	0.515033	1.110621	1.062122	9	6	17	25	46	41
ENST00000538576	SLC16A1	chr1	-	112911852	112956063	4374	5.29768	7.382557	6.200494	7.476764	6.206141	7.666266	82	96	71	179	129	149
ENST00000370526	LDOC1	chrX	-	141175745	141177125	1381	3.882061	3.213537	3.894025	5.131972	3.838213	4.771657	19	14	15	39	26	30
ENST00000372462	CDC20	chr1	+	43359013	43363203	1777	10.344253	9.969052	11.915911	3.500881	5.646757	11.867795	65	53	56	34	48	94
ENST00000392054	PID1	chr2	-	229023974	229271265	2745	2.224155	1.733516	2.581107	2.695955	3.221062	3.238405	22	15	19	41	42	40
ENST00000308488	RSF1	chr11	-	77659996	77821017	11550	0.606168	0.571706	0.698108	0.533	0.546188	0.665453	25	20	22	34	30	35
ENST00000392017	ATG16L1	chr2	+	233251571	233295674	3405	1.995855	2.08406	1.616188	2.811024	2.835279	2.416757	24	22	15	53	46	37
ENST00000343666	TMEM203	chr9	-	137204082	137205638	1557	5.920816	4.617634	8.004272	8.010151	11.29584	7.560949	33	22	33	68	84	53
ENST00000295522	CLDN1	chr3	-	190305701	190322475	3481	8.683372	7.835268	8.087048	11.666779	12.098269	9.296602	107	81	74	222	199	144
ENST00000440687	RPL13P2	chr20	+	46099518	46100176	659	20.291073	12.970035	19.293615	35.262695	35.384964	26.965219	47	26	34	127	111	79
ENST00000363120	VTRNA1-1	chr5	+	140711275	140711373	99	59.215263	38.650402	45.051254	44.146603	29.366331	29.515715	21	12	12	24	14	13
ENST00000585756	RPL10P15	chr19	+	9820141	9820455	315	8.491045	7.101846	7.210658	13.575771	10.021471	8.217031	10	7	6	24	15	12
ENST00000193403	ACTN1	chr14	-	68874143	68979440	3779	5.102636	5.325822	4.734477	5.368393	5.089214	6.75975	68	60	47	111	91	114
ENST00000317881	SLC25A5	chrX	+	119468400	119471319	1274	8.35134	8.250176	13.959565	23.59573	14.180005	16.232063	38	32	47	164	86	92
ENST00000493030	TRIM11	chr1	-	228393673	228405904	5774	1.26258	1.338211	1.997474	1.712236	1.784268	2.359509	26	23	31	54	49	61
ENST00000604252	PRMT1P1	chr5	-	177265580	177266588	1009	6.44408	8.428974	9.686646	9.29103	8.78338	12.674558	23	26	26	52	42	57
ENST00000303731	TRAPPC1	chr17	-	7930349	7931945	811	3.511251	7.116023	7.435344	11.298047	4.498837	15.87781	10	18	16	50	18	58
ENST00000356208	RBM38	chr20	+	57391407	57409333	2382	3.1975	3.362681	3.560258	4.690495	4.7196	4.306154	27	24	23	61	54	46
ENST00000234170	CEBPZ	chr2	-	37201612	37231713	3463	0.80147	0.91823	0.811381	0.971098	0.426489	1.025948	10	10	8	19	7	16
ENST00000587481	NUTF2	chr16	+	67869960	67872567	2608	4.417825	4.12228	3.652502	0.540659	4.909356	2.911134	41	32	25	8	61	34
ENST00000301633	BIRC5	chr17	+	78214186	78225636	2711	4.496768	4.091723	4.951556	7.014431	3.482875	4.870066	43	33	36	104	45	59
ENST00000548817	TROAP	chr12	+	49325453	49326720	480	8.796374	10.468246	12.548639	9.295262	7.851388	13.17548	15	15	16	25	18	29
ENST00000302550	DESI2	chr1	+	244652935	244709033	4208	0.345576	0.627222	4.455846	5.659361	1.200336	0.480795	6	8	49	130	24	9
ENST00000474863	AIDA	chr1	-	222668013	222712737	4050	1.045143	1.313378	1.512305	1.61594	1.822906	1.400558	15	16	16	36	35	26
ENST00000238831	YIPF4	chr2	+	32277910	32316594	11949	0.620194	0.781186	0.633918	0.838339	0.949534	1.003732	27	28	20	55	54	54
ENST00000584307	YES1	chr18	-	721588	812546	4639	1.147623	1.366156	1.04083	1.575795	1.288957	1.33798	19	19	13	40	29	28
ENST00000215904	PDXP	chr22	+	37658727	37666934	2010	5.498179	3.67225	5.358826	5.941107	9.491878	9.729118	39	22	29	66	91	87
ENST00000369159	HIST2H2AA3	chr1	-	149842188	149842736	549	346.170349	258.849945	354.309875	596.220642	457.714691	403.168121	668	422	508	1784	1187	982
ENST00000234091	ID2	chr2	+	8678845	8684453	2041	14.689404	12.909248	17.610626	23.348557	20.376808	15.406216	106	79	94	260	197	140
ENST00000554988	AL355075.4	chr14	-	20343048	20343685	638	12814.524414	9707.686523	10648.085938	8559.167969	9037.560547	8098.677246	28711	18367	17720	29762	27225	22917
ENST00000521580	SMIM12	chr1	-	34852669	34859816	3454	0.730374	0.822989	2.314208	2.306552	1.843978	1.527414	9	9	21	44	31	24
ENST00000461222	FBXO9	chr6	+	53065448	53067994	435	11.689246	8.46909	11.93936	12.57267	19.032682	15.182963	18	11	14	30	40	30
ENST00000418623	RPL22P1	chr3	-	169483671	169484080	410	28.22328	22.17758	39.527142	40.649105	32.331356	20.993021	41	27	43	91	63	39
ENST00000431232	TMEM8A	chr16	-	370773	381982	3691	2.888715	2.090229	2.480016	2.494134	3.898435	4.414159	38	23	24	51	68	73
ENST00000252996	TAF4	chr20	-	61974798	62065810	4628	1.959591	1.135053	1.591656	1.382873	1.577103	1.174056	32	16	20	35	35	25
ENST00000614819	AC145285.6	chr16	-	28822431	28823969	1539	6.793594	5.69391	5.854857	7.178683	8.956119	9.753155	37	26	24	61	66	67
ENST00000366603	ARID4B	chr1	-	235166895	235327487	5946	1.291497	0.24974	1.29154	1.323954	0.247822	1.216615	27	5	21	43	7	33
ENST00000240922	NAA50	chr3	-	113716460	113746274	6135	11.98153	13.44168	13.247436	17.268833	14.780289	19.219294	259	245	212	578	429	523
ENST00000481187	PAXX	chr9	+	136992442	136993412	794	13.682117	6.097646	14.124044	4.444706	7.654183	6.163683	39	15	30	20	29	22
ENST00000564755	AC093249.4	chr16	-	30587662	30587920	259	14.386924	12.930031	12.986814	19.142462	12.730715	14.302227	14	10	9	28	16	17
ENST00000491935	ADRM1	chr20	+	62302093	62308862	1530	6.161759	14.970621	15.702823	25.683916	32.130032	26.576784	34	68	63	215	233	181
ENST00000600169	AC093677.2	chr4	-	74156511	74158373	1863	1.697671	0.895407	1.462485	1.978927	2.416206	2.159063	12	5	8	21	22	18
ENST00000295851	ABI2	chr2	+	203328219	203447723	22209	0.290355	0.29599	0.337427	0.426796	0.39915	0.13991	23	20	20	52	42	14
ENST00000375651	HSPA1A	chr6	+	31815464	31817946	2483	19.476294	15.271516	14.717534	22.802958	20.199142	21.871346	170	113	96	309	237	241
ENST00000465604	STMN1	chr1	-	25900568	25906417	2947	0.432866	0.530479	6.55573	4.983687	1.647222	2.688511	5	5	51	81	23	36
ENST00000587642	WBP2	chr17	-	75845744	75852350	3718	1.682943	1.440935	2.230067	2.901918	3.057699	2.021404	22	16	22	59	54	34
ENST00000588734	TK1	chr17	-	78174121	78187233	1681	3.497518	2.367199	4.375994	3.693631	4.828277	4.000427	21	12	20	34	39	30
ENST00000396386	CBX3	chr7	+	26201693	26213351	1857	1.455493	1.752104	3.848075	5.363476	4.01989	3.609644	10	10	19	55	36	30
ENST00000263847	OSBP	chr11	-	59574398	59616144	5083	8.001561	8.14087	9.214977	8.999689	10.622294	12.457335	143	123	123	250	255	281
ENST00000343526	TRIM24	chr7	+	138460334	138589993	8410	1.68352	1.363382	1.941418	1.383088	2.507273	2.027125	50	35	43	64	100	76
ENST00000258534	DRAM1	chr12	+	101877351	101923623	3519	1.075715	1.023463	1.434891	1.684464	1.361971	1.747723	14	11	14	33	23	28
ENST00000480357	SCLY	chr2	+	238060928	238099412	5668	0.588991	0.430916	0.413445	0.659709	0.677725	0.270852	12	8	7	21	19	7
ENST00000536163	KIAA1147	chr7	-	141656728	141702153	7296	0.520975	0.473892	0.76406	0.598551	0.798495	0.813474	14	11	15	24	28	27
ENST00000413684	AC027612.3	chr2	-	91747940	91748986	1047	2.678093	1.31412	1.722662	2.590111	1.306564	0.887704	10	5	5	15	7	5
ENST00000225927	NAGLU	chr17	+	42536172	42544449	2544	4.796665	5.232823	5.301558	6.429837	7.3706	11.076014	43	40	36	90	89	125
ENST00000615667	YAP1	chr11	+	102110461	102233423	5398	2.208425	1.756461	2.080531	2.900367	3.068272	3.429499	42	29	30	86	79	83
ENST00000488058	RNF38	chr9	-	36376008	36487548	582	2.101388	2.67265	3.03305	3.571257	4.440285	4.040217	5	5	5	12	13	11
ENST00000255194	AP3B1	chr5	-	78000525	78294755	5838	0.690037	0.62077	0.632022	0.892155	0.676974	0.727679	15	11	10	29	19	19
ENST00000272233	RHOB	chr2	+	20447074	20449445	2372	9.921068	8.145358	9.997384	9.042027	11.432752	11.625697	83	58	62	117	129	123
ENST00000529230	CKAP5	chr11	-	46743048	46846229	7121	2.036515	1.389155	1.560745	1.898051	1.765303	2.508597	51	30	29	74	60	80
ENST00000264993	CDV3	chr3	+	133573730	133590261	3307	14.66126	13.550373	14.370566	18.912405	19.14889	20.118254	171	133	124	341	299	296
ENST00000411948	COX20	chr1	+	244835322	244845057	2631	2.327941	2.037114	2.165081	2.735592	2.84972	2.553303	22	16	15	40	36	30
ENST00000486733	RPS4X	chrX	-	72272713	72276227	1820	8.903339	7.719163	8.811828	9.405593	8.33367	6.808821	57	42	42	94	72	55
ENST00000371528	ZYG11A	chr1	+	52842736	52894998	4469	0.514429	1.082841	0.80998	0.524337	0.811408	0.645546	9	15	10	13	18	13
ENST00000309318	PPP1R14B	chr11	-	64244484	64246941	982	38.139763	36.22208	49.186417	53.447269	61.445488	67.535126	132	106	126	287	285	295
ENST00000546766	SLC25A3	chr12	+	98593655	98601997	3236	10.328157	17.515165	17.67436	29.087883	25.36471	22.035721	118	169	150	514	388	317
ENST00000365484	RNY3	chr7	+	148983755	148983856	102	53.85733	14.3861	22.298283	53.36095	30.558289	35.40229	20	5	6	30	15	17
ENST00000592982	CEBPA-DT	chr19	+	33302857	33305054	2198	1.837956	1.832903	1.972171	2.092472	1.534034	2.434526	15	12	12	26	16	24
ENST00000391718	ZNF628	chr19	+	55481197	55484373	3177	1.172394	1.369991	1.515689	1.238222	2.158785	1.471414	14	13	13	22	33	21
ENST00000563103	AC051619.8	chr15	-	45200325	45200632	308	324.912628	151.88382	176.254501	193.934753	182.360077	216.567841	352	139	142	326	266	296
ENST00000275766	ZC3HAV1L	chr7	-	139025706	139036029	1753	5.232754	3.762982	3.344708	7.382751	6.48314	6.436273	33	20	16	71	54	51
ENST00000402752	RANBP1	chr22	+	20117424	20127355	1132	23.96652	5.616083	29.115828	24.169376	24.943069	34.205406	96	19	86	150	134	172
ENST00000524827	CSTF3	chr11	-	33084595	33161494	2911	3.503991	1.981854	1.750746	2.71913	1.501248	2.189047	36	18	14	44	21	29
ENST00000393647	AC004884.1	chr7	+	105244652	105244970	319	19.095253	16.486599	23.366468	47.05571	34.026211	30.517794	22	16	20	82	52	44
ENST00000467930	AC024293.1	chr11	-	46428653	46429150	498	26.19536	20.460775	37.920639	42.800236	38.39679	29.43721	46	31	50	117	91	66
ENST00000492433	HADHA	chr2	-	26190655	26244604	2982	3.841906	3.065617	2.122735	2.764051	2.022164	2.905921	41	28	17	45	29	39
ENST00000497969	SUZ12P1	chr17	+	30731706	30758335	886	4.14031	3.726467	5.129259	3.480932	3.325665	4.782639	13	10	12	17	14	19
ENST00000402069	AL355802.1	chr6	-	43538822	43539703	882	2.786929	2.024884	3.640877	3.432743	3.454068	4.206336	9	6	9	17	15	17
ENST00000381638	ZZEF1	chr17	-	4004445	4143020	11456	0.335819	0.210375	0.146807	0.392862	0.286988	0.541019	14	8	5	25	16	28
ENST00000434096	AC007238.1	chr2	-	58460292	58462032	1741	3.571115	2.684637	2.052365	2.513859	2.208399	2.389788	22	14	10	24	19	19
ENST00000467067	ERRFI1	chr1	-	8013427	8015633	2097	4.018602	3.23061	1.641869	0.818112	5.343076	3.768391	30	21	9	10	53	36
ENST00000403716	PLEKHB2	chr2	+	131104847	131149851	4349	1.320873	0.41562	0.882727	0.568485	0.61492	0.919356	21	6	11	14	13	18
ENST00000502915	AC098859.1	chr4	+	138560704	138561941	1238	1.755804	1.699749	1.86429	2.654889	1.559108	2.088335	8	7	7	18	10	12
ENST00000635815	INPP5E	chr9	-	136435513	136439823	4311	0.365502	0.644569	0.973513	0.945423	0.856818	0.792875	6	9	11	23	18	16
ENST00000217173	UBOX5	chr20	-	3107573	3160196	4631	1.437439	1.011412	1.111762	1.485512	1.280705	2.411502	24	14	14	38	29	50
ENST00000643483	CHAMP1	chr13	+	114322200	114327321	5122	0.419565	0.741785	0.798412	0.914657	0.521015	0.790587	8	12	11	26	13	18
ENST00000476047	AC026877.1	chr3	+	76434018	76435428	1411	2.22177	3.051737	3.080626	3.777115	3.49676	3.012976	12	13	12	30	24	19
ENST00000524864	RPS25	chr11	-	119017361	119018666	1078	34.227348	21.544691	25.116663	26.60074	18.507387	19.164093	130	69	71	157	95	92
ENST00000433309	ATF4P3	chr17	-	76225751	76226806	1056	1.8488	1.635743	2.154939	2.437646	1.983592	2.250641	7	6	6	15	10	11
ENST00000407426	WDR43	chr2	+	28894643	28948222	3533	4.24328	4.354063	3.567154	5.077783	4.171023	5.742568	53	46	33	98	70	90
ENST00000334976	EMC10	chr19	+	50476499	50490870	9446	0.299855	0.354622	0.725159	0.353066	0.73809	0.392091	10	10	18	19	33	17
ENST00000538714	PLEKHA5	chr12	+	19129796	19373668	6487	1.255825	1.100944	0.947729	1.153162	1.280059	1.183424	29	22	17	41	40	35
ENST00000338641	NF2	chr22	+	29603558	29698598	6025	3.296502	2.596072	3.904709	4.095234	1.275484	4.853081	70	47	62	135	37	130
ENST00000374518	BMS1	chr10	+	42782801	42834937	7753	1.208467	0.665005	0.503996	1.351823	0.636619	1.147126	33	16	11	58	24	40
ENST00000245932	VASP	chr19	+	45507416	45526983	2305	14.151729	3.513947	16.312855	20.441746	4.628225	27.845343	115	25	99	257	51	285
ENST00000314567	CDPF1	chr22	-	46244013	46250679	1875	0.655087	0.838519	0.981472	0.979868	0.47292	1.163504	5	5	5	11	5	10
ENST00000451025	MAD2L1BP	chr6	+	43629540	43640919	1517	1.524239	2.454168	2.567709	3.638171	2.241298	1.432766	9	12	11	31	17	10
ENST00000411486	HJURP	chr2	-	233836703	233854566	3187	2.634076	2.03161	1.911922	3.002938	1.80324	1.809209	30	20	16	53	28	26
ENST00000348849	RBMS1	chr2	-	160272151	160493794	4273	1.489547	1.150376	1.050364	1.769778	2.673717	1.369527	23	15	12	42	54	26
ENST00000249373	SMO	chr7	+	129188872	129213545	3738	1.069572	1.343458	2.091757	2.456317	2.460474	3.035688	15	15	21	51	44	51
ENST00000264864	PI4K2B	chr4	+	25233975	25279092	3540	4.363142	3.992673	5.10305	7.208378	6.606917	6.931335	55	42	48	140	111	109
ENST00000261427	UBE2K	chr4	+	39698044	39782792	5245	2.563189	2.751291	3.411146	0.656998	0.876388	5.088367	48	43	47	19	22	119
ENST00000429272	AC068137.1	chr2	+	130293822	130294405	584	9.498694	6.546264	6.552889	20.806925	21.205494	23.421494	20	12	10	67	59	61
ENST00000436881	AJM1	chr9	+	136844415	136848801	4387	0.374751	0.545258	0.62689	0.928208	0.74842	0.497498	6	8	8	23	16	10
ENST00000360338	ZNF460	chr19	+	57280485	57293569	3350	2.681016	2.336085	2.955079	3.364858	3.134175	3.123435	32	24	26	62	50	47
ENST00000515646	TADA2B	chr4	+	7052824	7056641	3818	1.289811	0.780795	1.313439	0.95537	0.847631	0.856673	18	9	14	20	16	15
ENST00000396821	DDX17	chr22	-	38483440	38506337	4791	9.106218	7.324582	9.790549	8.325779	6.81519	3.389525	154	105	123	218	155	73
ENST00000648631	LINC00511	chr17	-	72290091	72592804	2929	0.478333	0.606408	0.794655	0.611796	0.780952	0.691129	5	6	7	10	11	9
ENST00000431936	EIF4BP6	chr7	+	104667749	104669576	1828	5.299054	4.68734	7.054963	5.730552	4.971178	7.145524	35	26	34	58	43	58
ENST00000648187	VKORC1L1	chr7	+	65873166	65959563	6000	1.033354	1.014047	1.125104	1.185152	1.683447	1.88261	22	19	18	39	48	51
ENST00000371856	STAU1	chr20	-	49113339	49188367	3684	3.690351	4.305214	3.096431	1.82938	3.664385	3.814293	48	48	30	37	64	63
ENST00000209728	CDC6	chr17	+	40287633	40304657	4810	1.091221	1.855228	0.378654	1.504521	2.461166	1.949285	19	27	5	40	56	42
ENST00000396593	CARHSP1	chr16	-	8852942	8868401	3026	1.879672	1.157939	2.203931	1.66937	2.027694	2.396801	20	11	18	28	29	33
ENST00000288670	FMNL2	chr2	+	152335237	152649834	5575	5.0486	3.25663	4.663719	4.890741	4.667994	5.68936	99	54	68	149	123	141
ENST00000551245	TROAP	chr12	+	49323244	49331670	2771	2.693018	1.98318	2.469536	2.850018	3.209021	2.80126	27	17	18	44	42	35
ENST00000602503	KDM1A	chr1	+	23080873	23083682	2810	1.578184	2.219369	2.910652	2.494295	1.740604	1.968492	16	19	22	39	24	25
ENST00000296702	TCERG1	chr5	+	146447312	146511961	4654	1.28071	1.038678	1.205661	2.124023	1.484782	1.807261	21	15	15	54	33	38
ENST00000364315	RNA5SP202	chr6	+	4427963	4428081	119	226.406128	117.823135	192.438309	109.36898	100.760788	103.197067	95	42	60	71	57	55
ENST00000544848	H2AFJ	chr12	+	14774383	14775026	644	22.576616	13.733402	20.848179	26.123419	27.688549	24.309698	52	27	36	92	85	70
ENST00000442083	AC005099.1	chr7	+	105819492	105820101	610	18.611023	17.242376	22.592066	34.659233	33.463463	35.41996	40	32	36	116	97	96
ENST00000633056	TMEM184B	chr22	-	38219312	38224103	4792	0.640199	0.517003	0.585642	0.801006	0.868639	0.625461	11	8	8	21	20	14
ENST00000239938	EGR1	chr5	+	138465490	138469315	3138	1.134938	1.167791	1.055409	1.296488	1.439635	0.724772	13	11	9	23	22	11
ENST00000368226	PTPRK	chr6	-	127968779	128520674	6087	1.863368	1.391978	1.594217	2.571643	1.91441	2.106234	40	26	26	86	56	57
ENST00000546565	HNRNPA1P50	chr12	+	92883773	92884700	928	2.339472	2.341202	3.561756	3.717596	2.617184	2.956504	8	7	9	19	12	13
ENST00000384659	RNU1-4	chr1	+	16740516	16740679	164	6909.158203	6191.051758	8326.521484	5870.870117	6841.336426	7247.181152	3980	3011	3562	5248	5298	5272
ENST00000461514	INTS11	chr1	-	1312260	1313780	913	3.065833	2.558267	1.939854	3.597213	3.96859	4.377666	10	7	5	18	18	18
ENST00000238156	CCDC92	chr12	-	123935622	123972824	2787	0.607603	0.616291	0.961106	0.721547	1.830962	1.713993	6	6	7	11	25	22
ENST00000408876	SNORD23	chr19	+	47755853	47755962	110	470.558899	379.477386	351.80957	481.509369	915.137085	620.209473	182	124	101	289	476	303
ENST00000374865	MRPL50	chr9	-	101387633	101398614	3332	0.745615	0.722176	1.147811	1.056906	0.943299	0.500138	9	8	10	20	15	8
ENST00000396863	MYBL2	chr20	+	43667019	43716495	2704	4.178317	2.622313	13.19052	18.38966	20.553003	19.192045	40	22	94	272	263	231
ENST00000518193	XRCC6P4	chr8	-	62855068	62857134	2067	1.609045	1.850201	2.546188	3.48094	2.218568	2.191602	12	12	14	40	22	21
ENST00000595545	FBL	chr19	-	39834458	39840441	896	8.280149	7.612671	13.581275	17.883924	1.899353	16.404491	27	21	32	88	9	66
ENST00000417536	SH3BP1	chr22	+	37634654	37656042	2858	1.782837	1.724847	2.069781	1.189731	3.530794	4.848545	18	15	16	19	48	62
ENST00000467665	SNORC	chr2	+	232875799	232878704	2782	2.638488	1.516604	1.504535	2.600149	2.59956	2.387278	26	13	11	40	35	30
ENST00000375050	PBX2	chr6	-	32184741	32190186	3205	3.600772	2.517746	2.915217	4.550433	5.019823	5.185864	41	24	25	80	76	74
ENST00000346246	ARID3B	chr15	+	74541177	74598131	4271	2.069464	1.258563	1.916175	1.766713	2.532508	2.525366	32	16	22	42	52	48
ENST00000371627	TNKS2	chr10	+	91798312	91865276	6157	0.859812	0.836172	0.666844	1.212476	1.627638	1.248845	19	16	11	41	48	35
ENST00000202816	ESF1	chr20	-	13714322	13784886	3216	1.19085	1.171621	0.917139	1.452178	1.29674	1.423661	14	12	8	26	20	21
ENST00000294740	ZNF281	chr1	-	200404940	200410056	4891	2.58357	1.875084	2.065216	2.986863	2.6698	2.29232	45	28	27	80	62	50
ENST00000263388	NOTCH3	chr19	-	15159038	15200981	8666	0.381612	0.319528	0.489003	0.455353	0.764169	0.804497	12	9	12	22	32	31
ENST00000254803	UTP3	chr4	+	70688479	70690551	2073	4.262052	4.355362	2.806207	4.593069	4.371484	4.176529	32	27	16	52	43	39
ENST00000472088	AC104212.1	chr8	+	80300869	80301481	613	6.619684	5.57214	6.65122	10.176619	9.766998	7.136078	15	11	11	34	29	20
ENST00000615957	MIR6859-4	chr16	-	17052	17119	68	21.225969	25.629169	36.207558	25.967936	31.879604	23.525965	6	6	7	10	11	8
ENST00000305885	FEN1	chr11	+	61792637	61797244	2296	20.220287	10.622102	16.668003	25.020639	21.347746	22.095106	164	73	100	314	232	226
ENST00000545712	MMAB	chr12	-	109553737	109573874	4438	3.065062	2.359349	3.217832	1.057811	4.419873	0.717368	48	32	38	26	93	15
ENST00000376509	PIM2	chrX	-	48913182	48919024	2075	4.793418	4.907855	8.922555	7.842725	10.657681	9.144706	35	31	49	89	105	85
ENST00000389082	DENND5B	chr12	-	31382223	31591097	9470	0.518613	0.391393	0.785397	0.854891	0.769255	0.761749	18	11	20	45	35	32
ENST00000310137	RBM14	chr11	+	66616582	66627347	2828	12.396091	12.706941	16.102747	10.565018	21.00271	20.523016	124	107	119	163	281	258
ENST00000395675	FOXO3B	chr17	-	18670946	18672873	1928	1.820627	1.443588	2.078671	1.809432	2.161911	2.333415	13	9	11	20	20	20
ENST00000381033	PDX1	chr13	+	27920020	27926231	2501	2.099569	1.173978	1.130288	2.01895	1.529974	1.692397	19	9	8	28	19	19
ENST00000371429	NDC1	chr1	-	53765460	53838860	5134	2.673225	2.693747	3.221272	4.325451	4.025092	3.786642	49	42	44	122	98	87
ENST00000552314	RPL41	chr12	+	56116781	56117645	595	7.316191	5.856529	12.828727	6.329367	7.512236	11.703375	16	11	20	21	22	31
ENST00000440172	KIAA1549	chr7	-	138831381	138981318	12379	0.210485	0.123065	0.194495	0.240443	0.288609	0.279763	10	5	7	17	17	16
ENST00000428207	MAPKAPK5-AS1	chr12	-	111839764	111842902	2290	6.686702	5.895382	8.899854	10.137041	9.38381	10.803728	54	41	54	127	102	110
ENST00000377200	PTAR1	chr9	-	69709522	69759941	9876	0.500544	0.233648	0.261905	0.252775	0.209882	0.383523	18	7	7	14	10	17
ENST00000327347	SEPHS1	chr10	-	13317424	13348297	3273	2.113902	3.32368	3.372787	4.217234	3.627777	4.580467	25	33	29	76	57	67
ENST00000419297	AL031284.1	chr1	+	25398721	25399198	478	5.832403	7.341366	6.2636	11.706436	7.914473	16.527666	10	11	8	31	18	36
ENST00000258080	HTRA2	chr2	+	74529377	74533348	2370	1.103151	1.605267	2.617642	2.383446	2.937986	2.011204	10	12	17	31	33	22
ENST00000579682	DHFRP1	chr18	-	26170726	26171284	559	5.073765	4.818085	4.073921	7.630266	5.403328	5.421343	10	8	6	24	15	14
ENST00000254037	ZCCHC9	chr5	+	81301603	81313297	4606	0.603799	1.019834	0.683319	0.690974	1.252045	0.52278	10	14	9	18	28	11
ENST00000566277	AC092115.1	chr16	-	69756536	69757937	1402	11.284883	9.598829	11.94098	13.474456	10.885942	14.521893	56	40	44	103	73	91
ENST00000560540	SHF	chr15	-	45167214	45187956	2062	2.580237	2.372932	2.559699	3.414432	3.542957	2.673868	19	15	14	39	35	25
ENST00000375799	PLEKHM2	chr1	+	15684332	15734769	4122	1.094285	1.307888	1.076634	1.555627	2.001826	1.770044	16	16	12	35	39	33
ENST00000369483	IGSF3	chr1	-	116574399	116667755	7326	1.092296	0.995527	1.036772	1.392578	1.675001	1.449051	29	22	20	56	58	48
ENST00000392530	AC084880.1	chr12	+	119194850	119195394	545	9.942012	11.521371	16.124155	10.204604	7.427792	11.141438	20	19	23	31	20	27
ENST00000547295	BNIP3P1	chr14	+	28264554	28265133	580	23.86672	19.45327	28.200666	29.55443	36.59499	22.602581	49	34	43	94	101	59
ENST00000476233	HNRNPA2B1	chr7	-	26189927	26191678	1220	2.29738	1.540924	2.466111	2.247616	1.770081	2.340849	10	6	8	15	11	13
ENST00000545135	CCDC92	chr12	-	123936417	123946773	4883	0.959513	0.51842	0.734897	0.680367	0.785253	0.72093	17	8	10	19	19	16
ENST00000638682	LINC02001	chr17	+	35568109	35574843	1504	2.32337	2.871447	3.609552	3.447994	3.156945	4.530982	13	13	15	29	23	31
ENST00000440859	CBLL1	chr7	+	107743697	107761667	4432	0.676645	0.46668	0.499268	0.725774	0.700108	0.855925	11	7	6	18	15	17
ENST00000649949	PFN2	chr3	-	149964904	150022799	2325	0.77676	1.090647	1.491387	1.748379	0.934561	0.635989	7	8	10	23	11	7
ENST00000174618	MNT	chr17	-	2384060	2401118	4996	1.103698	0.686844	1.611776	2.213682	1.598263	1.717171	20	11	22	61	38	39
ENST00000395631	FERMT2	chr14	-	52857268	52951035	3369	1.608582	0.898316	1.732001	2.819538	1.139406	2.392473	20	9	16	52	19	36
ENST00000353214	ARPC5L	chr9	+	124862130	124877733	2507	5.203024	4.825288	5.910659	5.4953	6.367823	5.557189	46	36	39	76	76	62
ENST00000282096	PDE3B	chr11	+	14643723	14872044	6076	1.032944	0.930204	1.075202	1.333125	1.82377	1.145395	23	17	18	45	53	31
ENST00000369167	HIST2H2BF	chr1	-	149810406	149812359	1954	22.375343	15.535285	20.443716	32.759747	24.520573	20.890379	154	91	105	349	227	182
ENST00000296805	GFM2	chr5	-	74721204	74767371	3249	2.546939	2.130615	2.408097	2.212415	2.079434	2.331265	30	21	21	40	32	34
ENST00000453110	KRT8P17	chrX	+	57984686	57986133	1448	3.821087	2.844374	3.684016	5.585184	4.398688	4.23592	20	13	14	45	31	28
ENST00000367577	IER5	chr1	+	181088712	181092899	4188	2.250178	2.781763	2.41921	3.297515	3.302037	3.269669	34	35	27	76	66	61
ENST00000369755	SLK	chr10	+	103967201	104029233	7766	1.095637	0.916521	0.671398	0.974344	1.084347	1.162317	30	22	14	42	40	41
ENST00000327423	PRR14L	chr22	-	31681347	31750131	10826	1.080416	0.865546	0.551035	1.255442	0.661868	1.094283	42	28	16	75	34	53
ENST00000246554	COX6B1	chr19	+	35648223	35658861	667	19.289869	26.799461	33.42577	26.924379	5.647285	21.818832	46	54	59	98	18	65
ENST00000486234	AUP1	chr2	-	74526746	74528085	984	6.431152	5.724108	10.23394	9.200608	7.955468	8.547167	23	17	27	50	37	38
ENST00000330387	CREB3L2	chr7	-	137874979	138002057	7412	1.720178	1.591063	1.995107	2.894951	2.311417	3.002554	45	35	39	117	81	99
ENST00000409020	NIF3L1	chr2	+	200889385	200903930	1680	3.076426	2.315739	1.682892	2.785379	2.435417	2.981519	19	12	8	26	20	23
ENST00000364502	RNU6-1251P	chr20	+	43473013	43473119	107	12.313096	19.66625	33.059704	32.077709	40.617519	38.884327	5	7	10	19	21	19
ENST00000454366	GTSE1	chr22	+	46296741	46330810	3112	2.126591	1.204836	1.716763	2.459394	2.888437	2.866991	24	12	14	42	43	40
ENST00000384385	RNU6-16P	chr11	-	88612805	88612911	107	61.066326	30.465887	51.962334	41.793243	39.593498	50.352486	23	10	15	25	21	24
ENST00000327892	TUBB	chr6	+	30720201	30725426	2670	67.522041	53.563286	68.171997	93.064339	79.160866	67.261772	634	425	475	1355	998	797
ENST00000273480	RNF7	chr3	+	141738204	141747560	2763	1.137812	1.180147	2.077127	1.63227	2.17269	1.459759	12	10	15	25	29	18
ENST00000252015	TRPC4AP	chr20	-	35002404	35092871	3226	8.74075	7.587757	7.821452	9.946074	8.768938	14.905393	100	73	66	175	134	214
ENST00000240617	PLBD1	chr12	-	14503661	14568349	2426	7.898852	7.59197	8.891975	3.329935	2.859367	10.31599	68	55	57	45	33	111
ENST00000435214	KRT18P11	chrX	+	92459670	92460952	1283	7.347104	5.746418	6.595578	12.114976	9.478902	7.448757	34	22	23	85	58	43
ENST00000361188	PRC1	chr15	-	90966077	90995629	4087	0.818453	0.884525	1.307039	1.206744	1.361194	1.334303	12	11	14	27	27	25
ENST00000595077	REX1BD	chr19	+	18589872	18592336	2465	1.919212	1.353463	2.25211	1.452757	2.35769	3.215996	17	10	15	20	28	36
ENST00000402967	AL357515.1	chr6	+	110923566	110924107	542	3.11791	3.097114	3.09272	2.472742	2.018976	1.839606	6	5	5	8	6	5
ENST00000560847	AHCYP7	chr15	+	50417385	50418692	1308	2.210467	1.077104	2.145564	3.65372	1.849894	2.707447	11	5	8	27	12	16
ENST00000396959	KRT18P17	chr3	-	12787393	12788671	1279	2.214769	1.250353	2.078573	2.952461	1.862695	1.678186	10	5	7	21	12	10
ENST00000371224	ALDH18A1	chr10	-	95605929	95656706	3359	4.009095	3.17736	4.27158	5.873629	4.269384	3.961947	48	32	38	108	68	60
ENST00000409212	SH3BP4	chr2	+	234978685	235055648	5231	0.463806	0.775682	0.335188	0.528941	0.619246	0.916401	9	13	5	16	16	22
ENST00000641145	NFIC	chr19	+	3314403	3469217	8399	0.969726	0.583495	0.775122	0.689455	0.920509	0.954505	29	15	17	32	37	36
ENST00000417657	AP000529.1	chr22	+	15721486	15722608	1123	3.72955	3.110405	4.21419	7.561909	5.084763	4.879836	15	11	13	47	27	25
ENST00000356577	SON	chr21	+	33542618	33577481	8813	1.616255	1.460233	1.520995	1.80416	1.674798	1.961755	51	39	35	87	70	77
ENST00000331442	HIST1H1B	chr6	-	27866849	27867529	681	264.802643	160.676636	248.787125	414.618225	332.246552	290.789856	634	325	442	1539	1069	879
ENST00000367241	FBXO5	chr6	-	152970529	152983579	2221	1.65652	0.960037	1.39276	2.355395	1.663174	1.615389	13	7	9	29	18	16
ENST00000586025	PIN1	chr19	+	9835331	9849682	4022	2.011483	1.293522	2.174625	2.64493	3.354192	2.591771	29	16	23	58	64	47
ENST00000582106	MAFG-DT	chr17	+	81927829	81930753	1895	0.677218	0.842323	0.906374	1.381351	1.619866	1.064476	5	5	5	15	15	9
ENST00000521006	SEMA4G	chr10	+	100969523	100985616	4656	1.85986	1.332744	1.819322	3.322403	4.027964	3.333058	31	19	23	85	89	69
ENST00000545653	DAB2	chr5	-	39371675	39425233	4537	0.689057	0.700665	0.926704	0.940868	1.397081	0.953781	11	10	11	24	30	20
ENST00000234831	TMEM59	chr1	-	54026681	54053438	6691	3.210196	0.855614	3.405743	4.909253	4.289412	1.28948	76	17	60	180	136	39
ENST00000592443	KRT8P5	chr18	-	44320800	44322257	1458	1.777583	1.524068	1.731991	2.300517	2.013961	1.686005	10	7	7	19	14	11
ENST00000587097	ATXN7L3	chr17	-	44194383	44199852	1341	2.545116	3.509375	4.63473	6.903255	5.903565	4.876812	12	14	17	51	38	30
ENST00000384627	RNU6-2	chr19	+	1021522	1021628	107	456.436127	358.362946	514.183716	427.715424	478.310394	551.505676	172	114	144	250	242	262
ENST00000404612	HIST1H3PS1	chr6	-	26321876	26322292	417	6.133207	4.172869	9.321431	11.792349	10.036232	5.248647	9	6	11	27	20	10
ENST00000579849	TMEM98	chr17	+	32927937	32944315	4434	1.605016	1.623037	1.41128	2.493776	1.712308	2.061595	25	22	17	61	36	41
ENST00000379214	LGR4	chr11	-	27365961	27472746	5206	6.855657	1.737734	7.049713	7.784104	8.421995	8.721366	126	27	96	221	208	202
ENST00000252674	MLLT1	chr19	-	6210379	6279948	4507	2.039013	1.473646	2.366794	2.139215	2.087274	2.501157	33	20	28	53	45	50
ENST00000374385	UQCC1	chr20	-	35302566	35412141	2447	2.065603	0.708102	1.618989	1.994319	1.928635	2.474735	18	6	11	27	23	27
ENST00000409581	NAB1	chr2	+	190649070	190690919	2360	1.056834	1.404155	0.800395	1.072989	1.623458	2.239813	9	10	5	14	19	24
ENST00000539919	CCT7	chr2	+	73234236	73253021	2031	20.122801	14.381383	13.082073	23.945751	14.426517	15.159819	144	87	70	266	139	137
ENST00000332303	NSMCE3	chr15	-	29264992	29269829	4838	0.45204	0.578077	0.505054	0.657872	0.733131	0.56794	8	9	7	18	17	13
ENST00000243253	SEC61A1	chr3	+	128052369	128071682	3635	3.16179	11.155032	11.184997	19.377048	16.05851	7.599813	41	121	107	384	276	123
ENST00000295317	RNF149	chr2	-	101276091	101308696	2458	3.366626	3.150764	3.379468	5.59178	3.568737	5.122054	30	23	22	75	42	56
ENST00000498611	TUBGCP6	chr22	-	50217689	50244992	5274	1.093913	0.674025	0.886289	1.121795	1.581206	1.959882	21	11	13	33	40	46
ENST00000372146	GTF3C4	chr9	+	132670035	132694955	9043	2.492735	1.924332	0.341619	0.966878	2.614835	0.774312	80	52	9	48	112	32
ENST00000284719	OLA1	chr2	-	174072447	174248698	4417	0.790972	0.491675	0.847731	1.125171	0.724798	0.608801	13	7	10	28	16	12
ENST00000381809	AK3	chr9	-	4711155	4741318	2736	3.624753	3.30212	3.712969	0.354617	0.337048	5.547295	35	27	27	6	5	68
ENST00000550578	EIF4A1P4	chr12	+	53153272	53154484	1213	16.277662	14.799944	16.376196	22.600065	20.281221	18.381042	70	54	52	150	117	99
ENST00000375153	PQLC2	chr1	+	19312328	19329280	2153	2.267089	1.983576	1.049853	3.189555	2.964712	2.313992	18	13	6	38	31	23
ENST00000366535	ADSS	chr1	-	244408494	244452134	2780	3.120777	2.946747	3.523944	4.165265	3.680637	6.115836	31	25	26	64	49	76
ENST00000566556	MPI	chr15	+	74895434	74898228	2795	1.453527	0.843771	0.77546	1.563252	1.459973	1.090991	15	7	6	24	20	14
ENST00000392301	AC246787.1	chr14	-	105978520	105979146	627	14.930478	14.933076	16.697157	22.75182	25.763496	21.893299	33	28	28	78	77	61
ENST00000257118	PHC2	chr1	-	33323626	33375593	3870	2.052675	1.701435	2.822038	2.937201	2.584836	3.171904	28	20	29	62	48	55
ENST00000259467	PDCL	chr9	-	122818344	122828631	2813	0.956969	0.489117	0.961306	1.191393	0.593404	1.395555	10	5	8	19	8	18
ENST00000376772	PPP1R11	chr6	+	30067088	30070333	1731	0.92563	1.354618	1.746596	3.226836	1.760293	3.612338	6	7	8	31	15	28
ENST00000583784	RFNG	chr17	-	82047902	82050787	2886	0.709112	1.184067	0.752784	1.167259	1.785768	1.591658	8	11	6	19	25	21
ENST00000494359	AC107956.1	chr11	+	17228279	17229151	873	5.01417	4.960916	5.038053	7.664347	6.304471	7.797606	16	13	12	37	26	31
ENST00000227524	PRPF19	chr11	-	60890730	60906588	2157	27.417402	16.016079	25.09926	45.992382	22.705107	45.606239	208	103	142	541	232	437
ENST00000498753	AC133435.1	chr3	-	142043623	142044198	576	15.431336	17.085327	14.165808	21.38203	14.898272	32.475941	32	30	22	68	41	83
ENST00000571213	SIRT7	chr17	-	81917363	81918116	683	2.396865	2.128781	4.777764	3.918664	7.079182	4.634384	6	5	9	15	23	15
ENST00000354300	PPTC7	chr12	-	110533245	110583320	4996	1.190053	0.772638	1.135737	1.452442	1.158165	1.402025	21	12	15	40	28	32
ENST00000261402	NUAK1	chr12	-	106063340	106140033	6828	0.740682	0.527471	0.832508	0.724466	0.852813	0.528775	18	11	15	27	28	17
ENST00000406041	ACYP2	chr2	+	54115403	54143314	1913	1.301938	0.998512	1.215829	1.103635	1.386381	2.117033	9	6	7	12	13	18
ENST00000457235	ZYX	chr7	+	143381361	143382676	703	17.48056	11.214522	25.683283	17.388254	22.070221	27.610823	44	24	48	67	74	87
ENST00000284110	HS3ST3A1	chr17	-	13495689	13601927	2527	0.594994	0.865641	1.212844	1.411504	1.105222	0.863681	6	7	8	20	14	10
ENST00000553010	SLC7A5P2	chr16	-	21519830	21520365	536	14.069231	12.852892	16.548285	21.891115	20.407988	18.542385	27	21	24	64	52	45
ENST00000396582	ARHGAP5	chr14	+	32077074	32159728	5786	4.254371	5.310156	5.254524	5.18582	7.141419	7.917505	87	92	80	164	196	204
ENST00000613416	IP6K1	chr3	-	49724295	49786194	4806	0.754951	0.610927	1.048743	1.43554	1.178628	1.900909	13	9	14	38	27	41
ENST00000452408	KRT18P1	chr6	-	28969130	28970460	1331	2.933775	2.016597	2.861757	4.190054	3.264882	3.493904	14	8	10	31	21	21
ENST00000578341	NUDT4P2	chr1	+	146298170	146298715	546	5.447226	4.208116	5.856917	7.847782	6.733196	6.041826	11	7	9	24	18	15
ENST00000337530	KIAA1958	chr9	+	112486847	112669397	11775	0.295041	0.317321	0.26923	0.240382	0.340632	0.476911	13	12	9	16	19	25
ENST00000373647	RABGAP1	chr9	+	122941009	123104866	4997	1.029367	0.905856	1.210109	1.248113	1.427447	0.82668	19	14	16	34	34	19
ENST00000414142	SNHG17	chr20	-	38420593	38435273	2102	2.366904	1.731808	3.45042	2.861122	3.698083	5.027641	18	11	19	33	37	47
ENST00000372890	TRUB2	chr9	-	128305161	128322742	5719	1.900266	1.53547	1.586815	3.017125	2.953642	2.064312	39	27	24	95	80	53
ENST00000258796	TTYH3	chr7	+	2631951	2664802	4840	1.67798	1.877557	2.150144	2.349497	3.050427	2.906475	29	27	28	62	70	63
ENST00000287169	ZDHHC5	chr11	+	57667896	57701187	4666	4.36408	2.91101	3.930989	5.303494	4.284603	2.82987	72	41	48	135	95	59
ENST00000262710	ACIN1	chr14	-	23058567	23095614	4935	5.247687	3.125351	3.834094	5.864242	5.229051	5.22862	91	46	50	158	122	115
ENST00000395792	AFP	chr4	+	73436163	73456174	2484	989.847534	765.145874	995.648987	1276.155396	1001.429138	855.494995	8635	5637	6451	17277	11745	9426
ENST00000321895	CCDC71	chr3	-	49162535	49166321	1781	3.888505	3.340069	3.444245	6.721107	5.392637	6.08673	25	18	17	66	46	49
ENST00000531357	FAU	chr11	-	65120634	65122117	1484	18.848715	23.337414	51.122021	31.071449	44.217873	13.414588	99	103	198	252	310	89
ENST00000299424	TAF10	chr11	-	6610842	6612667	1215	8.999899	7.501311	10.248906	11.887746	16.571882	15.253834	39	28	33	79	96	83
ENST00000198767	RRN3	chr16	-	15060022	15094317	3762	0.97489	0.858923	0.930461	1.193624	0.999199	0.915403	13	10	10	25	18	16
ENST00000364331	RN7SKP118	chr16	-	67321658	67321987	330	39.274216	22.972235	31.290609	30.754354	19.849016	35.405193	46	23	27	56	31	52
ENST00000373578	SRC	chr20	+	37346154	37406050	4630	0.741366	0.51114	0.961367	1.180971	1.373537	1.395026	13	8	12	30	31	29
ENST00000640589	MIR3916	chr1	-	247201967	247202060	94	18.782206	33.435585	19.142181	18.712444	16.883677	20.06332	7	10	5	10	8	9
ENST00000359415	ARCN1	chr11	+	118572424	118602928	4038	1.146849	1.224089	2.620606	3.307054	4.785212	0.645522	17	15	28	73	92	12
ENST00000603017	RASL10B	chr17	+	35731649	35743521	3205	1.941758	0.915712	2.209554	2.280775	2.082436	2.238929	22	9	19	40	32	32
ENST00000381249	RDH14	chr2	-	18554723	18560680	1587	4.038472	2.144761	2.074366	4.089649	5.413034	5.756733	23	11	9	36	41	41
ENST00000380243	CCDC85C	chr14	-	99500180	99604026	16393	0.947226	0.717279	1.112785	0.90689	1.165988	1.391404	55	35	48	82	91	102
ENST00000370920	ZRANB2	chr1	-	71063291	71081297	3078	3.522018	1.317222	2.24345	1.975957	2.132047	1.95212	39	13	19	34	31	27
ENST00000623174	AL358852.1	chr6	+	149717621	149718888	1268	1.308529	1.148906	1.777854	2.043177	2.193691	3.093952	6	5	6	15	14	18
ENST00000366991	DTL	chr1	+	212035577	212105006	4573	0.801546	0.861315	0.965242	0.880559	0.57739	1.546008	13	12	12	22	13	32
ENST00000617190	LRRC41	chr1	-	46277462	46303608	4128	0.545427	0.627397	0.902744	3.315262	4.172895	4.113792	8	8	10	75	82	76
ENST00000508930	TRIM41	chr5	+	181223290	181235806	3834	1.645407	0.829657	1.042921	1.524327	2.361723	2.075372	23	10	11	32	43	36
ENST00000521867	H2AFZP2	chr8	-	70103798	70104179	382	13.741989	11.13983	9.108519	21.777012	23.253313	17.843264	19	13	10	46	42	31
ENST00000477157	HDHD5	chr22	-	17137522	17143647	3614	1.231328	0.679303	2.207289	2.602257	2.438343	3.864548	16	8	21	52	42	62
ENST00000420959	CORO1C	chr12	-	108645115	108702998	3921	2.33334	2.017105	1.718961	4.526884	4.647182	3.702852	33	24	18	97	87	65
ENST00000383898	RNU6-1	chr15	-	67839939	67840045	107	152.753387	92.868423	121.059677	109.644974	109.728012	100.615997	58	30	34	64	56	48
ENST00000279146	AIP	chr11	+	67483041	67491103	1221	14.496845	8.244674	4.827144	27.205595	18.391029	23.652464	63	30	16	182	107	129
ENST00000302516	SF3B3	chr16	+	70523788	70577668	9720	2.930301	2.460386	3.441388	3.486192	3.432975	3.996428	101	71	88	185	158	173
ENST00000586759	GADD45B	chr19	+	2476122	2476638	517	2.232569	2.643887	3.223322	2.072587	2.692866	3.779592	5	5	5	6	7	9
ENST00000520547	EIF5AL1	chr10	+	79512601	79516440	3840	6.613313	6.610702	7.915795	11.301667	9.885685	8.012635	90	76	80	237	180	137
ENST00000394785	SLC9B2	chr4	-	103025490	103076773	3126	0.823499	1.250245	1.611311	1.907787	1.569167	2.116672	10	12	14	33	24	30
ENST00000355780	STAU2	chr8	-	73549604	73746840	4061	0.553138	0.361448	0.785668	0.575856	0.437745	0.518325	8	5	9	13	9	10
ENST00000466174	PRDX2	chr19	-	12796823	12801789	1717	7.471364	6.09802	10.837759	11.214817	13.389925	8.61809	46	32	49	105	109	66
ENST00000295704	RNF25	chr2	-	218663864	218672411	1914	1.383965	1.118214	1.049608	1.658704	1.62823	1.21133	10	7	6	18	15	11
ENST00000375256	ZNF367	chr9	-	96385941	96418329	3646	2.447367	1.226769	1.189856	1.984918	1.440638	2.710955	32	14	12	40	25	44
ENST00000365161	SNORD38A	chr1	+	44777843	44777912	70	35.542709	45.692253	43.280182	96.871361	56.771717	125.145073	9	10	8	37	19	39
ENST00000248444	VIL1	chr2	+	218419092	218453295	6531	3.080238	1.610523	0.939269	3.05077	0.855457	1.351228	71	32	17	109	27	40
ENST00000548553	METTL7A	chr12	+	50923472	50932510	4076	2.512718	2.383805	3.204889	3.617065	3.264989	2.903315	36	29	35	81	63	53
ENST00000368966	CCDC162P	chr6	+	109165833	109355046	6751	0.404947	0.332347	0.389711	0.264594	0.18284	0.427345	10	7	7	10	6	13
ENST00000597643	ANO8	chr19	-	17323223	17334737	4618	0.552918	0.476788	0.39218	0.798734	0.500829	0.524689	9	7	5	21	11	11
ENST00000393630	MON2	chr12	+	62466817	62600479	13275	0.312563	0.292573	0.408512	0.351826	0.461873	0.503029	15	12	15	26	29	30
ENST00000436090	HNRNPA1P8	chr7	+	84983556	84984506	951	7.351656	5.100744	6.937523	10.122426	9.028802	6.595952	25	15	18	53	41	28
ENST00000335020	TPI1P3	chr6	+	116038756	116039495	740	5.088099	5.252824	5.570057	10.355524	9.883861	7.556879	14	12	11	42	35	25
ENST00000331373	POMK	chr8	+	43093518	43123434	1865	1.869827	1.574323	2.003619	3.20682	1.994185	1.8392	13	9	10	33	18	16
ENST00000362545	RNA5SP370	chr12	+	104125236	104125356	121	48.72916	11.816839	16.678938	17.749622	16.027334	16.019976	21	5	6	12	10	9
ENST00000431635	EBNA1BP2	chr1	-	43164175	43172570	1503	3.70536	6.036037	6.380789	6.107245	5.711885	5.609019	20	27	26	51	41	38
ENST00000342115	AMPD2	chr1	+	109619837	109632051	3728	5.704921	3.035918	3.315442	5.672056	5.078496	6.046873	75	34	33	116	90	100
ENST00000343820	TGIF1	chr18	+	3449704	3458411	2076	6.476817	6.395421	6.197816	7.098094	8.560433	6.814754	48	40	34	81	84	63
ENST00000421367	ERLIN1	chr10	-	100150094	100188334	5792	0.422815	0.65353	0.728998	0.94372	0.838092	0.780463	9	12	12	30	23	21
ENST00000584284	CD7	chr17	-	82314868	82317577	2021	5.432019	6.522987	4.415187	2.758578	2.672333	1.830145	39	40	24	31	26	17
ENST00000366844	ENAH	chr1	-	225486835	225653142	13168	3.649987	1.035243	3.201142	3.832917	3.850407	4.540971	169	41	110	276	240	266
ENST00000362443	RNU4-82P	chr9	-	124887410	124887549	140	122.916603	70.54496	91.280899	103.256332	89.568619	86.348595	61	30	34	79	60	54
ENST00000372195	RAPGEF1	chr9	-	131576770	131740074	6256	0.561392	0.413987	1.014382	1.06483	0.906864	0.838534	13	8	17	37	27	24
ENST00000254816	TRIM47	chr17	-	75874161	75878575	2266	0.900404	1.178654	2.459558	1.853702	2.007678	1.80029	8	8	15	23	22	19
ENST00000436008	SLC22A23	chr6	-	3268962	3457022	6641	2.605038	2.597871	2.948648	3.56334	3.819926	3.195927	61	52	52	129	120	95
ENST00000216554	EIF5	chr14	+	103334002	103345025	5945	1.360967	1.121654	1.202901	5.37609	1.886651	1.68676	29	20	19	175	53	45
ENST00000615234	POLR2E	chr19	-	1086579	1095357	2831	2.015796	1.178119	1.812554	2.183229	1.629736	2.181787	21	10	14	34	22	28
ENST00000318967	INTS3	chr1	+	153728067	153774808	5235	1.487546	1.353971	1.166489	1.641892	1.448039	1.409414	28	22	16	47	36	33
ENST00000426911	SRRM1P3	chrX	-	136976417	136985705	2678	2.518462	1.519769	1.837561	1.276493	1.520417	1.484967	24	13	13	19	20	18
ENST00000644646	RELCH	chr18	+	62187255	62310217	8585	0.667962	0.534458	0.888917	0.822361	0.681342	0.871807	21	14	20	39	28	34
ENST00000509479	MAML3	chr4	-	139716753	140154184	6844	0.429114	0.437566	0.328318	0.590757	0.525265	0.411724	11	9	6	23	17	13
ENST00000264914	ARSB	chr5	-	78777209	78985787	5329	1.29316	0.91872	1.360213	1.807423	1.439875	1.432923	25	15	19	53	37	34
ENST00000349792	PIP5K1A	chr1	+	151198551	151249536	3767	2.126861	1.159945	2.603681	2.624165	1.612786	1.911908	29	13	26	54	29	32
ENST00000388913	FAM83H	chr8	-	143723933	143733801	5654	2.156446	1.682636	1.481419	1.72116	2.349775	2.744745	43	29	22	54	63	69
ENST00000494371	COG2	chr1	+	230642489	230683428	7836	0.213682	0.20859	0.328016	0.319403	0.186226	0.315438	6	5	7	14	7	11
ENST00000309241	PPARGC1B	chr5	+	149730311	149855022	10568	0.299126	0.264601	0.26533	0.35883	0.312598	0.252541	12	9	8	21	16	12
ENST00000230173	ADGRG6	chr6	+	142301854	142446266	7026	1.427332	0.609529	1.191742	1.720913	1.449318	2.368468	36	13	22	66	49	74
ENST00000589225	USP36	chr17	-	78787467	78840780	5885	1.670683	1.575074	2.373613	2.576732	2.109958	2.231023	35	28	37	83	59	59
ENST00000266880	CHFR	chr12	-	132832357	132887598	11133	0.297926	0.242609	0.368149	0.451431	0.493925	0.403746	12	9	11	28	26	20
ENST00000261708	UTP6	chr17	-	31860899	31901765	4392	1.214356	0.994088	1.101426	0.593732	2.079149	0.847291	19	13	13	15	44	17
ENST00000376108	CLCN5	chrX	+	50067576	50092406	2660	1.363526	1.698296	1.135139	2.087978	1.062614	2.190222	13	14	8	31	14	26
ENST00000413888	RPL4P5	chr9	-	7477045	7478320	1276	40.481796	35.048393	47.579651	47.629536	42.729729	37.544006	182	133	159	332	258	213
ENST00000336418	AP3S2	chr15	-	89830599	89894342	5891	0.760418	0.438155	0.473402	0.677661	0.648514	0.946954	16	8	8	22	19	25
ENST00000394979	ZNF646	chr16	+	31075902	31084019	8118	0.307282	0.320693	0.719107	0.369765	0.566323	0.495114	9	8	16	17	22	18
ENST00000415286	RPS19P1	chr20	+	18504633	18505066	434	17.17761	13.180297	19.212755	30.244291	24.624842	18.201319	27	17	22	72	51	36
ENST00000296233	KLF15	chr3	-	126342635	126357442	2574	1.893432	1.588891	2.190154	3.603488	2.919077	4.130636	18	13	15	51	36	48
ENST00000346178	GANAB	chr11	-	62624826	62646615	3906	12.33988	14.791332	14.853677	14.580597	10.104671	22.435724	170	172	152	311	187	389
ENST00000377386	TGOLN2	chr2	-	85318024	85328425	6489	2.937227	2.752487	2.141945	3.269044	3.131303	3.158249	67	53	37	116	96	91
ENST00000584058	RN7SL4P	chr3	+	15738515	15738809	295	1219.341431	519.623474	474.647095	455.477875	464.200745	452.33847	1264	455	366	733	647	592
ENST00000372014	MRPL14	chr6	-	44113454	44127457	959	9.007087	6.840631	13.885633	16.867229	11.172162	11.492013	31	20	35	89	51	49
ENST00000445726	FAM219A	chr9	-	34398185	34458570	3644	1.70676	2.181541	1.604441	1.917385	2.229212	1.219342	22	24	16	39	39	20
ENST00000536234	TRPT1	chr11	-	64223877	64226233	1748	0.920971	1.185821	1.903779	2.161098	2.281138	1.162593	6	7	9	21	19	10
ENST00000492974	AL590867.2	chr6	-	153282287	153282733	447	52.994987	62.317635	76.465538	91.214577	73.080757	68.35363	84	83	90	223	155	136
ENST00000380876	EIF3CL	chr16	-	28379581	28403879	3085	11.328714	9.567058	8.841808	11.353241	8.032221	11.351	123	88	72	191	117	156
ENST00000360244	APH1A	chr1	-	150265406	150269303	2353	2.495924	0.595752	2.53783	4.624251	3.443037	4.144597	21	5	16	60	39	44
ENST00000221930	TGFB1	chr19	-	41330323	41353911	2769	2.454436	2.693908	2.86145	3.441233	4.278265	5.203944	24	23	21	52	56	64
ENST00000375749	POFUT1	chr20	+	32207880	32238667	5235	1.35446	0.475403	0.815353	0.919295	1.986803	3.063	25	8	12	27	50	72
ENST00000361138	SMC5	chr9	+	70258962	70354888	5980	1.457878	0.890546	1.470981	1.584639	1.456621	1.840931	31	16	23	52	42	49
ENST00000424155	TMED3	chr15	+	79311145	79427432	16555	0.676645	0.241247	1.140322	1.192542	1.198328	1.046243	40	12	50	108	94	77
ENST00000585015	RALBP1	chr18	+	9475454	9517158	945	10.412603	10.273505	10.794626	12.334984	9.131568	11.440532	35	29	27	64	41	48
ENST00000433430	DIS3L2	chr2	+	232014928	232336977	4671	0.422219	0.411056	0.462606	0.623693	0.494794	0.355258	7	6	6	16	11	8
ENST00000340368	INSIG1	chr7	+	155297776	155310235	3010	7.531243	5.781432	7.193038	7.927591	12.01207	6.830643	80	52	57	131	171	92
ENST00000381937	NADK2	chr5	-	36194230	36241798	2243	5.37547	4.846547	6.883573	8.04213	6.592735	7.326166	43	33	41	99	70	73
ENST00000394725	SIAH1	chr16	-	48360531	48385450	2147	0.716216	0.902619	1.114272	1.097296	1.504708	1.315827	6	6	7	13	16	13
ENST00000373931	PPP1R8	chr1	+	27830822	27851672	2651	2.03978	1.572893	1.604093	0.612055	2.555848	2.340964	19	13	12	9	32	28
ENST00000462683	YIPF6	chrX	+	68498323	68537285	6741	0.532267	0.554287	0.64403	0.451104	0.624327	0.569413	13	12	12	17	20	18
ENST00000424976	FDPSP1	chr1	+	187563061	187564131	1071	2.023086	1.478839	1.585655	3.139484	3.155882	3.674702	8	5	5	19	16	18
ENST00000378460	NUP160	chr11	-	47778087	47848467	5376	0.903517	1.126096	1.187811	1.190164	1.256611	1.699864	18	18	17	35	32	41
ENST00000420283	TSPYL4	chr6	-	116249961	116254140	4180	0.93104	0.882057	0.535643	1.269443	1.264027	0.995363	14	11	6	29	25	19
ENST00000251413	TUBG1	chr17	+	42609676	42615234	1611	8.930897	7.849107	6.654742	6.200158	10.438763	10.570556	51	38	28	55	80	76
ENST00000321612	GLDC	chr9	-	6532464	6645783	3900	1.92684	1.400782	1.209143	1.055719	1.345724	1.643449	27	17	13	23	25	29
ENST00000561804	AC103988.1	chr15	+	36613474	36614198	725	5.331715	3.161393	6.611185	6.876439	7.592233	6.236858	14	7	13	28	26	21
ENST00000256646	NOTCH2	chr1	-	119911553	120069626	11389	0.716519	0.693435	0.716341	1.08619	0.978324	1.006263	29	24	22	68	53	51
ENST00000399764	YWHAZP6	chr9	-	34922184	34922921	738	6.8704	6.924654	8.206868	11.644597	7.58917	8.491651	18	16	16	47	27	28
ENST00000458128	PGAM4	chrX	-	77968874	77969638	765	14.142256	9.76804	12.325977	19.976465	17.299557	14.575109	38	23	25	84	63	50
ENST00000495880	DUSP7	chr3	-	52048919	52056550	3340	1.721078	1.265321	1.664898	2.343134	1.837172	2.515692	21	13	15	43	29	38
ENST00000393960	PC	chr11	-	66848526	66958376	4192	17.510977	9.183969	13.000418	18.545221	9.939834	20.59572	258	115	143	424	197	383
ENST00000324868	YARS2	chr12	-	32746544	32755902	2122	1.70804	1.814675	1.563423	2.480077	2.062742	2.095294	13	12	9	29	21	20
ENST00000339697	SERINC1	chr6	-	122443354	122471822	3137	1.640008	0.995014	0.524755	1.985931	0.649274	0.366414	19	10	5	34	10	6
ENST00000422486	RPL4P4	chr3	-	185417495	185418778	1284	71.659752	54.794632	70.387428	83.287437	81.424393	81.827065	324	209	236	583	494	466
ENST00000303004	CEBPB	chr20	+	50190734	50192689	1956	25.462656	19.087627	25.512121	27.399557	35.660511	26.848589	175	111	131	293	330	233
ENST00000359193	HIST1H2AG	chr6	+	27133042	27135291	2250	33.696079	24.424608	30.076056	58.735596	45.263783	35.996696	267	163	177	721	481	360
ENST00000474167	AC020898.1	chr5	-	79284132	79284918	787	5.042183	4.889703	7.274025	8.768848	5.838099	5.083725	14	12	15	38	22	18
ENST00000297423	SPIDR	chr8	+	47260575	47736306	3988	0.346541	0.673422	0.76996	0.375942	0.771266	0.639645	5	8	9	9	15	12
ENST00000246535	PDCD2L	chr19	+	34404384	34426167	1171	5.953473	5.233804	4.998723	7.207361	8.90843	6.157752	25	19	16	46	50	32
ENST00000583708	UBBP4	chr17	+	22204093	22205009	917	20.019152	19.934769	26.78249	30.06728	24.631065	19.80632	65	55	65	151	107	81
ENST00000375442	TSPYL2	chrX	+	53082367	53088540	2815	1.339754	1.382676	1.128232	0.76879	1.296141	1.431245	14	12	9	12	18	18
ENST00000254322	DNAJB1	chr19	-	14514770	14518420	2264	10.44756	6.615791	8.997796	12.617508	9.834189	8.741418	84	45	54	156	106	88
ENST00000510729	PPIAP11	chr5	-	82009602	82010094	493	8.289372	9.849855	9.469506	17.119261	10.792145	10.19781	15	15	13	46	26	23
ENST00000354287	FBXO2	chr1	-	11648367	11654682	1560	3.115598	1.674601	3.15672	2.778037	3.631322	8.649647	18	8	13	24	27	60
ENST00000366607	TOMM20	chr1	-	235109336	235128936	3387	9.206994	10.074398	10.135649	12.031138	13.403793	13.363407	110	102	90	223	215	201
ENST00000328111	DNMT3B	chr20	+	32762385	32809356	4336	0.757442	1.012091	0.616579	1.204586	1.235903	1.132062	12	14	7	29	26	22
ENST00000393409	PLXNA1	chr3	+	126988594	127037392	9066	0.261632	0.349514	0.54693	0.51175	0.593571	0.405309	9	10	13	26	26	17
ENST00000244815	LRRFIP1	chr2	+	237692216	237765915	4370	1.040435	1.153411	1.428036	1.444613	1.644293	1.054589	16	15	17	35	34	21
ENST00000265293	WWC1	chr5	+	168291651	168472303	7130	0.97789	1.053975	1.268486	1.471331	1.544376	1.660425	25	23	24	58	52	53
ENST00000231130	PCDHB3	chr5	+	141100473	141103827	3355	1.890193	1.88337	4.10018	2.424658	2.298548	6.008072	23	19	36	45	37	90
ENST00000286548	GNAQ	chr9	-	77716087	78031458	6539	0.671777	0.345508	0.41276	0.714328	0.838061	0.45698	16	7	8	26	26	14
ENST00000541790	HIST1H2BG	chr6	-	26215159	26216692	1534	24.844015	21.467066	23.88632	39.528252	26.118868	17.831938	134	98	96	331	190	122
ENST00000299575	ATMIN	chr16	+	81035847	81047358	4884	0.637629	0.463483	1.025521	0.638181	1.014474	1.093504	11	7	14	17	24	24
ENST00000334983	CMTM7	chr3	+	32391671	32455528	2038	1.830841	2.55798	3.387724	2.304515	2.885539	3.540768	14	16	19	26	28	33
ENST00000498738	KMT5C	chr19	+	55339876	55342785	713	2.077012	4.862105	3.373028	4.503307	5.60355	6.687071	6	11	7	18	19	22
ENST00000394290	FTH1P3	chr2	-	27392784	27393367	584	19.11138	14.0557	21.236422	15.878078	18.763058	17.195223	40	25	33	51	52	45
ENST00000262746	PRDX1	chr1	-	45511036	45521938	1234	16.312172	3.505256	3.474543	49.521469	7.899576	17.764494	71	13	12	334	47	98
ENST00000227507	CCND1	chr11	+	69641087	69654474	4307	4.991158	9.882517	10.323786	14.568153	6.087206	11.560414	76	127	116	342	124	221
ENST00000428356	EIF2S2P3	chr10	-	92668745	92669743	999	2.167627	1.628931	2.580479	3.619864	2.023743	3.933126	8	5	7	20	10	18
ENST00000264229	KIAA1211	chr4	+	56170195	56328625	4914	1.208433	0.794225	1.267034	1.168988	1.121194	1.474364	21	12	17	32	27	33
ENST00000453625	CACYBPP2	chr2	-	183607442	183608119	678	4.037636	6.880469	7.160082	9.281088	6.305315	9.065248	10	14	13	35	21	28
ENST00000249636	PIAS1	chr15	+	68054179	68193846	8115	0.467409	0.311008	0.316167	0.435018	0.638528	0.66312	14	8	7	20	25	24
ENST00000269397	CBX4	chr17	-	79833156	79839429	2664	6.567497	6.634522	7.382273	9.17367	9.545868	10.633003	62	53	52	134	121	126
ENST00000393640	ST3GAL2	chr16	-	70375978	70400638	8872	0.90881	0.996219	1.423502	1.637814	1.491596	1.652603	29	27	33	80	63	66
ENST00000342782	DUSP9	chrX	+	153647196	153651318	2433	41.559219	21.312757	24.476763	33.254471	33.823189	70.350273	356	154	156	441	389	760
ENST00000534273	PACS1	chr11	+	66220670	66221643	612	7.761175	5.151696	12.345244	8.130719	10.202248	8.08047	17	10	20	28	30	22
ENST00000370580	BCL10	chr1	-	85265776	85276904	3105	1.138215	1.4312	0.651943	1.614744	1.271813	1.072803	13	14	6	28	19	15
ENST00000457554	AC099560.2	chr3	+	40761545	40761799	255	20.515297	20.063391	29.337904	35.298347	30.360149	26.51161	19	16	20	50	37	30
ENST00000492715	WDR13	chrX	+	48597534	48600281	2612	3.098968	3.123728	3.884839	3.83382	5.948869	4.378018	29	25	27	55	74	51
ENST00000396270	KRT8P39	chr12	+	68705634	68707066	1433	2.030543	1.907102	1.986468	2.968642	2.085816	2.437361	11	9	8	24	15	16
ENST00000351217	NPTN	chr15	-	73560014	73634134	2817	5.699358	5.946528	7.041324	9.384879	3.624974	4.926743	57	50	52	145	49	62
ENST00000296543	NAA15	chr4	+	139301455	139391382	6222	2.971037	3.172648	2.688747	3.24195	3.804736	3.510441	65	59	44	110	112	97
ENST00000373055	CDCA8	chr1	+	37692418	37709719	2469	2.279022	2.395347	2.219476	2.521717	3.65301	5.728119	20	18	15	34	43	63
ENST00000524963	AC023232.1	chr11	-	47905323	47905607	285	14.421307	5.537604	23.218479	23.562805	10.805364	12.510139	15	5	18	37	15	16
ENST00000544190	TBC1D30	chr12	+	64780516	64830500	1188	4.094061	1.252686	2.865724	6.544356	5.184392	4.934469	18	5	9	43	30	26
ENST00000380325	MRPS26	chr20	+	3045945	3048254	1127	2.368389	2.139473	3.24309	4.111361	4.535376	2.915535	10	8	10	26	25	15
ENST00000228506	MLEC	chr12	+	120686869	120701864	6626	2.997444	2.453629	3.135291	3.97284	3.971714	3.587789	70	49	55	144	125	106
ENST00000339812	HIST1H2BJ	chr6	-	27132370	27132750	381	100.049217	75.959641	108.579597	173.772827	117.261154	113.619392	134	86	108	361	211	192
ENST00000410533	RNU2-5P	chr9	-	70188571	70188750	180	24.194265	24.854797	28.881853	20.96665	25.394724	24.049843	16	14	14	21	22	20
ENST00000277900	ADD3	chr10	+	110007964	110135565	4337	2.903355	2.29712	3.323907	4.76134	3.660694	4.510479	45	30	38	113	75	87
ENST00000587765	AC016582.2	chr19	+	37791772	37792865	1094	4.718898	3.159056	6.623058	6.18378	7.11828	7.51471	19	11	19	37	37	37
ENST00000411980	ATP5F1BP1	chr2	+	98206151	98207724	1574	2.549714	1.508303	1.724513	5.071562	5.18324	4.477831	15	8	8	44	39	32
ENST00000430297	RETREG2	chr2	+	219178217	219185479	4618	1.146105	1.185758	1.183962	1.28488	2.27488	2.235159	19	17	15	33	50	46
ENST00000367097	TULP4	chr6	+	158312488	158511828	11295	0.396287	0.386016	0.862806	0.720153	0.784524	0.799723	16	13	26	45	42	41
ENST00000263735	EPCAM	chr2	+	47369148	47387034	1724	8.202796	9.230677	11.837634	12.884452	18.050325	19.243912	50	48	54	122	147	148
ENST00000341567	TMEM248	chr7	+	66921225	66958551	4229	3.528515	3.29761	0.472625	4.905984	4.872526	4.800649	53	42	6	114	98	91
ENST00000324460	HSPA5	chr9	-	125234853	125241330	3908	45.860592	43.911694	42.724968	50.176716	51.747189	54.852375	630	509	436	1069	955	951
ENST00000239906	FAM53C	chr5	+	138338032	138349729	4377	1.062627	0.873177	1.418196	1.429169	2.00269	1.371785	17	12	17	35	42	27
ENST00000254846	KDM6B	chr17	+	7839904	7854796	6713	0.712332	0.455462	0.634317	1.29846	1.130776	1.273454	17	10	12	48	36	38
ENST00000649021	ADAR	chr1	-	154582111	154628004	7112	4.989343	3.969814	4.605168	5.654689	4.634601	5.385878	125	84	86	220	156	170
ENST00000434232	NPM1P18	chr7	+	36818959	36819690	732	4.075631	2.687978	3.661733	7.350262	5.512249	4.503394	11	6	7	30	20	15
ENST00000376854	C9orf40	chr9	-	74946581	74952886	2327	2.339776	1.327456	2.075925	2.794252	3.458654	2.435702	20	10	13	36	39	26
ENST00000390930	SNORD17	chr20	-	17962710	17962946	237	40.419453	49.516708	31.576887	52.902351	41.263176	43.368359	34	35	20	69	47	46
ENST00000324015	SERPINF2	chr17	+	1742836	1755265	2284	5.931649	7.403191	10.24567	7.969388	15.342755	11.691278	48	51	62	100	166	119
ENST00000519278	NDRG1	chr8	-	133237176	133256228	3983	1.971377	1.915618	2.313426	2.774732	2.274482	2.675449	28	23	25	61	43	48
ENST00000640069	BCLAF1	chr6	-	136256627	136289847	7719	1.708457	1.010378	1.094454	1.917818	1.129488	0.900138	47	24	23	81	42	31
ENST00000381342	SNRPB	chr20	-	2461634	2470853	1154	112.635811	68.196274	60.583504	139.87326	128.374268	167.204865	457	234	183	880	700	856
ENST00000502506	NDUFA13	chr19	+	19515736	19528197	1166	6.787493	3.627512	7.864896	5.827536	7.935401	1.789774	28	13	24	38	44	10
ENST00000314607	ZMYM4	chr1	+	35268967	35421944	6994	0.305303	0.420826	0.55423	0.570596	0.630407	0.699493	8	9	11	22	21	22
ENST00000287957	GATAD1	chr7	+	92447448	92459432	3962	1.025342	1.592848	1.020158	1.198732	1.102426	1.551975	15	19	11	26	21	28
ENST00000483273	UQCRHL	chr1	-	15807169	15809348	2180	4.376226	4.488782	6.463263	7.654948	5.608842	5.404871	34	30	37	91	58	53
ENST00000237853	ELL2	chr5	-	95885098	95962071	6046	0.820864	1.93694	2.400118	0.860278	0.778481	0.794451	18	35	38	29	23	22
ENST00000455793	BX322784.1	chrX	+	62779250	62780326	1077	2.682049	1.439635	2.647203	2.796979	2.406616	1.710136	11	5	8	17	13	9
ENST00000396444	USP8	chr15	+	50424382	50514419	19026	0.279086	0.143924	0.2251	0.262639	0.208405	0.262531	19	9	12	28	19	23
ENST00000510231	AC114801.3	chr4	-	78008512	78008688	177	3708.356934	2111.595215	3046.531982	2881.805664	2786.777588	3086.13623	2306	1109	1407	2781	2329	2423
ENST00000424142	CYREN	chr7	-	135165785	135170661	1738	2.865098	2.32381	3.313955	4.677328	3.027661	3.917674	18	12	16	45	25	31
ENST00000369367	SCAF11	chr12	-	45919131	45990565	7543	2.553932	2.108898	1.000718	1.863341	1.544333	2.024879	68	48	20	77	56	68
ENST00000614247	HIST1H4D	chr6	-	26188765	26189076	312	522.139648	528.17395	478.398712	640.787231	598.595032	669.181763	573	489	390	1090	882	927
ENST00000505273	SUMO2P6	chr5	+	174561776	174562063	288	8.024107	9.184198	8.751646	10.581863	10.152038	4.651131	9	8	7	17	14	6
ENST00000302517	CXXC5	chr5	+	139648292	139683882	2658	7.255293	6.352148	7.517491	8.82004	9.359846	9.013839	68	51	53	128	118	107
ENST00000384161	RNU6-48P	chr1	+	27325219	27325325	107	149.942978	149.808182	223.634033	138.748886	216.348511	233.90744	57	48	63	81	110	112
ENST00000290208	MRPL10	chr17	-	47823461	47829673	2013	0.748804	1.197237	2.247407	1.839973	1.444947	0.630217	6	8	12	21	14	6
ENST00000367203	SOX13	chr1	+	204073115	204119859	3525	3.203491	2.665604	3.696903	3.744573	3.819714	5.257975	40	28	34	72	64	83
ENST00000261716	TAOK1	chr17	+	29390600	29551904	12407	1.365413	1.024825	1.111098	1.475428	1.219036	1.490787	60	38	36	100	72	83
ENST00000366769	CDC42BPA	chr1	-	226989865	227318474	10855	0.479119	0.539728	0.432303	0.643663	0.625225	0.771844	19	18	13	39	33	38
ENST00000275603	CCT6A	chr7	+	56051630	56063989	2719	15.351804	12.576411	11.11135	21.693501	14.430406	17.597654	147	102	79	322	186	213
ENST00000257408	KLB	chr4	+	39406853	39451536	6082	3.0574	2.835764	3.888806	5.418569	4.145689	5.366188	66	52	62	180	120	145
ENST00000216044	GTPBP1	chr22	+	38705723	38733587	5126	1.278451	0.60818	1.777016	2.548138	2.607029	2.377177	24	10	24	72	64	55
ENST00000532090	AP5B1	chr11	-	65775893	65780802	4811	1.746498	1.835952	2.452131	2.309195	2.241284	3.097021	30	27	31	61	51	67
ENST00000320640	ITFG1	chr16	-	47154387	47461274	3400	0.528208	0.589813	0.586358	0.653336	0.702048	0.946881	7	6	6	13	12	15
ENST00000439189	RPL13AP5	chr10	+	96750288	96750899	612	62.958572	64.211395	80.229324	95.965714	89.824959	83.594101	136	117	129	321	260	227
ENST00000311956	ARHGAP1	chr11	-	46677080	46700599	3375	0.813589	0.470286	1.223987	0.767608	1.071851	0.965472	10	5	11	15	18	15
ENST00000302262	GAA	chr17	+	80101704	80119879	3626	6.382477	5.379832	7.459272	8.173656	7.722681	9.005376	82	58	71	162	133	145
ENST00000307849	NABP1	chr2	+	191678136	191687572	3002	1.198406	1.303872	1.578687	2.051519	2.192449	1.863713	13	12	13	34	32	25
ENST00000396153	FAF1	chr1	-	50437028	50960263	6817	2.021506	2.21347	1.722442	2.899274	2.728287	2.980632	49	45	31	108	88	91
ENST00000530952	PPIAP42	chr11	-	57718044	57718530	487	12.183393	6.07145	12.799521	23.047504	18.683168	12.841603	21	9	17	62	43	28
ENST00000440886	LPAR3	chr1	-	84811602	84866159	3345	1.641322	0.99202	1.245483	1.365675	1.254084	1.243834	20	10	11	25	20	19
ENST00000291900	ZER1	chr9	-	128729786	128771893	4259	0.662639	0.471909	0.887956	0.952867	0.896941	1.209981	10	6	10	23	19	23
ENST00000427668	TUBBP10	chr1	+	52994726	52996026	1301	1.985482	2.702357	2.20753	4.118754	3.055708	2.336896	10	11	8	30	19	14
ENST00000262210	CSPP1	chr8	+	67064368	67196263	4367	1.397892	1.359501	1.379827	1.27267	1.386853	1.836106	22	18	16	31	29	36
ENST00000254508	NUP210	chr3	-	13316235	13420309	7193	1.109795	0.818025	0.772495	1.123429	2.26459	2.135653	29	18	15	45	77	69
ENST00000329251	EEF1G	chr11	-	62559601	62573973	1523	28.823496	14.208391	30.025988	46.28371	35.715908	17.039257	155	65	120	385	257	116
ENST00000487231	PIGS	chr17	-	28553387	28556829	3088	0.689421	0.696003	0.608334	0.944437	1.012762	1.087708	8	7	5	16	15	15
ENST00000562734	COQ9	chr16	+	57447482	57457140	1039	1.417874	2.212606	1.908942	2.740734	2.694939	1.401375	6	7	6	16	14	7
ENST00000397180	RGN	chrX	+	47078355	47093314	2257	1.554397	1.165426	1.906023	1.93254	2.043211	2.225494	13	8	12	24	22	23
ENST00000607242	PTMAP5	chr13	+	81689911	81691072	1162	5.416996	7.215446	6.859041	9.21364	9.008263	6.350517	23	25	21	59	50	33
ENST00000254108	FUS	chr16	+	31180110	31194871	5119	3.290233	5.93518	10.696463	2.319758	10.252658	11.204729	60	91	143	65	248	255
ENST00000371322	CUL4B	chrX	-	120524609	120560700	4902	0.3834	0.483942	0.320123	0.472612	0.292334	0.578621	7	8	5	13	7	13
ENST00000634348	SRSF4	chr1	-	29147853	29173494	8128	1.67383	1.385854	1.944786	1.789763	1.835348	2.126583	48	34	42	80	71	77
ENST00000583834	NAT9	chr17	-	74770581	74776323	1993	1.794011	1.798088	3.098205	1.642895	1.782712	2.266148	13	11	17	18	17	21
ENST00000488538	RPL7AP26	chr4	-	82490823	82491635	813	5.433253	5.328141	3.948625	6.323956	7.200578	3.898116	16	13	9	29	28	15
ENST00000234310	PPP3R1	chr2	-	68178857	68252531	3023	4.80932	6.125352	5.659366	5.990721	7.409823	8.365002	52	55	45	99	106	113
ENST00000305632	TBL2	chr7	-	73567533	73578791	4560	1.089923	0.882507	0.936048	2.207319	1.253107	2.026256	18	12	12	55	27	41
ENST00000300843	MARK4	chr19	+	45251292	45305283	5209	0.556149	0.39093	0.622406	0.678209	0.732603	0.519224	11	7	9	20	19	12
ENST00000263073	SMG6	chr17	-	2059843	2303771	5960	0.210227	0.367509	0.569116	0.416629	0.227685	0.335931	5	7	9	14	7	9
ENST00000465065	TTC14	chr3	+	180602195	180610974	7052	0.410263	0.426253	0.34649	0.547079	0.586904	0.523063	11	9	7	22	20	17
ENST00000587762	AC020916.1	chr19	-	13823880	13842928	19049	0.415624	0.138703	0.164713	0.233882	0.193777	0.375244	28	8	9	25	18	32
ENST00000617960	EIF2D	chr1	-	206594040	206603501	5224	0.879852	0.537304	0.319259	0.574346	0.934189	0.583771	17	9	5	17	24	14
ENST00000629305	GIGYF2	chr2	+	232697305	232860575	7878	1.684989	1.465638	1.526255	1.636397	1.492406	1.830722	47	35	32	71	56	64
ENST00000443185	ZNF516	chr18	-	76358190	76495190	8118	1.125852	1.344956	2.171649	1.608953	1.851368	1.671723	33	33	46	72	71	61
ENST00000216037	XBP1	chr22	-	28794555	28800597	1850	13.704062	12.627621	11.374242	18.609919	20.779356	21.755096	90	70	55	188	182	179
ENST00000216190	EIF3D	chr22	-	36510850	36529436	2155	15.822206	17.006313	16.898916	15.877659	14.717602	18.917028	120	109	95	187	150	181
ENST00000613174	HIST1H2AL	chr6	+	27865355	27865747	393	192.144363	132.858124	144.655869	328.575256	248.897186	165.874176	266	155	149	704	462	290
ENST00000321407	GCC1	chr7	-	127580618	127585607	4149	1.343396	0.929831	1.368821	1.352041	1.257817	1.417979	20	12	15	31	25	27
ENST00000464124	AC113398.1	chr5	-	124808828	124809233	406	9.992146	7.48279	6.397028	14.447721	10.51118	5.684803	15	10	7	32	21	11
ENST00000306107	ALCAM	chr3	+	105366909	105576900	4701	1.792208	1.737621	2.109623	2.023493	1.81516	1.873059	30	25	26	52	41	40
ENST00000534336	MALAT1	chr11	+	65497762	65506469	8708	43.45676	13.583526	17.646235	16.361443	16.486715	25.535696	1329	351	401	777	678	987
ENST00000374296	PAQR7	chr1	-	25861210	25871253	3297	1.387731	0.531868	1.535962	1.245837	1.510909	1.591955	17	6	14	23	24	24
ENST00000219611	CAPN15	chr16	+	527856	554636	4744	1.342443	0.979754	1.592361	1.275723	0.947574	2.478673	23	14	20	33	22	53
ENST00000477853	EMC1	chr1	-	19215664	19251552	6664	0.398929	0.408399	0.719818	0.825094	0.455392	0.91344	10	9	13	30	15	27
ENST00000525414	AP001889.1	chr11	+	110049528	110050160	633	2.64219	2.667263	3.993369	3.663819	5.170569	3.485898	6	6	7	13	16	10
ENST00000403299	CARD10	chr22	-	37490362	37519542	4113	1.438677	2.002487	1.756758	2.868329	3.170917	3.114614	21	25	19	65	62	57
ENST00000262519	SETD1A	chr16	+	30957294	30984664	6451	1.079394	0.790071	1.521327	1.195422	1.446828	1.211535	25	16	26	43	45	35
ENST00000360916	PACRGL	chr4	+	20700413	20728357	2073	1.937794	1.995482	1.346385	2.88188	2.4507	2.318294	15	13	8	33	24	22
ENST00000464444	RPS6P25	chr19	+	12894133	12894880	748	13.126994	10.402005	12.849629	20.977104	15.39757	15.144355	35	24	26	86	55	51
ENST00000593581	RAB11B-AS1	chr19	-	8374379	8390685	1013	3.028472	3.697389	4.899891	4.371179	4.391563	5.231968	11	12	13	25	22	24
ENST00000356713	CNNM1	chr10	+	99329099	99394330	5959	0.810468	1.0292	1.043509	1.627659	1.470783	1.414074	17	19	17	53	42	38
ENST00000523354	THUMPD3-AS1	chr3	-	9385836	9390619	459	4.445625	3.071278	8.205426	3.35916	4.181989	4.342331	8	5	10	9	10	9
ENST00000469520	BPNT1	chr1	-	220057484	220090462	2737	1.473475	1.374856	1.379684	0.920643	2.311019	0.734807	15	12	10	14	30	9
ENST00000463067	ZNF852	chr3	-	44499576	44503110	3535	1.324328	0.915807	0.76063	1.137046	1.598514	1.53288	17	10	8	22	27	25
ENST00000356404	PITPNM1	chr11	-	67491769	67505372	4225	1.595783	1.426964	1.78815	4.243599	2.173156	1.990143	24	18	20	98	44	38
ENST00000367467	SASH1	chr6	+	148342593	148552050	7711	0.375697	0.263567	0.408364	0.558699	0.59696	0.778668	11	7	9	24	22	27
ENST00000319788	VKORC1	chr16	-	31090842	31094940	1077	2.18996	1.281687	2.145088	2.696278	2.126493	1.392859	9	5	7	16	11	7
ENST00000307768	JAGN1	chr3	+	9890572	9894349	1675	12.240357	10.554301	13.274901	20.850451	18.437511	20.538023	72	53	58	191	146	153
ENST00000383869	RNU1-27P	chr14	+	34546714	34546877	164	6897.532715	6166.989746	8380.271484	5842.568848	6853.135742	7260.593262	3973	3000	3585	5223	5307	5282
ENST00000427861	TOMM20P4	chrX	+	73223124	73223558	435	3.215671	4.170059	4.623172	4.140622	4.212244	3.106437	5	6	6	10	9	6
ENST00000237530	RPN2	chr20	+	37179046	37241623	2515	12.420843	15.73678	12.904412	25.887085	24.229778	13.728892	110	118	85	355	288	154
ENST00000466110	DCTN1	chr2	-	74361159	74372042	5414	2.730978	0.94537	0.545289	2.540755	1.757799	2.366012	52	16	8	75	45	57
ENST00000614097	HIST1H2BE	chr6	+	26183730	26184226	497	88.827789	65.526459	99.631889	149.94342	113.345528	105.038841	156	97	130	407	266	232
ENST00000408946	PYM1	chr12	-	55901413	55927913	1226	6.97738	9.022029	10.181968	21.082788	19.682734	8.660687	31	33	33	141	114	48
ENST00000484256	XBP1	chr22	-	28794559	28797045	2173	5.177199	8.646318	12.248119	10.155184	11.902902	4.548198	40	56	70	121	123	44
ENST00000550735	MAPKAPK5	chr12	+	111841978	111902238	11349	0.776012	1.451083	2.01717	0.502004	2.17633	2.249709	31	49	60	32	117	114
ENST00000283882	CFDP1	chr16	-	75293710	75433485	1275	1.797079	3.142383	4.554776	3.330314	4.221072	4.829434	9	12	16	24	26	28
ENST00000631044	POLG	chr15	-	89316305	89334817	4668	1.6098	1.786762	2.204038	2.601671	3.157379	4.430185	27	25	27	67	70	92
ENST00000437078	RABGEF1	chr7	+	66739975	66811459	4319	0.523063	0.901625	1.11576	0.829781	1.140499	0.864926	8	12	13	20	24	17
ENST00000300413	SNRPD1	chr18	+	21612267	21633524	4909	0.890703	0.63612	0.804393	2.865863	0.447552	1.385581	16	10	11	77	11	31
ENST00000468034	AL049830.1	chr14	+	30821419	30821843	425	6.985429	7.44806	9.139153	8.727452	7.387699	8.399762	11	10	11	21	15	16
ENST00000227471	UNC93B1	chr11	-	67991104	68004123	2316	2.45419	1.039393	2.347676	3.38447	3.403397	2.641998	20	8	15	43	38	28
ENST00000404582	MORF4L1P1	chr1	+	220253570	220254536	967	17.737534	11.959251	19.890154	26.037584	17.168959	17.489922	61	35	51	138	79	76
ENST00000362042	NFE2L1	chr17	+	48048359	48061480	4774	5.212582	4.767344	3.781544	5.093773	4.625652	5.961169	88	68	48	133	105	127
ENST00000229633	HINT3	chr6	+	125956781	125980244	3314	1.010732	1.408084	1.610365	1.565733	2.098787	2.44381	12	14	14	29	33	36
ENST00000245304	RAP2A	chr13	+	97434222	97469128	5487	0.985081	0.970563	1.075933	1.142868	1.934381	1.45574	19	16	16	35	51	36
ENST00000423293	AL080243.1	chr22	-	41074180	41075239	1060	2.789537	3.349494	5.761663	4.623872	4.934605	2.315176	11	11	16	27	25	11
ENST00000422090	NUP62	chr19	-	49906825	49929744	3479	5.153647	3.468282	5.895661	6.462369	7.183236	7.407261	63	36	54	123	118	115
ENST00000508166	GBA3	chr4	+	22692914	22819575	2164	0.936926	0.833195	1.566281	1.295558	0.972205	0.891867	8	6	9	16	10	9
ENST00000486306	AC021723.1	chr11	+	39161453	39161967	515	4.690134	3.666922	5.407128	11.857575	7.594533	5.473479	9	6	8	34	19	13
ENST00000410828	RNU4-53P	chr9	+	36267783	36267922	140	9.506094	11.905678	39.794399	26.511816	40.84959	35.826393	5	5	15	21	28	23
ENST00000371927	STAMBPL1	chr10	+	88879734	88975153	4184	0.959619	1.181041	1.434344	1.641271	1.794076	1.540717	15	15	16	38	36	29
ENST00000410457	RNU2-28P	chr3	+	81509476	81509664	189	50.120186	27.760769	35.874779	38.508961	39.078224	39.771301	34	16	18	40	35	34
ENST00000269919	PGPEP1	chr19	+	18340587	18369950	7092	0.494716	0.532061	0.658655	0.47123	0.527301	0.701474	13	12	13	19	18	23
ENST00000468280	PPP2R1A	chr19	+	52190114	52211694	688	8.204436	3.650748	7.31699	8.639462	9.361691	7.656538	20	8	14	33	31	24
ENST00000486386	AC023906.1	chr15	+	52095295	52095747	453	3.551672	3.56829	5.803003	5.704243	4.689976	2.646213	6	5	7	15	11	6
ENST00000298295	DEPP1	chr10	-	44976129	44978810	2120	0.820651	1.190542	1.405754	3.008971	2.518859	1.837832	7	8	8	35	26	18
ENST00000454707	PKMP5	chr6	+	5972412	5974012	1601	5.510663	5.304244	6.831739	7.266905	8.093235	6.075991	31	26	29	64	62	44
ENST00000491560	ATP5MF	chr7	-	99458195	99460465	658	4.659254	3.43858	24.864597	18.227589	30.829571	28.120033	11	7	43	66	96	83
ENST00000428832	EIF4A1P10	chrX	-	92113246	92114461	1216	13.861044	12.775631	17.59939	23.747967	15.582561	15.925974	60	47	56	158	90	86
ENST00000377803	HIST1H4C	chr6	+	26103876	26104310	435	302.481079	188.205627	294.065491	474.44635	371.490295	398.543243	463	243	334	1125	763	769
ENST00000378251	LRRC47	chr1	-	3778558	3796504	4310	3.975888	2.889945	4.176326	5.013836	4.749867	5.827824	61	37	47	118	97	112
ENST00000358731	BDP1	chr5	+	71455615	71567820	11073	0.531371	0.32688	0.318539	0.603865	0.472426	0.419937	21	11	10	37	25	21
ENST00000313732	ZDHHC7	chr16	-	84974181	85011535	3442	2.640234	1.754204	2.860842	3.320607	2.119128	4.113987	32	18	26	63	35	63
ENST00000480349	MASP1	chr3	-	187234082	187244976	5982	0.671641	0.764253	1.167399	1.014055	1.130152	1.089344	15	14	19	34	32	29
ENST00000570628	CLUH	chr17	-	2689386	2712020	5244	5.938608	4.374611	6.022996	6.839005	6.494927	7.296227	110	69	83	196	161	170
ENST00000416931	MTND1P23	chr1	+	629062	629433	372	34.018398	28.186762	31.248137	50.894566	48.166737	61.918652	45	32	31	104	85	103
ENST00000343053	NELFB	chr9	+	137255173	137273546	2698	6.314548	4.259693	5.935133	8.343515	9.559433	10.157473	60	35	42	123	122	122
ENST00000490232	RN7SL2	chr14	-	49862550	49862849	300	4466.940918	2757.950195	3463.631348	2862.347168	3191.327393	3420.570068	4706	2454	2711	4681	4521	4552
ENST00000592494	GALK1	chr17	-	75758591	75765157	1121	4.360371	2.986841	7.379784	3.70476	11.352409	6.475045	18	10	22	23	61	33
ENST00000470180	C1orf43	chr1	-	154206706	154220637	1861	11.481082	10.100868	10.555305	15.51298	11.937969	1.77756	76	56	52	158	105	15
ENST00000274276	OSMR	chr5	+	38845999	38935641	5539	0.701241	0.343377	0.50989	0.418853	0.641369	0.574557	14	6	8	13	17	15
ENST00000262815	MAU2	chr19	+	19320681	19358755	4994	2.449014	2.036048	3.281699	3.202575	3.636521	3.529402	43	31	43	88	86	79
ENST00000394331	HOXC6	chr12	+	54015897	54030733	2943	0.696009	0.896463	0.865035	0.823861	0.949212	1.225033	8	8	7	14	14	16
ENST00000477033	DUSP9	chrX	+	153642492	153648013	430	23.991327	31.365984	33.815941	53.636711	13.350886	2.642948	37	40	38	126	28	6
ENST00000544824	MTRNR2L7	chr10	-	37601440	37602974	1535	2.970848	4.418918	4.535877	3.195926	4.322621	2.822886	17	21	19	27	32	20
ENST00000295156	VSNL1	chr2	+	17540653	17656439	1892	5.018966	5.961312	3.767773	5.341228	6.282207	6.764018	34	34	19	56	57	57
ENST00000482895	AC068522.1	chr8	-	58588420	58588764	345	12.130054	8.236782	11.939462	19.56987	12.433611	13.032226	15	9	11	37	21	20
ENST00000371208	HOOK1	chr1	+	59814861	59876378	5857	0.654278	0.586148	1.132685	1.055289	1.085513	0.940782	14	11	18	34	31	25
ENST00000489612	YBX1P2	chr7	-	105582258	105583256	999	8.676402	11.466128	12.936162	10.407983	9.831704	13.728802	31	34	34	57	47	61
ENST00000421179	AC083873.1	chr7	-	133169416	133170514	1099	4.791816	4.25441	5.555805	6.810772	4.834007	5.660548	19	14	16	41	26	28
ENST00000558133	MEX3B	chr15	-	82041787	82046119	4333	0.524005	0.553091	0.423531	0.748095	0.978903	0.944954	8	8	5	18	21	19
ENST00000361428	ZNF318	chr6	-	43336070	43369443	8006	0.407852	0.221971	0.377095	0.385271	0.480415	0.632198	12	6	8	17	19	23
ENST00000451515	AC010733.1	chr2	-	60938204	60938604	401	3.243088	3.929351	5.402057	4.315893	3.929365	4.35316	5	5	6	10	8	8
ENST00000624956	BCLAF1P2	chr16	-	34266041	34268649	2609	2.693246	2.391502	2.602286	3.20187	1.913668	2.56607	25	19	18	46	24	30
ENST00000415070	TMSB10P1	chr2	-	235882362	235882493	132	21.136662	28.755033	30.38055	44.650089	23.319065	11.603592	10	12	11	33	15	7
ENST00000361875	TSC22D2	chr3	+	150408335	150466431	11154	1.340377	1.188074	1.382219	1.243019	1.723898	1.685338	53	40	41	76	91	84
ENST00000425761	FTH1P5	chr6	-	50912712	50913256	545	49.238785	36.26749	46.987747	36.760059	44.342995	37.595905	95	59	67	110	115	91
ENST00000453671	TMEM44-AS1	chr3	+	194584011	194590260	1119	1.876361	1.366183	1.708512	1.515772	1.784217	2.194897	8	5	5	10	10	11
ENST00000449496	KRT18P38	chr6	+	19612755	19614036	1282	2.632906	2.872063	3.215895	3.403095	3.158269	3.077009	12	11	11	24	20	18
ENST00000621112	HIST1H2BM	chr6	+	27815044	27815424	381	25.210575	24.253113	36.223797	53.546673	36.141376	27.480177	34	28	36	112	66	47
ENST00000585362	GPX4	chr19	+	1104415	1105761	859	4.051198	4.663847	6.68412	8.443789	8.577965	10.404566	13	12	15	40	35	40
ENST00000328078	GLUD2	chrX	+	121047588	121050080	2493	20.467821	17.33215	20.381035	25.590418	25.134848	22.993441	180	129	133	348	296	255
ENST00000397561	LDHAP4	chr9	-	14921337	14922334	998	8.390064	9.960964	10.308266	14.288134	12.035738	8.829019	30	30	27	78	57	40
ENST00000574580	SLC13A5	chr17	-	6684723	6690120	5398	0.644998	0.438974	0.420464	0.416497	0.485484	0.591446	13	8	6	13	13	15
ENST00000272567	AL078621.1	chr2	+	113657908	113658675	768	3.97481	6.103437	5.897245	9.374195	5.852609	6.987137	11	14	12	40	22	24
ENST00000648819	AC125232.2	chr2	-	87030675	87076429	2217	3.155282	2.523996	4.16346	4.381361	5.403933	5.95144	25	17	25	53	57	59
ENST00000611640	KDM4B	chr19	+	4969113	5153595	5703	1.080909	1.14485	1.512208	1.664937	1.601174	2.302367	22	20	23	52	44	59
ENST00000265881	REXO2	chr11	+	114439386	114450279	1161	6.756465	6.142295	7.100489	10.097505	8.641016	10.96329	28	22	22	64	48	57
ENST00000526183	PPP1R16A	chr8	+	144477969	144502120	4311	1.175181	0.645612	0.547825	1.980045	1.322565	1.206397	18	9	7	47	27	24
ENST00000375663	VARS	chr6	-	31777518	31795953	4312	7.776956	6.843118	8.054296	10.085155	9.148044	11.208721	118	88	91	238	187	215
ENST00000375254	UBR4	chr1	-	19074506	19210276	15906	0.739221	0.536945	0.121559	0.872948	0.774912	0.777928	42	26	6	76	59	55
ENST00000264160	R3HDM1	chr2	+	135531513	135725270	4648	0.287082	0.580599	0.637108	0.57101	0.918468	0.252803	5	9	8	15	21	6
ENST00000373218	EIF4EBP2	chr10	+	70404379	70428618	7257	0.482054	0.461901	0.559209	0.516455	0.559384	1.797867	13	10	11	21	20	58
ENST00000329597	SERPINA5	chr14	+	94581369	94593120	2337	1.652279	3.797356	1.931429	9.562032	1.874181	1.525626	14	27	12	122	21	16
ENST00000602755	AL356488.2	chr1	+	109100193	109100619	427	353.104431	136.660248	255.651474	59.706268	279.707275	544.155151	530	174	285	139	564	1031
ENST00000510079	SERBP1P5	chr4	-	78180866	78182046	1181	30.117224	23.757202	27.452971	40.126408	35.472698	39.38068	125	84	85	259	198	207
ENST00000476944	RPS2P4	chr14	-	104835997	104836852	856	6.967587	5.134025	7.619978	10.654467	9.678166	8.816753	21	14	18	50	40	34
ENST00000524972	TMX2	chr11	+	57712600	57739181	696	16.897568	19.034039	21.194609	5.150373	26.718777	22.248516	42	40	39	20	88	69
ENST00000405018	SUN2	chr22	-	38734736	38755999	4022	0.604171	0.622069	0.701962	1.009707	1.047218	2.330538	9	8	8	23	20	42
ENST00000368494	NUS1	chr6	+	117675502	117710640	4676	1.440025	1.700086	1.90771	2.170975	2.391168	2.232361	24	24	24	56	53	47
ENST00000384147	SNORD26	chr11	-	62855292	62855366	75	147.540192	103.029343	169.834702	180.768799	87.708122	158.647919	39	23	34	74	32	53
ENST00000435634	EXOSC6	chr16	-	70246778	70251930	5153	4.633321	3.252062	4.698163	5.079464	5.659976	5.705167	84	50	64	143	138	131
ENST00000450050	ASB6	chr9	-	129634604	129642169	4535	0.534154	0.307357	2.039866	2.325541	1.700603	2.107424	9	5	25	58	37	43
ENST00000492641	RPL37P23	chr19	+	52143043	52143336	294	21.197906	15.919966	22.089254	34.299404	29.503664	26.812714	22	14	17	55	41	35
ENST00000361661	SLC26A1	chr4	-	987657	993436	3660	1.471015	2.006157	2.007023	2.487812	3.610967	2.642362	19	22	20	50	63	43
ENST00000605386	ATP2B1-AS1	chr12	+	89708959	89712590	3632	0.781946	0.622703	0.691053	0.85883	1.279802	1.203484	10	7	7	18	22	20
ENST00000643789	AL160269.1	chr9	-	96235352	96352058	3333	1.609493	1.137724	1.417061	1.752396	1.549705	1.768698	19	12	13	32	25	27
ENST00000599646	TECR	chr19	+	14529630	14532528	2899	1.187904	1.305941	2.394571	1.892825	2.857568	2.835128	13	12	19	30	40	37
ENST00000344922	MIA3	chr1	+	222618086	222668012	8142	0.695295	0.725094	0.720753	0.816624	0.715128	1.489822	20	18	16	37	28	54
ENST00000417647	IK	chr5	+	140647770	140662478	1962	5.044898	3.911078	5.909187	4.826256	4.055735	4.295365	35	23	31	52	38	38
ENST00000291041	PSKH1	chr16	+	67893272	67929678	3481	0.46138	0.627757	0.904595	0.808209	0.420228	0.526803	6	7	9	16	7	9
ENST00000275072	PM20D2	chr6	+	89146050	89165565	4708	1.809708	0.768506	1.665568	2.353416	2.214756	1.971248	30	11	21	61	50	42
ENST00000537967	ATP5MFP5	chr12	-	6270168	6270425	258	6.615026	8.082094	7.248368	13.7421	7.127398	5.8202	6	7	5	20	9	7
ENST00000365668	RNU4-2	chr12	-	120291763	120291903	141	6137.129883	5862.912598	8254.177734	7384.598633	4839.809082	10165.697266	3039	2452	3036	5675	3223	6358
ENST00000441493	MICAL3	chr22	-	17787649	18024559	9445	0.957706	0.781784	0.65618	0.902082	0.858636	1.095284	32	22	17	47	39	46
ENST00000372396	KDM4A	chr1	+	43650158	43705515	4474	0.289843	0.473425	1.289582	0.941638	0.246916	0.966287	5	7	16	23	6	20
ENST00000611266	OSBPL8	chr12	-	76351800	76559809	7239	1.306874	1.643387	2.051414	2.123218	1.833877	2.370434	34	36	39	84	63	77
ENST00000644635	ZNF746	chr7	-	149472696	149497817	3949	2.211565	1.243415	2.230553	2.438713	2.314636	2.735832	31	15	23	53	44	48
ENST00000356554	MAN1A2	chr1	+	117367449	117528872	8576	0.6449	0.516864	0.424088	0.625687	0.748632	0.492914	20	14	10	30	31	19
ENST00000457924	UPF3AP2	chr17	-	20375709	20376840	1132	1.556299	1.412059	1.406281	0.994124	1.795742	1.000086	7	5	5	7	10	6
ENST00000434724	GSPT1	chr16	-	11868128	11915920	7105	6.460737	6.127857	5.790459	7.790226	7.577755	9.183863	162	130	108	302	255	290
ENST00000372718	SMAP2	chr1	+	40373697	40423326	2939	10.753714	9.052603	10.346926	14.274417	12.438055	14.952365	111	79	80	229	173	195
ENST00000423096	AC008753.1	chr19	+	53775599	53775882	284	44.87841	63.230747	73.292	57.860497	68.265511	72.76767	45	54	55	90	92	92
ENST00000530167	H2AFX	chr11	-	119093854	119095467	1614	52.913696	47.354439	50.17762	89.837799	65.768257	85.950127	300	227	212	791	502	616
ENST00000388712	GOLM1	chr9	-	86026146	86099558	3046	5.57215	3.94615	5.531698	10.259816	5.843818	5.554107	60	36	44	171	85	76
ENST00000566586	MGA	chr15	+	41668828	41773081	14439	0.647299	0.682617	0.608732	0.801488	0.532958	0.655007	33	30	23	64	37	42
ENST00000503574	RPL34	chr4	+	108620626	108623332	2627	4.093188	4.269729	5.453369	0.621623	1.015375	0.661244	38	34	38	9	13	8
ENST00000320805	NFATC2IP	chr16	+	28950937	28967097	4569	1.660336	1.554629	1.942849	1.73408	2.165472	2.981856	27	22	24	44	47	61
ENST00000262646	RAB2A	chr8	+	60516857	60623627	3848	2.762208	3.531879	4.390491	4.365712	4.621227	0.626559	38	41	45	92	84	11
ENST00000604957	ARMCX5	chrX	+	102599520	102604159	4640	0.327314	0.424441	0.333813	0.219861	0.329867	0.65243	6	6	5	6	8	14
ENST00000611950	PCDHGC3	chr5	+	141475947	141478795	2849	0.816938	0.918522	0.821768	0.528095	1.059603	1.018255	9	8	7	9	15	13
[truncated: 4,268 more rows]
