# Supplementary material for: Multiomics interrogation into HBV (Hepatitis B virus)-host interaction reveals novel coding potential in human genome, and identifies canonical and non-canonical proteins as host restriction factors against HBV
Source: Cell Discov. 2021 Nov 2;7:105. doi: 10.1038/s41421-021-00337-3 (PMC8560872; doi:10.1038/s41421-021-00337-3)
Supplement: Supplementary file 5 — Supplementary Data S5. FPKM of RNAseq [file 41421_2021_337_MOESM5_ESM.csv]

ENSEMBL_ID	gene_name	chr	strand	start	end	length	HBVR1_FPKM	HBVR2_FPKM	HBVR3_FPKM	ControlR4_FPKM	ControlR5_FPKM	ControlR6_FPKM	HBVR1_count	HBVR2_count	HBVR3_count	ControlR4_count	ControlR5_count	ControlR6_count
ENST00000261507	MSMO1	chr4	+	165327623	165343160	2269	7.660524	3.897117	5.187677	1.049425	12.561554	3.754002	1981	947	1757	448	7256	1530
ENST00000482320	TNPO3	chr7	-	128955088	129055093	3585	1.124997	0.858407	0.706804	7.668183	0.716195	1.645562	460	330	379	5162	654	1060
ENST00000619230	C18orf25	chr18	+	46174019	46219242	3744	0.432745	0.316447	0.313157	0.303103	0.274155	0.206894	185	127	175	214	262	140
ENST00000547992	TSPAN31	chr12	+	57745023	57750211	3434	1.334065	1.236736	1.394786	1.612996	1.230675	1.499423	522	455	715	1040	1076	925
ENST00000467112	RRP1	chr21	+	43792931	43805293	3019	8.292329	9.072751	6.149053	15.76665	7.128868	12.353438	2852	2933	2771	8937	5479	6695
ENST00000429709	ACTL6A	chr3	+	179562880	179588408	1901	5.420046	1.178466	0.720616	7.045622	0.493144	0.584247	1174	240	205	2515	239	200
ENST00000501744	H2AFJ	chr12	+	14774582	14778002	3107	0.550489	0.499058	0.384731	0.157268	0.637484	0.144111	195	166	179	92	505	81
ENST00000627981	FP236383.3	chr21	-	8437629	8438551	923	302.706635	198.448166	192.734421	220.860931	124.514145	302.381256	31830	19608	26549	38275	29256	50103
ENST00000455059	ALG3	chr3	-	184242469	184249520	1697	0.449153	0.965759	0.968029	1.511063	0.268754	1.212463	87	176	246	482	117	370
ENST00000499527	ADGRA3	chr4	-	22387400	22394868	3968	11.077986	24.210217	22.421774	31.288273	15.533339	32.01218	5008	10284	13278	23310	15691	22803
ENST00000528120	BTBD10	chr11	-	13388702	13463297	1662	0.629831	0.57016	0.63517	0.863795	0.591149	0.817896	120	102	158	270	251	245
ENST00000367284	ELF3	chr1	+	202010517	202017188	3179	10.764722	9.619891	7.972146	8.440101	9.242682	8.007919	3899	3274	3783	5038	7480	4570
ENST00000496795	AC097263.1	chrX	-	25645722	25646327	606	3.557724	4.254436	3.91859	8.066228	14.676938	6.786917	246	276	355	918	2265	739
ENST00000568636	RHOT2	chr16	+	668658	674125	3098	0.321904	0.314965	0.301529	0.300599	0.218844	0.302986	114	105	140	175	173	169
ENST00000452780	EPB41L5	chr2	+	120019085	120179118	6410	10.674907	11.005391	10.145074	8.864951	5.665052	7.365227	7796	7552	9705	10669	9244	8476
ENST00000444945	HNRNPA1P10	chr19	-	11666069	11667030	962	96.502312	113.310997	102.18631	120.356087	101.926956	124.390327	10576	11669	14671	21739	24961	21482
ENST00000486144	SERF2	chr15	+	43792330	43793950	1030	3.859464	2.277926	1.58463	2.287248	2.9803	2.024006	453	252	244	443	782	375
ENST00000606961	UQCC2	chr6	-	33694293	33698657	4365	0.411245	0.471393	0.654409	1.520819	1.565367	0.795589	205	221	427	1247	1740	624
ENST00000512866	PGM3	chr6	-	83166130	83193231	2013	5.390282	6.078243	7.511645	9.479203	3.955414	9.748086	1237	1310	2257	3583	2027	3523
ENST00000538334	ANAPC5	chr12	-	121326486	121335172	6149	0.736221	0.57833	0.585964	0.607281	0.844	0.613666	516	381	538	702	1322	678
ENST00000355417	CCDC69	chr5	-	151181052	151224145	3451	2.954146	5.832769	3.508041	4.532755	3.097219	2.564427	1162	2155	1807	2937	2721	1589
ENST00000620791	ZNF710-AS1	chr15	-	90074512	90076644	2133	3.366844	3.131514	3.084475	2.754327	3.858528	2.583343	819	716	982	1104	2096	990
ENST00000531147	FAM111A	chr11	+	59148245	59155036	3996	0.549201	0.295147	0.272635	0.12138	0.359007	0.208537	251	127	163	92	366	150
ENST00000532820	CAPRIN1	chr11	+	34052210	34100464	3438	76.98365	73.41188	63.305927	50.798752	86.640961	77.533394	30152	27018	32482	32791	75826	47852
ENST00000587012	AC060766.7	chr17	-	35406684	35409768	1212	0.506458	0.639822	0.665384	0.724894	0.890367	0.681663	70	84	121	165	275	149
ENST00000608661	AC097376.2	chr4	-	139411927	139453955	2510	0.424202	0.541268	0.585676	0.423596	0.543473	0.452579	122	146	220	200	348	204
ENST00000503581	EYS	chr6	-	63719980	65707225	10589	0.125796	0.141007	0.123056	0.114443	0.210646	0.105046	152	160	195	228	568	200
ENST00000413308	SEPT7P8	chr19	-	53772506	53773280	775	0.886335	1.073424	0.918326	0.916697	0.927653	0.78798	79	90	107	134	184	110
ENST00000301072	TUBA1C	chr12	+	49264907	49274603	3001	58.361439	126.651222	119.978844	53.665203	53.425522	144.570892	19953	40687	53735	30238	40814	77884
ENST00000369075	SEC23IP	chr10	+	119892711	119944658	7168	13.691661	4.522363	6.153184	6.159782	6.824181	6.576751	11181	3471	6583	8290	12452	8463
ENST00000225719	CPD	chr17	+	30378905	30469989	9394	26.835854	24.266472	23.058918	20.609329	36.329132	22.58042	28719	24403	32328	36350	86875	38079
ENST00000558036	SNRPA1	chr15	-	101281514	101295282	2108	1.1582	3.690471	0.883321	0.308914	1.353416	2.373256	279	833	278	123	727	899
ENST00000373482	PBX3	chr9	+	125747454	125965990	1130	0.762822	1.618045	0.820322	0.309944	0.435139	2.054318	99	196	139	66	126	417
ENST00000648033	AC010422.8	chr19	-	12668071	12681834	5025	1.871946	1.305034	1.603512	2.287457	1.906079	2.096067	1072	702	1203	2159	2439	1891
ENST00000594064	USF2	chr19	+	35269108	35279308	1179	11.015635	10.300088	11.141377	10.898238	11.633747	9.318942	1480	1300	1961	2413	3492	1973
ENST00000370500	GTF2B	chr1	-	88852932	88891618	1351	14.657863	22.295273	21.009859	25.765768	20.142944	13.155713	2256	3225	4237	6536	6928	3191
ENST00000495322	TRIP12	chr2	-	229791974	229793368	562	1.121047	1.165844	1.232227	0.759704	1.174179	0.793209	72	71	104	81	168	81
ENST00000414241	RBBP4	chr1	+	32651142	32680053	1788	0.871642	1.907762	0.297742	1.33248	1.325708	0.867327	178	366	80	448	604	279
ENST00000473755	TSEN2	chr3	+	12484511	12539623	3918	0.674423	0.635382	0.952686	0.448736	0.779989	0.794749	302	267	558	331	778	559
ENST00000312938	ZBTB11	chr3	-	101648889	101677495	6020	2.092055	2.09232	1.756709	0.873633	2.080718	1.34937	1435	1349	1579	988	3189	1459
ENST00000375299	UPF3A	chr13	+	114281584	114305817	2387	1.620785	3.570179	0.939668	6.291035	1.512802	1.499799	441	913	335	2820	920	643
ENST00000230792	NUDT12	chr5	-	103548855	103562793	3492	5.076174	4.658883	4.745167	3.429383	5.839895	4.516596	2020	1742	2473	2249	5192	2832
ENST00000423484	ZNF736	chr7	+	64314029	64354860	7119	0.599437	0.587936	0.543856	0.437608	0.619591	0.61175	487	449	578	585	1123	782
ENST00000370283	ARFGAP1	chr20	+	63272785	63289793	3281	1.653034	0.367737	0.617191	0.142877	0.099995	0.256978	618	130	303	89	84	152
ENST00000372805	CAP1	chr1	+	40040761	40072271	2217	1.012319	13.774114	0.907295	0.897781	14.791295	0.934517	256	3269	301	374	8348	372
ENST00000473525	NONO	chrX	+	71296861	71300316	1430	7.496586	8.650213	8.121754	9.651987	7.335703	9.986875	1222	1325	1734	2592	2671	2564
ENST00000382286	KANK1	chr9	+	734748	746104	2266	1.494596	1.304943	1.061613	0.893883	1.521518	0.834614	386	317	360	381	878	340
ENST00000526450	PITPNM1	chr11	-	67493444	67494945	750	1.980965	3.006304	2.215313	3.86243	3.318322	3.125814	170	242	248	544	634	421
ENST00000634871	R3HDM2	chr12	-	57253776	57430808	4092	0.532703	0.787929	0.65603	0.499669	0.380966	0.317159	249	346	401	384	397	233
ENST00000248846	TUBGCP6	chr22	-	50217689	50244564	5612	0.168271	0.974429	0.519718	0.898764	0.076314	1.093055	108	586	436	947	110	1102
ENST00000485947	VIM	chr10	+	17229291	17231093	1139	8.653624	15.549539	1.918841	14.479774	12.178292	15.552315	1123	1896	327	3097	3532	3180
ENST00000519737	MAP2K1P1	chr8	+	30027713	30028900	1188	1.225869	0.829843	0.555608	0.891999	1.08385	1.266354	166	106	99	199	328	271
ENST00000268616	ZCCHC14	chr16	-	87406246	87492045	7102	0.281705	0.439473	0.380078	0.455629	0.796802	0.370103	228	335	403	608	1441	472
ENST00000256644	LAMTOR5	chr1	-	110401253	110407942	868	1.293554	1.802582	1.678881	1.135881	1.039837	0.848626	128	168	218	186	230	133
ENST00000408031	GRAMD4	chr22	+	46674608	46679683	2834	0.344425	0.252973	0.732816	0.99419	1.086311	0.34318	112	77	310	529	784	175
ENST00000411957	MYH10	chr17	-	8577306	8630717	732	3.454635	4.257315	2.886654	2.875342	2.968335	5.912254	289	334	316	396	554	777
ENST00000389912	COX16	chr14	-	70325081	70359731	1717	4.417948	4.488693	4.798586	5.127549	2.779122	5.784512	865	826	1230	1653	1215	1783
ENST00000305105	ZNHIT1	chr7	+	101217668	101224190	1225	32.762928	34.464214	37.410725	41.774487	31.571608	41.105759	4573	4520	6840	9608	9846	9040
ENST00000550184	MYL6	chr12	+	56158349	56161550	1564	6.192771	3.197181	3.775993	10.202066	3.796773	4.101651	1104	536	882	2996	1512	1152
ENST00000398654	PIAS2	chr18	-	46812280	46917454	2043	1.84363	0.651879	0.537591	2.334249	0.329088	0.687939	430	143	164	896	172	253
ENST00000525771	ZNF576	chr19	+	43596407	43600370	2327	0.448709	0.259757	0.26995	0.30903	0.271482	0.348778	119	65	94	136	161	146
ENST00000393114	CYREN	chr7	-	135165785	135170695	1482	1.68456	1.716211	1.903849	2.204183	2.218314	1.404944	285	273	422	614	837	374
ENST00000209884	KLHL20	chr1	+	173714984	173786702	3421	3.63136	3.501749	3.582546	2.974307	3.653869	3.323614	1416	1283	1830	1911	3182	2042
ENST00000316355	CCNG2	chr4	+	77157151	77170059	5526	2.977883	2.603361	1.789356	1.99861	3.823581	1.86511	1875	1541	1476	2074	5379	1851
ENST00000379056	TPT1	chr13	-	45336873	45341212	1101	3.951677	4.803633	5.968491	4.98669	4.367436	4.614461	496	567	981	1031	1225	913
ENST00000532736	OR7E128P	chr11	+	71893410	71894433	1024	0.723597	0.678242	0.685716	0.605937	1.017062	0.416795	85	75	105	117	266	77
ENST00000587079	DAZAP1	chr19	+	1407680	1435683	2086	28.522987	22.642357	24.102154	34.971237	37.037704	46.66964	6779	5057	7504	13697	19668	17477
ENST00000454046	ASNS	chr7	-	97852131	97869813	1947	6.597666	35.436535	15.196444	23.769678	9.455402	4.502268	1464	7386	4416	8690	4687	1574
ENST00000489282	MYSM1	chr1	-	58692406	58700077	698	1.468393	1.311771	1.186404	0.940213	2.094037	1.09255	117	99	124	124	373	137
ENST00000479868	SEC13	chr3	-	10300933	10313971	2374	20.345734	19.946852	24.81946	16.222706	19.972387	21.276947	5503	5070	8794	7231	12070	9068
ENST00000042381	RIPOR1	chr16	+	67528870	67546786	4051	1.625786	0.718854	0.157053	2.228532	2.405956	0.162059	751	312	95	1695	2482	118
ENST00000391835	AKT1S1	chr19	-	49869046	49878028	3075	11.449689	12.228654	11.332086	13.008228	15.520101	13.440035	4011	4026	5201	7511	12149	7419
ENST00000524097	TAGLN2P1	chr8	-	106697427	106698013	587	1.64335	3.453594	2.691159	3.699405	2.986941	3.653744	110	218	236	408	447	386
ENST00000450289	RHEBP2	chr10	+	47706203	47706802	600	21.584373	21.979437	20.431965	19.77849	32.481167	26.097702	1476	1412	1830	2229	4962	2811
ENST00000413432	FARP2	chr2	+	241434230	241447149	6065	2.276029	1.695602	1.853598	1.709412	2.578079	1.886205	1573	1101	1678	1947	3981	2054
ENST00000575728	ABCC6	chr16	-	16221187	16223467	714	2.244085	4.410456	3.06172	3.043425	3.040065	3.954329	183	338	327	408	553	507
ENST00000460138	TXNDC5	chr6	-	7881517	7889445	2704	1.001463	0.470613	0.306863	0.616	0.722706	30.695084	309	137	124	313	498	14900
ENST00000543342	RXYLT1	chr12	+	63779866	63809100	1599	0.425232	0.384646	0.29816	0.683351	0.908966	0.481535	78	66	72	206	370	139
ENST00000500276	RASSF8-AS1	chr12	-	25944857	25958578	2610	1.278355	1.511806	1.071543	1.204484	1.278831	0.845431	381	423	418	591	850	397
ENST00000318950	SWAP70	chr11	+	9664077	9752991	4882	5.17969	10.223224	10.099947	9.638257	9.277504	6.929291	2881	5343	7359	8835	11530	6073
ENST00000354752	ANKRD18CP	chr9	-	97156570	97221235	2980	3.337452	2.951161	2.934344	2.474387	3.484974	3.127489	1134	942	1305	1385	2644	1674
ENST00000336415	CEP170	chr1	-	243125164	243200814	5961	3.682642	3.944491	3.130551	2.046789	4.376811	2.977899	2501	2518	2785	2291	6642	3187
ENST00000335214	PES1	chr22	-	30576835	30591858	1988	62.149258	75.231087	68.207901	62.256084	47.275024	58.797073	14076	16010	20237	23238	23925	20984
ENST00000331200	DUT	chr15	+	48331423	48343373	2147	2.36707	3.830244	2.207772	3.973683	3.098951	5.445424	579	881	708	1602	1694	2099
ENST00000587834	SEC11C	chr18	+	59139477	59158836	1202	61.607243	71.447121	65.029152	71.865471	43.351803	56.215763	8437	9194	11666	16219	13265	12131
ENST00000554607	FOXA1	chr14	-	37593875	37594950	789	1.162472	1.102929	1.134269	0.88917	1.549371	0.939969	105	94	134	132	312	134
ENST00000403766	UBAC2	chr13	+	99200774	99385540	1375	4.501194	2.867647	1.345289	2.287071	3.517028	3.114617	706	423	277	591	1232	769
ENST00000578492	ARHGAP27P1-BPTFP1-KPNA2P3	chr17	-	64749663	64781626	2732	1.497092	1.126479	1.313534	1.407341	1.484632	1.254781	466	330	536	722	1033	616
ENST00000250498	DAD1	chr14	-	22564905	22589269	731	42.231365	67.818726	56.313599	94.50032	43.979195	84.032501	3517	5307	6144	12970	8184	11028
ENST00000418767	MINDY3	chr10	-	15788828	15837299	967	1.054651	1.615437	1.045455	0.794411	0.737776	0.490969	117	168	151	145	182	86
ENST00000376257	TCF19	chr6	+	31158542	31164215	3290	1.357105	1.044171	1.140643	2.827745	1.023417	0.980267	509	368	561	1747	858	579
ENST00000606714	TRAM2-AS1	chr6	+	52577307	52583993	2453	0.732972	1.467958	0.856761	0.766224	1.004022	0.812649	205	386	314	353	627	358
ENST00000521324	CSPP1	chr8	+	67172512	67193577	725	1.603507	2.181859	2.097049	1.85589	0.620593	2.160844	133	170	227	253	115	282
ENST00000316731	CCZ1B	chr7	-	6798361	6826770	2885	34.69603	33.587761	30.880444	29.460209	23.55274	32.747498	11404	10373	13296	15958	17298	16960
ENST00000497675	FAAP20	chr1	-	2189544	2194108	4478	0.575853	0.57756	0.581666	0.419136	0.498006	0.421127	294	277	389	353	568	339
ENST00000646995	AL033530.1	chr1	+	68881577	68943452	1299	0.85414	0.965935	1.17304	0.944844	0.955112	0.740084	127	135	228	231	316	173
ENST00000548025	MARF1	chr16	-	15596171	15643108	5891	0.564243	0.78393	0.550329	0.382517	0.614025	0.512632	379	495	484	424	921	543
ENST00000628813	CCZ1	chr7	+	5898800	5926550	2218	2.449155	2.163143	1.158426	2.212481	2.37537	3.098932	619	514	384	922	1342	1234
ENST00000392588	WASF1	chr6	-	110099819	110180004	3122	0.358457	1.295466	1.615067	0.237121	0.412717	0.149517	128	433	753	139	328	84
ENST00000587743	SNHG16	chr17	+	76557769	76560433	2665	0.674246	0.744495	0.563616	0.502704	0.680026	0.496229	205	213	225	252	462	238
ENST00000262570	CHCHD3	chr7	-	132784868	133082082	1598	93.884415	12.521827	61.918941	64.200165	60.786949	61.53952	17092	2143	14767	19262	24728	17654
ENST00000639318	GLDC	chr9	-	6532557	6565861	2009	0.486872	0.569637	0.695374	0.38252	0.192502	0.459414	112	123	209	145	99	166
ENST00000491200	HNRNPH3	chr10	+	68337616	68343191	2308	1.192024	1.999208	1.523754	3.791223	0.555888	3.303428	314	494	525	1643	327	1369
ENST00000650089	SEC23B	chr20	+	18507940	18561415	3026	1.573211	1.506723	3.946822	4.110837	0.815198	2.425607	543	489	1783	2336	628	1318
ENST00000395454	SCAF11	chr12	-	45954734	45990584	1931	0.302646	0.338532	0.992341	0.720666	0.371529	0.29451	67	70	286	262	183	103
ENST00000576239	GLOD4	chr17	-	759452	782294	2737	4.199718	1.935937	0.981305	3.09389	3.343858	3.565876	1310	568	401	1590	2330	1753
ENST00000393829	ATP6V0A1	chr17	+	42458844	42521485	3028	0.817788	0.855339	0.389208	0.580202	0.356105	0.579431	283	278	176	330	275	315
ENST00000218348	USP11	chrX	+	47232866	47248327	3338	6.1519	6.746588	6.656628	6.221725	0.325832	2.730372	2340	2411	3317	3900	277	1637
ENST00000597778	NAPA	chr19	-	47487638	47497096	3898	0.14844	0.216618	0.205513	0.168724	0.491678	0.157513	66	91	120	124	488	111
ENST00000425147	RPL13AP7	chr21	+	25361821	25362431	611	9.866139	9.558534	9.717359	12.978177	19.721138	7.255073	687	626	887	1489	3068	796
ENST00000427177	SEPT9	chr17	+	77281410	77500592	3821	15.410382	15.719279	22.095779	44.111832	17.655561	7.411091	6709	6430	12600	31646	17174	5084
ENST00000394202	CNN3	chr1	-	94896949	94927223	1974	5.283069	28.057833	43.278545	88.752937	3.401196	3.807507	1189	5929	12750	32894	1710	1350
ENST00000293771	ZNF653	chr19	-	11483427	11505923	2240	1.24185	0.818781	1.146395	0.937712	1.493729	0.9754	317	197	384	395	852	393
ENST00000263774	NDUFS3	chr11	+	47579010	47584562	958	17.181484	13.53378	15.870174	11.527483	15.918743	15.092165	1876	1388	2269	2074	3883	2596
ENST00000391975	HDLBP	chr2	-	241227264	241272886	6372	9.061713	6.348147	53.035965	3.963438	10.180451	3.376064	6578	4331	50435	4742	16514	3862
ENST00000307407	CXCL8	chr4	+	73740506	73743716	1705	3.138373	12.218366	8.993708	6.582011	14.479034	5.856339	610	2231	2289	2108	6285	1793
ENST00000265843	EXPH5	chr11	-	108505431	108593647	10187	0.16271	0.142394	0.134923	0.135429	0.232784	0.173486	189	156	206	260	604	318
ENST00000492535	FBXO7	chr22	+	32475015	32498829	6884	2.385046	1.806409	1.284537	1.70627	2.297112	1.11895	1871	1332	1320	2206	4026	1383
ENST00000346473	DDIT3	chr12	-	57516593	57520517	906	5.266179	9.754374	2.388657	2.135017	2.194028	1.970425	544	947	323	364	507	321
ENST00000240100	DUSP4	chr8	-	29333064	29350668	5537	4.112117	4.595336	4.135252	3.770368	4.667346	4.162921	2594	2724	3418	3920	6579	4138
ENST00000325324	IPO11	chr5	+	62412767	62628577	4356	13.025271	11.455698	10.531324	9.244152	13.698064	11.288234	6464	5342	6847	7561	15190	8828
ENST00000355327	THSD4	chr15	+	71096952	71783383	9200	0.318806	0.273368	0.314165	0.282991	0.306003	0.228953	335	270	432	489	717	379
ENST00000521804	SLC45A4	chr8	-	141254101	141308292	726	2.3316	1.100178	3.318408	2.712366	4.282917	3.782137	193	86	360	370	792	493
ENST00000523016	COX6C	chr8	-	99887061	99893680	745	1.169241	16.186401	10.059989	19.814617	10.387749	14.843542	100	1291	1119	2772	1970	1986
ENST00000262764	PGS1	chr17	+	78378640	78424554	2201	0.566865	0.560598	0.221078	0.312306	0.442661	0.259455	143	133	73	130	249	103
ENST00000354926	LUC7L2	chr7	+	139359908	139423452	2645	112.53273	64.506966	75.707275	21.161928	111.514153	19.379677	33909	18265	29885	10510	75084	9202
ENST00000298894	MOAP1	chr14	-	93182196	93184928	2441	0.719366	2.986834	1.491793	2.570042	0.613778	3.460299	201	781	544	1178	382	1517
ENST00000265663	NSMF	chr9	-	137448232	137459334	2981	0.761127	9.475319	10.122841	8.753523	0.745586	1.082569	259	3024	4504	4900	566	580
ENST00000400198	ARGLU1	chr13	-	106541673	106568164	3390	9.860109	12.890667	14.002429	18.663914	10.520954	14.847655	3808	4678	7085	11880	9080	9036
ENST00000590217	PSMG2	chr18	+	12703023	12724868	1036	0.940976	0.873571	0.757942	2.569864	0.84038	0.565954	112	97	118	500	222	106
ENST00000273590	TCTA	chr3	+	49412206	49416475	2146	0.86787	0.599658	0.559178	0.257276	2.373287	1.074361	213	138	180	104	1297	414
ENST00000361915	AGL	chr1	+	99850084	99924020	7368	9.615251	9.948117	9.872819	8.964669	10.725909	6.91236	8071	7847	10857	12402	20118	9143
ENST00000563963	TUBGCP4	chr15	+	43394081	43405323	4379	0.342876	0.311432	0.324292	0.309494	0.38664	0.364221	172	146	212	255	431	287
ENST00000527783	C12orf60	chr12	+	14803677	14906586	2870	0.255404	0.270723	0.28817	0.527995	0.678465	0.360858	84	84	124	285	496	186
ENST00000273596	ABHD14A	chr3	+	51975068	51981196	1062	0.86088	0.871104	1.457953	1.17811	0.939848	0.996972	105	100	232	235	255	191
ENST00000216146	RPL3	chr22	-	39312884	39319771	1442	602.71582	499.038422	406.427521	390.832397	402.756866	364.55368	99011	77033	87464	105814	147842	94369
ENST00000519156	RPL26L1	chr5	+	172959765	172969487	493	12.853458	18.753487	16.604883	25.015955	1.448067	21.500238	722	990	1222	2316	182	1903
ENST00000538831	AC068631.3	chr3	+	186596976	186597200	225	6.835155	6.478528	3.756159	6.663315	1.836031	4.806875	176	157	127	282	106	195
ENST00000278174	BTBD10	chr11	-	13388001	13463280	2504	6.519872	6.031279	5.876534	4.937773	5.84924	5.617381	1860	1617	2197	2322	3729	2526
ENST00000366529	COX20P1	chr10	+	68632371	68632727	357	2.887978	3.832426	6.485344	3.608667	5.134459	3.765837	118	147	346	242	467	242
ENST00000456660	HAUS6P3	chr7	+	53862233	53863339	1107	0.98034	1.408071	0.975401	1.26789	2.363987	1.594622	124	167	162	264	667	317
ENST00000614342	SALL2	chr14	-	21521081	21537216	4942	4.212409	4.209263	4.771226	5.298866	4.099329	4.441345	2372	2227	3519	4917	5158	3941
ENST00000590360	APOC2	chr19	+	44947203	44949565	744	0.916469	2.610201	0.95193	1.385158	2.658995	1.33187	78	208	106	194	504	178
ENST00000257770	NT5E	chr6	+	85450091	85495778	3548	24.808111	20.548893	22.286119	18.437815	27.5511	21.459267	10028	7805	11801	12283	24884	13668
ENST00000555133	AHSA1	chr14	+	77457870	77469247	1048	1.0317	2.63433	0.662406	1.016348	0.785092	3.326787	124	296	104	200	210	626
ENST00000252891	NUMBL	chr19	-	40665905	40690651	3561	1.033637	1.101669	1.136027	1.059328	1.195955	1.153867	420	420	604	709	1085	738
ENST00000555679	PSMC1	chr14	+	90256554	90263944	606	1.637234	1.239303	1.661493	4.563505	0.792918	3.90229	114	81	151	520	123	425
ENST00000512916	HOXC13-AS	chr12	-	53935328	53939643	1408	0.854361	0.727746	0.590928	0.536548	0.902574	0.878693	138	110	125	142	324	223
ENST00000561403	UBE2Q2P1	chr15	-	84527211	84571009	1631	0.68528	0.753279	0.594844	0.455007	0.798124	0.394631	128	132	145	140	332	116
ENST00000343600	MBNL2	chr13	+	97222296	97394119	4596	1.139086	1.013252	0.144156	2.18817	1.022373	0.462384	597	499	99	1889	1197	382
ENST00000616144	BCL2L12	chr19	+	49665142	49673915	1854	1.363822	1.877561	1.096237	0.34147	1.875077	0.652396	289	373	304	119	885	218
ENST00000621781	PSMB2	chr1	-	35599544	35631537	4217	2.733241	2.01281	2.350131	3.923473	4.631793	1.969892	1314	909	1480	3107	4973	1492
ENST00000566747	AP003119.3	chr11	+	76800364	76804555	4192	0.545655	0.53008	0.556972	0.53721	0.591579	0.567359	261	238	349	423	632	427
ENST00000532425	ALG9	chr11	-	111782195	111838305	4485	1.664178	1.556725	1.444107	1.697255	1.89852	1.633635	851	748	967	1430	2168	1316
ENST00000644802	CXorf56	chrX	-	119539386	119565401	1056	4.008647	4.272482	2.64144	4.454127	3.046801	4.556927	483	483	417	884	820	864
ENST00000485559	TRMU	chr22	+	46353517	46357339	2653	0.388692	0.39384	0.282753	0.374747	0.350938	0.386918	118	112	112	187	238	185
ENST00000381989	PARP4	chr13	-	24420926	24512810	5474	6.524384	6.48645	10.752151	9.004584	7.218565	7.684047	4069	3801	8784	9255	10059	7551
ENST00000260045	THAP12	chr11	-	76349956	76380942	3300	8.043408	8.219171	7.410828	9.343501	6.78037	6.554994	3024	2904	3650	5790	5696	3884
ENST00000397517	STK24	chr13	-	98450199	98577151	4578	1.017969	2.929289	1.463237	1.508988	1.112064	2.645554	531	1436	1000	1298	1296	2175
ENST00000467953	MTF2	chr1	+	93110246	93137132	1870	0.631237	1.258967	1.882984	1.146666	0.547663	1.268092	135	253	526	403	261	426
ENST00000216237	L3MBTL2	chr22	+	41205205	41231271	3296	1.847426	3.765363	1.950706	1.63908	3.899383	2.128539	694	1329	960	1015	3272	1260
ENST00000432999	ZBED5	chr11	-	10852704	10858073	2741	0.617899	0.553537	0.509356	0.386511	0.239364	0.427301	193	163	209	199	168	211
ENST00000624822	LINC01560	chrX	+	47483571	47484808	1238	1.068327	1.037515	1.158577	0.649133	0.937523	0.863035	151	138	215	151	296	192
ENST00000485537	TTL	chr2	+	112482199	112483930	1094	1.181268	1.253634	1.02613	0.932398	1.002652	0.903213	148	147	168	192	280	178
ENST00000613363	ZNF302	chr19	+	34677639	34686394	2893	0.442506	0.587252	0.431096	0.407805	0.413257	0.634838	146	182	187	222	305	330
ENST00000398645	KDM2A	chr11	+	67119269	67257665	6511	0.210724	0.109773	0.446179	0.253707	0.557142	0.303021	157	77	434	311	924	355
ENST00000484301	MKNK1	chr1	-	46573734	46594206	3408	0.558715	0.415313	0.441163	0.499956	0.655517	0.497653	217	152	225	320	569	305
ENST00000585517	STAT3	chr17	-	42314854	42388439	3319	0.639287	1.203065	1.071986	0.667959	0.762769	1.053946	242	428	531	417	645	628
ENST00000469150	LRRC41	chr1	-	46296742	46300780	3389	0.414295	0.334538	1.307332	0.775486	0.894603	1.000057	160	122	662	494	772	609
ENST00000395580	PPHLN1	chr12	+	42326145	42441950	1693	3.410782	2.834486	3.091123	3.77607	5.199838	3.835415	658	514	782	1201	2241	1166
ENST00000368881	PSMD4	chr1	+	151254709	151267459	1333	133.069183	119.525826	125.230286	124.774719	88.2304	117.325966	20208	17056	24913	31228	29939	28076
ENST00000207636	COMT	chr22	+	19950979	19969016	1319	0.570002	0.454342	1.197795	1.236735	0.411411	0.901387	86	65	236	307	139	214
ENST00000369937	CUEDC2	chr10	-	102423245	102432661	1191	17.457691	16.302885	18.760239	17.894629	15.774245	16.085424	2369	2079	3335	4002	4783	3440
ENST00000487100	RPS3AP47	chr15	-	43115702	43116493	792	1.671711	1.173652	1.262218	1.047107	3.124603	1.590883	151	100	150	156	630	227
ENST00000307145	KLF13	chr15	+	31326855	31377899	6825	6.334378	6.148335	6.34264	6.408469	7.680223	6.985985	4926	4492	6461	8212	13344	8560
ENST00000515467	SDHAP3	chr5	-	1572222	1593289	728	1.34407	1.66816	1.332736	1.003303	1.356297	1.397138	112	131	145	138	252	183
ENST00000481061	COX7A2	chr6	-	75240445	75243809	914	5.234787	6.361572	4.830326	5.161159	4.960466	6.836185	546	623	659	886	1155	1122
ENST00000398344	DDT	chr22	-	23971365	23974584	713	16.536646	19.393753	9.684848	9.431208	15.951251	23.474894	1344	1481	1031	1263	2896	3005
ENST00000544052	SCFD1	chr14	+	30622319	30735789	2058	44.664749	33.652302	45.70219	6.705641	31.603781	25.998377	10472	7414	14037	2592	16557	9605
ENST00000394321	MCOLN1	chr19	+	7522671	7533990	2253	1.178793	0.967303	1.190517	2.064907	0.515681	1.72314	303	234	401	874	296	697
ENST00000326729	GSTM4	chr1	+	109656122	109665496	1321	1.336785	2.264607	0.992227	0.32092	1.687808	2.063322	202	321	196	80	568	490
ENST00000438268	ZCCHC9	chr5	+	81301641	81312662	1248	2.065423	0.589762	0.383017	1.267418	0.388407	1.255076	294	79	72	297	124	282
ENST00000491335	NDUFB4	chr3	+	120596357	120602328	558	1.14505	1.487054	1.271288	2.572744	0.82933	1.766948	73	89	106	270	118	177
ENST00000227667	APOC3	chr11	+	116829892	116833072	550	2.31814	2.662217	4.006285	2.200692	1.912789	1.35897	146	157	329	228	268	135
ENST00000267812	MFAP1	chr15	-	43804492	43824802	2155	63.184761	68.701408	76.259415	84.065582	52.323486	67.56131	15512	15849	24526	34014	28704	26137
ENST00000469758	FAM204A	chr10	-	118310720	118342315	1170	0.602569	0.654781	0.575436	1.239178	0.549401	0.680566	81	83	101	273	164	143
ENST00000479199	GCA	chr2	+	162344182	162356981	597	1.983146	1.087281	1.684022	1.078765	1.619275	1.415338	135	70	151	121	247	152
ENST00000217133	TUBB1	chr20	+	59019254	59026654	3496	0.583356	0.414991	0.494429	0.37937	0.80314	0.330005	233	156	258	250	715	208
ENST00000508173	PDE6A	chr5	-	149857956	149944793	5706	0.109429	0.119826	0.11596	0.081812	0.111537	0.129491	72	74	99	88	163	133
ENST00000371847	SPATA6	chr1	-	48295372	48472173	4973	0.69773	0.618503	0.456357	0.517807	0.667319	0.19227	396	330	339	484	845	172
ENST00000520539	UBR5	chr8	-	102253012	102412841	10297	4.103806	2.128356	1.244181	3.233077	3.058722	4.057639	4814	2347	1912	6251	8018	7501
ENST00000413761	ZBED5	chr11	-	10852864	10858036	2512	7.309399	6.873641	5.668997	5.979671	8.282748	6.592696	2092	1849	2126	2821	5297	2973
ENST00000455895	BSDC1	chr1	-	32365103	32394448	2846	0.309414	0.818077	0.599622	0.172231	0.449433	0.239624	101	250	255	93	326	123
ENST00000238607	PGF	chr14	-	74941858	74955577	1693	9.034445	8.768635	9.600163	8.459148	9.396019	8.766491	1743	1590	2426	2689	4050	2665
ENST00000532337	SMG1P6	chr16	-	29425800	29447026	2930	0.62775	0.630578	0.699482	0.54632	0.851522	0.650017	210	198	306	301	636	342
ENST00000614461	RCC1L	chr7	-	75027122	75073881	2419	3.336948	3.322194	1.978537	1.777266	4.551701	2.967157	920	861	715	808	2803	1289
ENST00000435852	FAM13C	chr10	-	59251169	59362508	2088	0.366438	0.501894	0.202247	0.265364	0.63271	0.480375	88	113	64	105	337	181
ENST00000394334	STK26	chrX	+	132023265	132075943	3288	7.561712	1.437364	16.884357	14.222767	20.382511	1.574624	2833	506	8286	8781	17060	930
ENST00000548474	ATP5F1B	chr12	-	56638175	56645279	449	1.329283	2.891304	9.063709	7.432962	3.250737	2.938063	68	139	608	627	372	237
ENST00000475968	NDUFAF5	chr20	+	13785088	13817228	933	1.978993	3.053309	2.303154	3.026863	2.095869	3.014778	211	305	321	531	498	505
ENST00000446635	ANLN	chr7	+	36420224	36426034	829	9.255451	17.439037	4.746797	19.812025	19.006126	20.673321	875	1548	588	3084	4011	3077
ENST00000348419	CNN2	chr19	+	1026610	1039068	2033	1.886541	1.865069	1.851989	1.428023	2.410451	1.138299	437	406	562	546	1248	416
ENST00000378509	SLC35B4	chr7	-	134289332	134317051	6797	3.628065	3.584563	3.611343	3.467281	4.116731	2.963189	2810	2609	3664	4425	7123	3616
ENST00000319466	MCFD2	chr2	-	46901874	46915868	4182	9.412358	8.599641	0.257388	4.016234	0.303196	0.208372	4485	3850	161	3154	323	157
ENST00000595196	HNRNPUL1	chr19	+	41264411	41307050	3043	1.402299	0.964639	1.282761	0.955373	1.073319	1.88906	487	315	583	546	832	1032
ENST00000378313	C19orf54	chr19	-	40740856	40749923	2753	1.030171	0.804098	2.125436	1.651061	1.745043	0.893242	324	237	874	854	1223	442
ENST00000559929	TLE3	chr15	-	70049091	70096851	3408	0.349494	0.397994	0.433001	0.568671	0.320033	0.489528	136	146	221	364	278	300
ENST00000510708	DTWD2	chr5	-	118839541	118988545	2307	1.204699	1.898418	0.816153	0.168075	2.740545	1.109164	317	469	281	73	1610	460
ENST00000297347	MED30	chr8	+	117520713	117540262	985	4.072481	4.355192	3.780315	4.135988	3.100019	4.693642	457	460	556	765	778	830
ENST00000376008	TMEM51	chr1	+	15153789	15220480	1931	0.666902	0.485423	0.619472	1.068808	0.197242	0.306908	147	101	179	388	97	107
ENST00000577687	NOL11	chr17	+	67736580	67737971	560	1.703108	1.821201	0.941019	4.335557	3.399844	1.414078	109	110	79	456	485	143
ENST00000404125	PSME4	chr2	-	53864067	53970840	7099	0.538346	3.047951	0.252446	2.418966	17.462717	0.168893	436	2317	268	3225	31558	216
ENST00000226230	TMEM97	chr17	+	28319095	28328685	2568	18.274649	16.670645	14.967879	13.982095	21.638811	15.66099	5347	4583	5737	6742	14146	7220
ENST00000377115	FOXA2	chr20	-	22581005	22585455	2401	0.794577	2.508272	1.825677	3.286653	1.047421	0.915894	218	645	655	1482	641	395
ENST00000482997	STAM2	chr2	-	152126004	152175729	1488	1.156266	1.59512	0.631624	0.981539	1.245459	3.372359	197	255	141	275	472	901
ENST00000255608	BTBD2	chr19	-	1985438	2015724	2649	2.926116	2.235144	1.839741	1.830326	2.452281	2.667831	884	634	728	911	1654	1269
ENST00000497842	TTC19	chr17	+	15999824	16027535	1360	0.988989	1.605033	0.974719	0.568436	0.216308	0.836875	154	234	198	146	75	205
ENST00000591046	ZNF524	chr19	+	55601879	55603138	1260	0.536992	0.670704	0.500682	0.7618	0.690211	0.640487	78	91	95	181	222	145
ENST00000562383	BRD7	chr16	-	50313487	50319929	2580	0.523156	0.467066	0.413968	0.424665	0.627651	0.505647	154	129	160	206	413	235
ENST00000448409	CCDC150	chr2	+	196713146	196732793	2614	0.231046	0.481546	0.240423	0.401425	0.17527	0.281853	69	135	94	198	117	133
ENST00000425248	COPG2	chr7	-	130506238	130668748	3134	3.162514	2.823483	2.74323	2.292084	3.41185	2.867502	1130	948	1284	1349	2722	1614
ENST00000579147	PSMC5	chr17	+	63827460	63832019	2586	4.054129	4.589763	2.183023	3.716755	3.779001	1.975142	1195	1271	843	1805	2488	917
ENST00000369220	CCNC	chr6	-	99542387	99568628	2118	18.720432	14.311914	8.483771	18.034126	15.968578	10.829534	4517	3245	2682	7172	8610	4118
ENST00000470493	IPO5	chr13	+	97993150	98000922	548	2.007504	1.104394	1.308926	1.734153	2.185877	3.106625	126	65	108	179	305	306
ENST00000422725	FNDC10	chr1	-	1598012	1600096	2085	0.340231	0.338599	0.468352	0.339376	0.696316	0.30497	81	76	146	133	370	115
ENST00000397457	BLOC1S5	chr6	-	8013567	8064414	2684	1.054262	1.370466	1.368331	0.563299	1.384121	1.257999	323	394	549	284	946	607
ENST00000478406	COQ8A	chr1	+	226940294	226987543	3612	3.388377	4.34891	0.754669	4.578185	4.030065	4.444628	1395	1682	407	3105	3706	2882
ENST00000261866	SPG11	chr15	-	44562696	44663664	7774	2.268116	2.784184	3.054767	2.01673	4.28795	3.017759	2009	2317	3545	2944	8486	4212
ENST00000580812	TWF1P1	chr17	-	29203426	29204474	1049	19.661827	22.707668	18.928158	17.225279	21.583712	21.139248	2350	2550	2964	3393	5764	3981
ENST00000621364	NOMO2	chr16	-	18499925	18562112	3921	0.967064	0.429367	1.070118	0.413277	0.222916	3.298258	432	181	627	305	223	2322
ENST00000222345	SIPA1L3	chr19	+	37907228	38208372	7987	3.82745	3.215807	3.940774	3.789691	5.378328	3.376887	3483	2750	4698	5683	10936	4842
ENST00000596722	MPND	chr19	+	4343605	4360068	1578	2.883412	3.633922	3.01073	0.460937	2.523701	4.080409	519	614	710	137	1014	1156
ENST00000371378	HSPB11	chr1	-	53916574	53945572	894	2.028388	1.514735	2.793665	6.35205	2.348117	4.890611	207	145	373	1067	535	785
ENST00000305921	PPM1D	chr17	+	60600183	60666280	4778	4.820337	4.784183	4.265659	2.307765	2.249244	5.07704	2624	2447	3042	2071	2736	4355
ENST00000531571	DCUN1D5	chr11	-	103062098	103092161	1535	1.894438	0.985271	1.683526	1.03438	0.695053	3.308979	332	162	386	299	272	912
ENST00000461696	ANKRD28	chr3	-	15781437	15797979	1878	0.314539	0.724306	0.251699	0.235307	0.210645	0.765329	68	146	71	83	101	259
ENST00000524984	DGKZ	chr11	+	46345437	46380554	3512	0.256881	0.732335	0.339536	0.62161	0.070633	0.273546	103	276	178	410	64	173
ENST00000301904	SCARA3	chr8	+	27634181	27673020	3510	3.17402	2.783565	3.303572	2.762879	3.791538	0.292117	1270	1046	1731	1821	3388	185
ENST00000340748	DNMT1	chr19	-	10133346	10195135	5408	6.135585	13.410967	1.482241	9.176949	2.182736	18.253513	3781	7764	1197	9318	3005	17721
ENST00000637788	ARID1A	chr1	+	26778099	26781144	3046	2.275537	2.084766	1.995639	1.910851	1.498328	1.179029	790	680	908	1093	1162	645
ENST00000591595	SMARCA4	chr19	+	11019014	11062276	3377	0.828892	0.847095	0.611989	0.782096	0.402163	0.880242	319	307	309	496	346	534
ENST00000406452	RMDN1	chr8	-	86472350	86508780	3063	4.204312	3.800569	3.944813	3.109833	4.230362	3.539055	1468	1247	1804	1789	3299	1946
ENST00000453186	KIAA1841	chr2	+	61065880	61124277	4472	0.187104	0.183093	0.931619	1.252647	2.099685	1.678066	96	88	622	1052	2391	1348
ENST00000532695	RSRC2	chr12	-	122505059	122527000	2001	1.720152	4.727727	2.94489	4.444743	0.836627	11.977853	393	1013	880	1670	427	4303
ENST00000263736	SRBD1	chr2	-	45388680	45611281	3681	13.700511	13.799473	2.816813	9.71807	14.508638	1.815606	5746	5438	1548	6717	13596	1200
ENST00000335727	TNRC6B	chr22	+	40177942	40335808	17933	0.925162	1.36247	1.421954	1.362828	1.56204	1.397552	1891	2616	3806	4589	7131	4500
ENST00000560638	TRPM7	chr15	-	50603947	50624216	2518	0.264301	0.292013	0.20412	0.442298	0.333937	0.342059	76	79	77	210	215	155
ENST00000361355	AMY2B	chr1	+	103554700	103579529	2181	2.123789	1.249756	1.604287	1.192192	2.629525	1.01091	528	292	523	489	1460	396
ENST00000378529	MORN1	chr1	-	2355175	2391707	1500	0.672758	1.75949	1.524764	1.695114	1.254721	2.190949	115	283	342	478	480	590
ENST00000473746	SEC63	chr6	-	107872885	107883467	709	2.218625	3.473136	3.030093	1.557714	2.795226	2.387627	180	264	321	208	505	304
ENST00000357058	RNF38	chr9	-	36336404	36400923	5254	1.811394	1.408627	2.893872	1.02581	0.341627	0.94481	1085	793	2270	1012	457	892
ENST00000520612	MTND6P3	chr5	-	94568929	94569470	542	3.615691	3.217805	4.044035	3.75368	1.505556	3.410155	224	187	328	382	208	332
ENST00000446622	ATIC	chr2	+	215334917	215347652	615	2.586817	6.748561	16.775146	8.070514	13.373071	26.874784	182	445	1540	932	2094	2968
ENST00000313654	LAMA3	chr18	+	23689443	23955066	10661	2.594465	2.093254	1.51505	2.063416	2.944306	1.721465	3152	2389	2411	4131	7991	3295
ENST00000563306	ORC6	chr16	+	46689682	46696219	1190	4.543793	3.291377	2.609513	2.966763	4.014711	3.19647	616	420	464	663	1217	683
ENST00000480171	PKP4	chr2	+	158662242	158681426	2772	1.899059	1.807844	3.282315	6.897006	4.909063	3.693088	600	537	1358	3590	3465	1838
ENST00000519138	MCM4	chr8	+	47961857	47966320	927	0.936966	1.758963	1.022943	2.993063	0.791587	2.157869	99	175	142	521	187	360
ENST00000465432	MRPL30	chr2	+	99181211	99197399	1752	0.919195	1.128412	0.366395	0.344248	2.772279	0.238606	184	212	96	114	1237	76
ENST00000371532	ZYG11A	chr1	+	52842511	52894998	3942	0.683277	1.338806	0.24049	2.397095	1.416768	1.315789	307	565	142	1775	1422	932
ENST00000439918	P4HB	chr17	-	81843994	81860560	1502	285.065796	197.394714	181.047714	357.265686	178.961899	215.211823	48778	31739	40583	100751	68426	58028
ENST00000407319	TRIOBP	chr22	+	37746228	37760346	2125	0.488299	0.713216	0.701812	0.555513	1.848975	0.554933	119	163	223	222	1001	212
ENST00000337318	FAM53B	chr10	-	124619292	124744050	5431	2.498025	2.102072	2.269337	2.382579	2.817536	2.681029	1546	1223	1840	2430	3896	2614
ENST00000428826	EZH1	chr17	-	42700275	42745030	4623	0.46484	1.325952	3.26158	1.926876	2.674161	3.024395	245	657	2251	1673	3148	2510
ENST00000216268	ZBED4	chr22	+	49853842	49890078	6893	9.591626	8.320817	8.743798	8.225014	11.411524	9.905037	7532	6140	8995	10645	20024	12257
ENST00000375137	PPT2	chr6	+	32154095	32163678	1945	1.527045	1.594522	1.905492	1.316288	5.010625	2.361771	339	332	554	481	2481	825
ENST00000482384	SARS	chr1	+	109213932	109215153	804	7.320822	9.377622	5.789801	5.837829	7.409245	8.047328	671	808	695	882	1517	1162
ENST00000287727	ZFYVE9	chr1	+	52142094	52346685	5194	4.655707	3.773697	3.815102	1.634333	5.223455	2.585031	2755	2099	2958	1594	6907	2411
ENST00000427805	RPL36A	chrX	+	101390824	101396117	910	13.468932	64.231064	121.555939	38.419594	0.745867	37.607124	1397	6257	16509	6565	173	6144
ENST00000381482	STK35	chr20	+	2101611	2148555	6685	7.725056	7.579623	7.919701	7.254566	8.71492	7.563557	5884	5425	7902	9106	14831	9077
ENST00000493684	GPR89A	chr1	+	145644086	145670460	2699	4.826181	4.325062	4.389462	4.044135	4.525256	4.189857	1484	1250	1769	2050	3110	2031
ENST00000519934	MTDH	chr8	+	97644546	97725243	2184	2.376694	27.284098	31.197321	10.972921	5.738618	32.894234	592	6379	10169	4500	3191	12897
ENST00000379562	KIN	chr10	-	7750962	7787981	6348	0.427514	2.690309	2.021676	0.349186	3.761281	2.121984	310	1829	1916	417	6079	2419
ENST00000609553	AC096992.2	chr3	-	136837338	136839021	1684	0.877038	0.968636	0.975892	0.708554	1.130362	0.804228	169	175	246	225	485	244
ENST00000606572	AC004908.1	chr8	-	234347	234887	541	1.110801	1.451494	1.230731	1.154627	1.6123	1.332478	69	85	100	118	223	130
ENST00000614352	GPR155	chr2	-	174431571	174487088	7321	0.278165	0.289321	0.259369	0.248181	0.083584	0.275937	232	227	284	342	156	363
ENST00000586392	GPI	chr19	+	34393267	34400327	1706	0.456263	9.556315	5.126443	13.582388	0.165946	0.219298	89	1746	1306	4351	73	68
ENST00000287936	HMGCR	chr5	+	75337168	75362104	4585	3.56491	4.434481	2.547554	18.157772	13.116317	9.768856	1863	2177	1744	15632	15309	8041
ENST00000572705	TRPV1	chr17	-	3565444	3609411	4166	0.215295	0.875593	0.188701	0.142757	0.268414	0.161057	103	391	118	112	285	121
ENST00000533727	AMBRA1	chr11	-	46396414	46593948	4817	2.579567	2.966662	2.789819	3.290144	2.502004	3.318111	1416	1530	2006	2976	3068	2870
ENST00000313468	NDUFS8	chr11	+	68030627	68036644	791	39.845528	35.380413	34.818504	47.246254	38.80513	21.992914	3591	2996	4111	7017	7814	3123
ENST00000440114	HSPD1	chr2	-	197494640	197499822	619	2.153215	2.545103	2.572368	2.674301	1.739897	2.882476	152	169	238	311	275	321
ENST00000474427	SGK1	chr6	-	134169248	134174866	5474	0.930823	0.599548	0.584884	0.477544	0.695201	0.425458	581	352	478	491	969	419
ENST00000406462	GPSM2	chr1	+	108875350	108934545	7433	4.896448	4.769207	1.055776	2.256392	5.846002	3.891878	4147	3795	1172	3149	11062	5194
ENST00000354309	ZNF805	chr19	+	57240685	57255135	2396	0.963571	1.328313	1.405613	0.840574	1.450521	0.953831	264	341	503	379	885	411
ENST00000445560	BANF1	chr11	+	66002228	66004146	946	3.273117	3.81916	3.786164	2.880873	1.708963	2.493314	353	387	535	512	412	424
ENST00000606379	AL137127.1	chr1	-	19072110	19075511	3402	0.366373	0.38411	0.365831	0.261213	0.453662	0.171333	142	140	186	167	393	105
ENST00000308284	SEC16B	chr1	-	177929146	177969915	3985	0.215864	0.249731	0.353874	0.23235	0.073325	0.477572	98	107	211	174	75	342
ENST00000566288	MGA	chr15	+	41748731	41752318	3405	1.026692	0.574511	0.433487	0.432828	0.224448	0.66867	399	210	221	277	195	409
ENST00000425836	VEGFA	chr6	+	43770707	43784949	1575	0.774448	0.875678	0.745543	0.569999	0.634473	0.498042	139	148	176	169	255	141
ENST00000650592	HEG1	chr3	-	124967497	125019412	6164	0.961591	2.192448	4.612848	1.426583	4.301978	0.529572	676	1447	4244	1651	6751	586
ENST00000492936	ACAP3	chr1	-	1292390	1305929	5319	0.469834	0.668965	0.407519	0.762213	0.295913	0.200975	285	381	324	762	401	192
ENST00000395202	MAPK3	chr16	-	30116668	30123209	1008	1.045331	1.585939	3.556199	4.616074	4.37628	4.471925	121	172	535	874	1123	810
ENST00000586569	TNFRSF11A	chr18	+	62325315	62391292	8147	0.357628	0.428962	0.277218	0.336283	0.096028	0.424852	332	375	338	515	200	622
ENST00000380502	HAUS6	chr9	-	19053143	19103119	6536	16.83087	17.412256	14.511116	15.276231	18.265333	17.763206	12533	12183	14155	18747	30390	20842
ENST00000569267	AL359715.2	chr6	+	80466958	80469080	2123	0.780802	0.686549	0.640409	0.510493	1.030443	0.429938	189	157	203	204	557	164
ENST00000545764	TCP1	chr6	-	159785418	159788274	709	3.587066	2.8057	2.442248	3.043752	2.335926	3.622013	290	213	259	406	422	461
ENST00000587327	PRKCSH	chr19	+	11435745	11450867	2189	16.753887	19.808765	16.053833	21.87878	17.078629	20.778719	4178	4642	5245	8992	9517	8166
ENST00000268182	IQGAP1	chr15	+	90388218	90502243	7233	31.081032	29.003933	30.599165	25.457727	37.018311	28.396967	25611	22458	33030	34572	68159	36872
ENST00000529403	TMX2	chr11	+	57712614	57740969	1697	44.178818	36.257977	38.126965	28.364441	40.117985	35.49157	8541	6587	9656	9038	17331	10813
ENST00000305786	CYCS	chr7	-	25120091	25125361	4098	16.82428	17.936684	20.050737	27.600225	20.254019	26.676018	7855	7869	12263	21236	21129	19625
ENST00000448108	TAF1D	chr11	-	93735567	93741945	2082	11.180499	9.999316	8.771665	15.389652	12.678034	12.701982	2652	2229	2726	6016	6720	4748
ENST00000600677	TRIP10	chr19	+	6739714	6751509	2022	2.74947	1.458339	3.085881	1.190351	2.877439	0.641873	634	316	932	452	1482	233
ENST00000596580	FARP1	chr13	+	98143416	98407494	13532	1.290917	1.434364	1.354736	0.982628	1.559205	1.718206	1991	2078	2736	2497	5371	4174
ENST00000300091	C18orf54	chr18	+	54358585	54382032	5237	2.378232	1.545214	1.869003	0.959791	3.293712	0.937776	1419	867	1461	944	4391	882
ENST00000295470	HNRNPDL	chr4	-	82422564	82429866	3781	12.363437	46.782471	36.750195	31.79637	11.33251	39.953812	5326	18936	20738	22572	10908	27119
ENST00000214869	TMED1	chr19	-	10832438	10836290	1340	3.847481	3.562193	3.988059	3.621892	3.287244	3.693317	588	511	798	912	1122	889
ENST00000356836	B4GALT2	chr1	+	43979877	43991168	2629	0.354558	4.961719	0.205605	6.142752	5.263899	5.570132	107	1397	81	3033	3523	2629
ENST00000262395	TRAF4	chr17	+	28743984	28750958	2923	2.193744	0.533151	1.753682	0.601552	0.653432	1.606974	731	167	765	331	487	844
ENST00000437600	CUX1	chr7	+	101815904	102283958	3026	2.926975	2.386169	2.113819	0.877832	2.606638	0.261158	1009	773	955	499	2008	142
ENST00000595087	AKAP8L	chr19	-	15397520	15398403	796	1.945341	1.682103	1.228901	1.504277	1.409248	1.400465	177	144	146	225	286	201
ENST00000408953	ZBED8	chr5	-	160393148	160400097	2851	1.206899	1.059309	0.963339	0.824962	1.30433	1.043249	392	324	410	442	947	534
ENST00000317058	SGF29	chr16	+	28553926	28591790	1153	6.690365	6.857285	7.446803	8.93432	3.08633	4.647821	879	847	1282	1935	906	963
ENST00000293777	MED11	chr17	+	4731434	4733610	833	3.904621	4.668687	2.393802	1.341499	2.28457	5.11374	371	417	298	210	485	765
ENST00000481006	RPS7	chr2	+	3575358	3580918	5429	3.300546	3.504706	3.088192	2.646031	3.458033	3.325725	2042	2037	2503	2698	4780	3242
ENST00000367818	XCL1	chr1	+	168576473	168582077	1367	0.82656	0.811932	0.9812	0.90928	0.789332	1.162718	129	119	201	234	275	286
ENST00000305366	TM4SF1	chr3	-	149369022	149377865	1771	7.053621	6.753557	7.947923	8.829044	5.839248	6.805113	1424	1281	2101	2936	2633	2164
ENST00000533717	PSMD13	chr11	+	248607	251894	670	1.61586	1.844454	1.913111	1.363232	1.553757	1.433901	124	133	192	172	266	173
ENST00000479037	TRIP12	chr2	-	229807319	229922009	2938	0.464461	0.708052	0.625858	0.407426	0.895449	0.542686	156	223	275	225	670	287
ENST00000248706	RASL11B	chr4	+	52862290	52866835	1995	0.343916	0.357789	0.387307	0.244782	0.375237	0.383867	79	77	116	92	191	138
ENST00000378371	ARHGEF16	chr1	+	3466971	3481113	2219	1.290559	0.832054	1.858318	1.085416	0.784518	1.682258	327	198	616	453	444	671
ENST00000477605	CCM2	chr7	+	45067636	45076437	2050	0.688544	1.087504	0.736938	0.444662	0.516247	0.578991	161	239	226	172	270	214
ENST00000369823	GSTM1	chr1	+	109687829	109693388	852	1.711958	1.171609	1.643333	0.527721	0.94047	1.898001	167	107	209	85	204	291
ENST00000270530	EVI5L	chr19	+	7830233	7864976	3855	2.164605	1.830746	2.359837	2.476124	2.461599	1.980248	951	756	1358	1793	2416	1371
ENST00000215980	CENPM	chr22	-	41938721	41947164	966	2.827033	2.508524	3.424683	4.408514	4.09409	4.578884	312	260	494	800	1007	795
ENST00000395285	ARFGAP1	chr20	+	63285790	63289788	2697	0.709493	0.615408	0.523607	0.19814	0.353817	0.179803	218	178	211	101	243	88
ENST00000417410	SMIM19	chr8	+	42541608	42552980	1466	4.157807	3.254066	2.752978	2.525808	3.685891	2.05265	695	511	603	696	1376	541
ENST00000439231	ANKLE2	chr12	-	132730233	132742558	1725	1.053927	0.819557	0.836549	0.717561	1.218509	0.744226	208	152	216	233	536	231
ENST00000582062	CENPV	chr17	-	16349502	16353656	557	1.085344	1.196589	1.359773	1.085155	1.489219	1.212	69	72	114	114	212	122
ENST00000558864	PCSK6	chr15	-	101297142	101313402	3868	0.365851	0.300945	0.473078	0.347816	0.414573	0.510804	162	125	274	253	409	355
ENST00000527636	TEAD1	chr11	+	12674591	12938034	2544	1.048757	0.775888	1.268855	0.758177	0.810488	0.981572	304	212	482	363	525	449
ENST00000297598	PDP1	chr8	+	93916855	93926062	4272	0.140036	1.196581	0.421499	0.636011	1.158016	1.097756	69	548	269	511	1260	842
ENST00000572285	DVL2	chr17	-	7229287	7234223	1240	0.542942	1.342855	0.90278	0.836092	1.698798	1.510509	77	179	168	195	537	337
ENST00000305798	TSPAN5	chr4	-	98470367	98658629	3365	2.584009	1.459154	1.324474	1.094775	0.648639	2.643118	991	526	666	692	556	1597
ENST00000245407	SLC22A5	chr5	+	132369752	132395614	3237	0.70656	0.358535	0.376072	0.31207	0.409472	0.196147	261	125	182	190	338	114
ENST00000586068	ZNF383	chr19	+	37217926	37243658	2241	0.432685	0.301817	0.210688	0.281065	0.42204	0.164553	111	73	71	119	241	67
ENST00000377921	RSU1	chr10	-	16590611	16817383	3919	2.237553	3.957854	4.201189	8.693905	3.053475	6.464665	999	1661	2458	6397	3047	4549
ENST00000442777	AC106786.1	chr5	-	123087248	123089295	792	0.756772	0.759165	0.646199	0.615689	0.60571	0.57012	69	65	77	92	123	82
ENST00000521849	FADS2	chr11	+	61828280	61864221	1703	10.863269	33.737694	26.333603	60.991692	12.547314	63.122089	2108	6151	6693	19502	5440	19298
ENST00000483407	CSDE1	chr1	-	114717802	114718938	741	1.105206	1.371557	1.39179	1.135149	1.077324	1.272039	94	109	154	158	204	170
ENST00000508245	ACSF2	chr17	+	50463480	50473932	665	1.344274	2.449001	1.707168	0.940683	1.90008	1.938887	102	175	170	118	322	232
ENST00000405763	YY1AP1	chr1	-	155660717	155688475	2011	0.957194	1.513081	1.120989	1.048987	1.802269	0.930815	220	326	337	397	923	337
ENST00000342179	DPY19L3	chr19	+	32406125	32485889	6015	0.11038	0.114411	0.137804	0.340357	0.231402	0.216744	76	74	124	385	355	235
ENST00000233072	CPS1	chr2	+	210556538	210679107	5821	0.646276	0.48445	0.401037	0.556583	0.484858	0.627147	429	302	349	609	719	656
ENST00000493708	ASL	chr7	+	66087693	66092921	885	0.745694	1.242015	1.750385	1.551737	1.152467	1.312087	76	118	232	258	260	209
ENST00000424002	MTND4P24	chrX	+	126472885	126473281	397	41.681091	3.660068	35.244232	2.840644	3.114494	4.052774	1886	156	2089	212	315	289
ENST00000329967	SIVA1	chr14	+	104753100	104759657	802	5.215681	6.152818	3.242588	4.635071	3.192809	2.509713	477	529	389	698	652	362
ENST00000282488	MBNL1	chr3	+	152268040	152465779	6458	0.32182	0.514491	0.090621	0.334614	0.294455	0.24922	237	356	88	406	485	289
ENST00000481617	TBC1D8B	chrX	+	106802705	106830083	4098	3.524006	4.107506	3.36693	2.964224	4.198694	4.309786	1646	1802	2060	2281	4381	3171
ENST00000310786	CD164	chr6	-	109366514	109382812	3365	17.963718	10.263137	4.487938	3.578993	9.221966	1.744141	6887	3697	2254	2262	7900	1054
ENST00000574110	URI1	chr19	+	29942261	30015704	2495	26.298435	27.574862	19.992163	31.479246	18.142982	21.031954	7475	7365	7445	14747	11524	9420
ENST00000481580	RALY	chr20	+	34076696	34077680	773	1.032966	0.804744	0.898299	1.721593	0.885136	1.385448	91	67	104	250	175	193
ENST00000315491	TUBB3	chr16	+	89923279	89936097	1769	22.223078	20.260702	19.345472	20.026056	29.277792	18.295788	4479	3837	5108	6652	13185	5811
ENST00000371103	LCOR	chr10	+	96832282	96964441	10342	1.75036	2.617009	1.461115	4.71967	9.538681	2.51874	2063	2898	2256	9165	25112	4677
ENST00000379198	B3GALT6	chr1	+	1232259	1235041	2783	5.631702	5.81311	6.124347	6.381428	10.576959	5.429973	1786	1732	2544	3335	7494	2713
ENST00000245934	SYMPK	chr19	-	45815435	45863290	4195	1.843426	0.18914	0.276173	0.686002	0.637096	1.260362	881	85	173	541	681	950
ENST00000498166	GORAB	chr1	+	170532151	170553446	2467	0.340832	0.53313	1.304011	0.405757	0.950662	0.986868	96	141	481	188	598	438
ENST00000216410	GNPNAT1	chr14	-	52775194	52791601	3860	10.352483	17.030743	14.775984	15.951903	11.40732	18.058889	4553	7038	8512	11561	11209	12514
ENST00000290330	SNF8	chr17	-	48930374	48944810	951	4.186168	2.93812	3.866465	5.189757	1.984866	5.939497	454	300	549	927	481	1014
ENST00000510797	PRELID1	chr5	+	177303811	177306153	712	1.083078	2.002328	0.84804	0.472838	0.445775	0.81723	88	153	91	64	81	105
ENST00000507980	RPS23	chr5	-	82275878	82278354	836	5.866708	2.455724	4.224135	3.752723	2.388645	2.153761	559	220	528	590	509	324
ENST00000445776	PSMD4	chr1	+	151264888	151267466	703	15.070539	6.692442	9.296276	8.919842	8.007994	8.28113	1207	504	976	1178	1434	1046
ENST00000369905	ACTR1A	chr10	-	102479229	102502711	2829	24.437336	21.975471	23.040602	21.308399	11.567897	21.976274	7876	6656	9728	11318	8331	11161
ENST00000372703	EXO5	chr1	+	40508747	40516037	2567	1.076863	0.888779	1.321138	0.897068	0.802931	0.917769	315	245	507	433	525	423
ENST00000358582	ZNF781	chr19	-	37667751	37692322	3147	0.539989	0.614895	0.42612	0.294774	0.253142	0.147524	194	208	201	175	203	84
ENST00000579534	POLI	chr18	+	54269404	54298234	6133	0.643313	0.716859	0.779969	0.798595	0.761458	0.499555	450	471	714	920	1189	550
ENST00000279550	YBX3	chr12	-	10699089	10723307	1708	5.523812	5.906862	3.369914	7.17818	7.025206	6.15427	1075	1080	859	2302	3055	1887
ENST00000333201	ZNF583	chr19	+	56404332	56427364	4916	0.488228	0.521105	1.766603	1.69708	0.360966	1.657478	274	275	1297	1567	452	1463
ENST00000264649	ATP6V0A1	chr17	+	42458880	42522582	4110	4.1092	2.835357	3.365591	3.046715	4.421656	3.395967	1924	1248	2065	2352	4627	2506
ENST00000602422	AL049840.4	chr14	+	103696353	103697163	811	3.502262	3.813446	3.51862	3.089047	5.337282	3.920975	324	332	426	471	1102	571
ENST00000472364	DIP2A	chr21	+	46552911	46558738	2542	1.015814	0.873634	0.962101	1.000499	1.292199	1.113235	295	238	365	478	837	508
ENST00000425046	SETMAR	chr3	+	4303337	4317265	1359	0.95402	0.946267	0.659146	2.074767	0.997808	1.585241	148	138	134	530	346	387
ENST00000623181	AC020978.9	chr16	-	68290087	68292790	2704	0.434977	0.579825	0.548991	0.40302	0.569666	0.435224	134	168	222	205	393	212
ENST00000356458	EML6	chr2	+	54724542	54972018	8320	2.427951	0.245182	0.531647	1.984128	0.839802	0.512647	2302	219	661	3100	1779	766
ENST00000448494	LINC00342	chr2	-	95807118	95816215	2351	2.306094	2.038594	2.247214	2.31324	1.588885	1.405795	618	514	789	1022	951	594
ENST00000531806	FAM86C2P	chr11	-	67791648	67805322	1814	1.129307	2.695294	1.584104	0.22285	1.498096	3.296538	234	524	429	76	692	1074
ENST00000580469	MICAL3	chr22	-	17790837	17815669	3622	0.228665	0.242492	0.33161	0.183168	0.260108	0.30003	95	95	180	125	240	196
ENST00000355053	TSGA10	chr2	-	98997886	99141572	3037	0.653799	1.021485	0.519586	0.882462	0.65688	0.59266	227	333	236	504	508	324
ENST00000492178	CRBN	chr3	-	3172717	3175250	500	5.530169	7.824632	5.680668	6.573757	2.815368	18.157358	316	419	424	618	359	1630
ENST00000379751	CENPB	chr20	-	3783851	3786690	2840	35.460793	40.146805	42.271832	48.417267	31.464615	44.315117	11473	12206	17917	25817	22748	22593
ENST00000432536	GAS5	chr1	-	173865244	173867689	959	1.309752	1.121615	1.080976	0.71499	1.550315	1.06087	144	116	155	129	379	183
ENST00000426530	PTPMT1	chr11	+	47565430	47571927	1014	1.652096	2.522117	2.574376	4.10055	1.229253	3.674989	191	274	390	781	318	669
ENST00000321030	PRPF31	chr19	+	54115457	54131709	2126	35.322983	36.42712	40.594273	43.678474	32.67215	39.971935	8556	8291	12880	17435	17682	15256
ENST00000297579	DCAF13	chr8	+	103414714	103443453	2642	0.994007	0.381459	0.738897	1.059057	0.203171	0.433798	300	108	292	526	137	206
ENST00000592445	PRKCSH	chr19	+	11447065	11447940	598	4.408919	3.832107	4.518963	5.586306	2.642371	7.989284	301	246	404	628	403	858
ENST00000371589	MAN1B1	chr9	+	137086927	137109187	2769	1.590835	0.491859	0.840294	2.360949	6.003445	1.575423	502	146	348	1228	4232	784
ENST00000621399	CIRBP	chr19	+	1273554	1274805	1044	2.291183	1.861811	4.420785	4.198779	3.997976	3.727543	273	209	689	824	1063	699
ENST00000609318	LARP4B	chr10	-	811806	820930	4848	0.54394	0.339569	0.465147	0.327191	0.48091	0.389996	301	177	337	298	594	340
ENST00000264990	ACAD11	chr3	-	132558144	132660723	4142	7.464929	4.945604	2.216619	5.037155	5.984107	4.204183	3523	2193	1371	3918	6310	3127
ENST00000337995	ZNF420	chr19	+	37078480	37130311	3535	1.418355	1.085225	0.830042	0.893164	1.27574	1.232157	572	411	438	593	1148	782
ENST00000374077	ROMO1	chr20	+	35699353	35700984	422	11.649351	14.168449	16.664444	27.290186	8.715709	16.949787	561	641	1050	2163	937	1285
ENST00000431606	MED19	chr11	-	57703714	57712323	1203	31.048105	37.605854	33.016827	47.702557	23.653559	41.249172	4256	4843	5928	10775	7244	8909
ENST00000265849	PMS2	chr7	-	5973239	6009125	2855	0.620181	0.658495	0.249795	0.284859	0.783756	0.493432	202	202	107	153	570	253
ENST00000585075	AC022211.2	chr17	+	75271369	75273895	2527	1.410288	1.28047	1.326733	1.094617	1.417147	1.308151	406	347	501	520	912	594
ENST00000566552	TAOK2	chr16	+	29985118	29987971	2372	0.883781	2.178379	1.650779	2.657452	1.106603	1.891297	239	554	585	1184	669	806
ENST00000296658	CMBL	chr5	-	10279277	10308026	2335	3.777599	3.560041	3.694471	3.322403	4.123753	3.976518	1005	890	1288	1457	2452	1667
ENST00000426155	SNX3	chr6	-	108211513	108260964	1072	23.983109	20.830383	28.807028	42.997959	38.914436	47.568806	2929	2391	4609	8655	10620	9155
ENST00000425266	AC073585.1	chr10	+	122879681	122898615	1650	0.492907	0.736855	0.659176	0.415807	0.716593	1.166649	93	131	163	129	301	346
ENST00000589493	BECN1	chr17	-	42815670	42818682	719	2.227571	2.71113	3.139424	3.588494	2.388384	2.718095	183	209	337	485	438	351
ENST00000460601	NELFCD	chr20	+	58981275	58995133	2137	5.236047	8.836207	3.967414	19.242701	10.317196	12.138193	1275	2022	1266	7721	5613	4657
ENST00000466771	PTGR1	chr9	-	111562577	111599893	1941	9.898758	12.094777	17.467783	17.502596	18.389551	10.200444	2189	2514	5060	6379	9087	3555
ENST00000368076	PEA15	chr1	+	160205421	160215376	2694	6.017965	7.337959	4.3701	5.427815	6.160107	6.061187	1847	2117	1757	2746	4225	2932
ENST00000620788	PHLDB1	chr11	+	118650601	118657490	5898	0.326024	0.337728	0.331215	0.296883	0.29934	0.252354	220	214	292	329	450	268
ENST00000394884	CDC23	chr5	-	138205871	138213343	1079	0.714079	0.558268	0.413087	0.409192	0.595429	0.441927	88	65	67	83	164	86
ENST00000381077	PUDP	chrX	-	7048920	7148190	2140	2.364767	2.131801	2.794663	2.677356	2.75896	5.449839	577	489	893	1076	1503	2094
ENST00000478340	RPL10A	chr6	+	35468420	35470785	962	209.900848	224.77536	215.693329	231.553955	228.671356	241.446777	23004	23148	30967	41823	55999	41697
ENST00000392693	CDON	chr11	-	125955796	126063292	9138	0.328536	0.279529	0.261148	0.142081	0.232038	0.503834	343	274	357	244	540	827
ENST00000252818	JUND	chr19	-	18279760	18281622	1863	21.967541	32.201363	29.437111	40.521927	34.096531	34.698547	4663	6422	8185	14174	16171	11605
ENST00000397588	CDYL	chr6	+	4776435	4954256	2184	10.737638	11.608239	11.740235	10.509074	1.855511	10.465432	2672	2714	3827	4310	1032	4104
ENST00000287667	NOMO1	chr16	+	14833681	14896160	4355	25.84161	4.519711	23.607756	20.826448	5.329331	22.301027	12821	2108	15344	17029	5909	17435
ENST00000523760	ELP3	chr8	+	28093112	28113822	879	4.303289	3.591451	0.669832	1.157574	1.707046	1.758803	431	338	88	192	382	278
ENST00000357006	ZBTB14	chr18	-	5289019	5296040	3528	2.012663	1.116496	1.105774	1.050168	1.241282	1.167918	809	422	583	696	1115	740
ENST00000222219	DNASE2	chr19	-	12875211	12881468	1955	5.059115	5.559749	6.195453	5.785022	5.70571	5.873035	1127	1164	1808	2124	2840	2062
ENST00000274487	ADAMTS19	chr5	+	129460265	129738683	5234	0.210813	0.262226	0.198624	0.162795	0.221957	0.198838	126	147	156	160	296	187
ENST00000543382	BECN1	chr17	-	42810414	42824287	2504	0.757239	1.051809	1.10769	0.939617	0.850181	0.96158	217	282	414	442	542	433
ENST00000327473	TNFAIP8L1	chr19	+	4639518	4655568	3814	8.513671	8.808816	5.935351	9.339756	2.696853	5.943855	3700	3597	3379	6689	2619	4070
ENST00000526821	ATPAF1	chr1	-	46635079	46665372	1222	1.742425	1.801717	1.431508	3.049066	0.813719	1.691541	243	236	262	700	254	372
ENST00000547915	MAPKAPK5	chr12	+	111889233	111896539	1360	0.834421	1.024825	0.786099	0.824398	1.083454	0.826304	130	150	160	211	376	202
ENST00000355192	MSRB3	chr12	+	65278643	65466907	4290	0.337531	0.769815	3.177669	0.523865	0.183345	1.971124	165	354	2035	422	201	1518
ENST00000281513	NBAS	chr2	-	15166909	15561330	7281	6.614586	5.912377	6.585718	5.264453	7.713947	5.90414	5487	4609	7157	7197	14298	7717
ENST00000231749	ZMYND10	chr3	-	50341110	50346852	2896	0.400717	0.210447	0.521667	0.395467	0.519365	0.321851	133	66	226	216	383	168
ENST00000542527	MOSMO	chr16	+	22008209	22084643	4360	1.436826	1.269923	1.076047	1.121605	1.607919	1.202656	714	593	701	919	1785	942
ENST00000468598	SFPQ	chr1	-	35176378	35180645	2835	7.900772	8.591332	7.629847	4.547955	9.929224	5.817146	2552	2608	3229	2421	7166	2961
ENST00000374566	EPB41L4B	chr9	-	109171975	109320964	5800	0.466238	0.140903	0.209778	0.933525	0.103834	0.195241	309	88	182	1017	154	204
ENST00000255108	DPH2	chr1	+	43970004	43973369	2472	1.280065	0.970619	1.243638	4.850848	1.576867	1.375969	361	257	459	2252	993	611
ENST00000560825	GABPB1	chr15	-	50285894	50355202	1412	0.985484	1.273206	0.430708	1.047629	1.09729	1.115805	159	193	91	278	395	283
ENST00000599167	RPS11	chr19	+	49496370	49499689	1133	9.44344	2.987092	5.515862	1.835152	4.92604	2.596849	1219	363	933	391	1421	529
ENST00000561486	AC005674.2	chr4	-	10068089	10073019	3510	0.573698	0.592755	0.659811	0.583501	0.719163	0.529824	230	223	346	385	643	334
ENST00000420576	GSPT1	chr16	-	11873119	11916082	1603	0.623203	2.125027	0.452396	1.124222	0.166369	0.2294	114	365	109	339	68	67
ENST00000396920	PHYH	chr10	-	13277843	13302412	1829	2.632757	1.566704	1.604912	0.979521	3.056007	1.22048	549	307	439	337	1423	401
ENST00000639401	AC131160.1	chr3	-	183815568	183884889	3058	1.289325	0.685525	0.72922	0.336007	1.056557	1.382912	450	225	333	193	823	760
ENST00000329214	CCDC137	chr17	+	81666364	81673899	2468	1.777105	1.939869	1.850633	2.11099	1.780182	2.023721	500	513	682	979	1119	897
ENST00000556000	ZC3H14	chr14	+	88572048	88611888	2092	0.437152	0.836303	0.586363	1.624941	0.18794	0.337496	105	188	184	639	101	127
ENST00000617445	CCDC28A	chr6	+	138773769	138793312	1240	3.733698	3.821125	3.465225	3.248261	4.410147	4.04149	528	508	642	757	1393	900
ENST00000395839	UBB	chr17	+	16381290	16382740	1012	3.327418	4.471684	3.390907	3.756363	3.966709	6.29447	384	485	513	714	1022	1144
ENST00000396664	ARL4A	chr7	+	12686908	12689176	1144	1.211459	1.605855	3.442324	0.74492	0.679654	1.23425	158	197	588	161	198	254
ENST00000323688	NUCB2	chr11	+	17276741	17331390	1905	2.379975	2.941879	2.660288	1.040927	5.123373	5.473239	517	600	757	373	2485	1872
ENST00000418259	ATG2A	chr11	-	64894546	64913395	5654	1.006769	0.137549	1.074492	0.151079	1.149451	1.135578	649	84	907	161	1655	1153
ENST00000370155	SLC35A3	chr1	+	99970057	100023824	2454	1.989815	1.393888	0.206572	0.383271	3.690673	0.294037	557	367	76	177	2306	130
ENST00000552099	ADCY6	chr12	-	48771257	48774754	1694	0.651557	0.952654	0.643174	0.421676	0.296323	0.871935	126	173	163	135	128	266
ENST00000623154	PET100	chr19	+	7629809	7631623	1815	0.53961	0.585808	0.62158	0.487181	0.276936	0.494526	112	114	169	167	128	162
ENST00000519207	SH2D4A	chr8	+	19313976	19394953	1984	3.959006	1.593838	3.949296	2.062127	4.711144	2.375324	895	339	1170	769	2380	846
ENST00000423855	RNPC3	chr1	+	103525971	103555239	1872	2.546874	2.723006	2.698473	2.925989	2.855416	0.428283	544	546	754	1029	1361	144
ENST00000398558	MFSD12	chr19	-	3538275	3546358	1014	2.439132	3.440163	2.995216	3.697091	2.476126	3.498763	282	374	454	704	640	637
ENST00000370790	FAM122B	chrX	-	134769566	134797134	4246	0.234192	0.879006	0.383633	0.142395	4.377786	0.556064	114	400	244	114	4732	424
ENST00000495531	RPL21P16	chr10	-	120354701	120355183	483	363.927612	318.988129	254.045914	355.426208	217.791367	351.356628	20025	16493	18313	32232	26778	30465
ENST00000011691	SS18L2	chr3	+	42590838	42594996	781	2.468146	12.143307	8.870283	12.080543	13.896143	13.880136	220	1016	1034	1772	2763	1947
ENST00000391753	RPS9	chr19	+	54201133	54207647	709	18.139748	11.278304	23.601908	21.602055	14.153532	12.938359	1466	856	2498	2876	2555	1647
ENST00000477442	SRSF3	chr6	+	36594391	36602040	1095	55.071541	87.557426	52.358059	120.457397	22.048061	118.119568	6870	10264	8557	24765	6146	23219
ENST00000560390	TM2D3	chr15	-	101633257	101636358	3102	0.376154	0.407967	0.423101	0.35892	0.333901	0.3374	133	136	196	210	264	188
ENST00000474071	EXOG	chr3	+	38496738	38542161	1799	0.396189	0.394433	0.373396	0.195615	0.436152	0.314135	82	76	101	67	200	102
ENST00000579891	THOC1	chr18	-	216486	246433	815	17.676825	22.979549	19.260386	20.135303	22.954451	20.758215	1642	2005	2343	3082	4763	3038
ENST00000511319	H2AFZ	chr4	-	99948120	99950268	1254	1.009561	14.261581	11.576718	13.585094	8.801748	14.704243	145	1915	2167	3199	2810	3311
ENST00000606441	AL031963.3	chr6	-	3068045	3068894	850	1.043453	1.233303	0.959119	1.232723	1.100958	1.340013	102	113	122	197	239	205
ENST00000431116	HMGN1P38	chr15	+	92711808	92712110	303	24.565142	40.135742	30.445093	72.130791	19.116684	66.207436	848	1302	1377	4104	1475	3602
ENST00000277541	NOTCH1	chr9	-	136494433	136545786	9306	1.151957	0.980311	1.067728	0.935304	1.476401	0.965941	1222	977	1483	1635	3498	1614
ENST00000590343	DUS3L	chr19	-	5784832	5785755	833	1.208735	1.182258	1.225193	0.502249	1.460896	0.599752	115	106	153	79	310	90
ENST00000292852	FBXO17	chr19	-	38941401	38975910	2386	1.372002	1.886059	0.995911	0.617903	0.57236	0.545397	373	482	355	277	348	234
ENST00000549307	OS9	chr12	+	57695496	57721557	3870	1.125713	1.139869	1.027569	1.058575	0.749302	0.757817	497	473	594	770	739	527
ENST00000311212	ZNF706	chr8	-	101197052	101205616	2615	1.098548	1.054665	0.80064	0.996744	1.095351	0.964487	328	296	313	490	730	453
ENST00000374933	EIF4G3	chr1	-	20893111	20941398	1136	0.543223	0.990753	0.736944	0.628624	0.542833	0.624321	71	121	125	135	157	128
ENST00000355797	MXRA7	chr17	-	76672551	76710955	5661	0.68116	0.820673	0.699334	0.85485	0.815491	0.927206	440	498	591	909	1176	943
ENST00000381209	RPAIN	chr17	+	5419641	5432876	1535	0.887606	0.673446	0.747577	1.190743	0.606891	0.899193	156	111	172	344	238	248
ENST00000523856	FCHSD1	chr5	-	141639308	141647483	3932	0.493865	0.964304	1.310457	1.340307	1.007275	0.962613	222	406	769	990	1009	680
ENST00000299335	COX11	chr17	-	54961206	54968785	2497	0.23596	0.580346	0.457611	0.432252	0.373267	0.48374	68	156	171	203	238	217
ENST00000395476	MAP2K5	chr15	+	67543331	67807117	1689	1.373656	1.826194	1.393113	1.297921	2.319687	1.008731	265	331	352	412	998	306
ENST00000495212	HDGF	chr1	-	156743841	156751496	744	173.874252	166.200134	188.752304	130.197357	139.774658	160.876053	14738	13237	20958	18187	26473	21487
ENST00000647223	ASXL1	chr20	+	32428764	32438415	8056	1.888149	1.878718	1.879206	2.210317	3.288011	1.319156	1733	1621	2260	3344	6743	1908
ENST00000270001	ZFP14	chr19	-	36334453	36379199	7489	1.86495	1.654862	1.398031	1.802428	1.744989	1.637589	1592	1327	1563	2535	3327	2202
ENST00000643815	CHD4	chr12	-	6570184	6599971	4945	0.445316	0.820951	1.811797	1.582225	0.653966	1.226032	251	435	1338	1469	824	1089
ENST00000466448	SRSF4	chr1	-	29148671	29181882	1264	35.37038	27.485296	36.807369	16.45121	13.769987	12.863213	5094	3719	6944	3905	4431	2919
ENST00000357480	NFE2L1	chr17	+	48048370	48061479	4672	26.743229	19.052742	12.21442	26.936089	10.810002	16.110588	14234	9529	8517	23628	12857	13512
ENST00000340926	SUN1	chr7	+	832501	850767	2128	2.205325	2.484426	2.867764	2.687775	2.64214	2.645114	535	566	911	1074	1432	1011
ENST00000541664	NPIPB5	chr16	+	22513578	22533746	910	4.219892	2.082311	2.931522	0.668924	4.604527	1.330659	438	203	399	115	1067	218
ENST00000519622	PABPC1	chr8	-	100709136	100715496	667	3.004894	3.428791	2.451367	11.897661	4.566638	0.753623	229	245	245	1490	776	91
ENST00000432825	FBXO10	chr9	-	37510892	37576253	4575	2.074323	1.651397	1.459705	1.741918	2.253435	1.600623	1082	809	997	1497	2625	1315
ENST00000600308	AC022762.2	chr11	-	6201901	6203253	1353	1.299641	1.382535	1.276879	1.161759	1.175742	1.189763	201	201	258	296	405	289
ENST00000426739	ZNF234	chr19	+	44141606	44160309	4551	2.201082	4.249694	3.667408	3.899804	1.879872	1.562287	1142	2071	2491	3333	2178	1277
ENST00000602113	DDX49	chr19	+	18919738	18928622	1691	20.13855	16.014311	19.705256	12.112001	12.74238	12.013426	3880	2899	4973	3846	5486	3647
ENST00000356142	RAC1	chr7	+	6374539	6402520	907	1.87131	1.710452	38.136658	1.920369	7.766794	1.201792	194	167	5163	328	1794	196
ENST00000393292	ISY1	chr3	-	129130017	129161037	988	2.364725	10.971038	3.053938	11.393375	2.172773	5.437542	267	1161	451	2114	547	965
ENST00000607706	AC120053.1	chr8	-	93715378	93716113	736	2.536563	2.452011	2.288675	2.291411	2.829278	2.198462	213	194	252	317	531	291
ENST00000519943	HNRNPH1	chr5	-	179620733	179621686	748	16.794037	19.754305	17.213818	11.098377	24.323812	21.829601	1432	1582	1922	1559	4632	2932
ENST00000360416	MYH10	chr17	-	8474205	8630761	7762	5.770095	0.352593	0.655435	6.330631	3.7666	0.991573	5103	293	760	9226	7443	1382
ENST00000391411	C17orf51	chr17	-	21528318	21551678	7904	0.852368	0.548849	1.772564	0.842327	1.856818	1.797526	768	465	2091	1251	3736	2551
ENST00000419271	GABPAP	chr7	+	63893286	63894641	1356	2.435708	1.507103	1.47267	1.201603	1.787356	1.995351	377	219	299	306	617	486
ENST00000336097	NME1	chr17	+	51153576	51162061	986	4.356864	3.908505	6.172284	0.746836	3.967945	0.63199	490	413	909	139	996	112
ENST00000485551	KIAA0319L	chr1	-	35438542	35470906	4398	0.181229	0.192638	0.158938	0.123397	0.068091	0.116229	91	91	105	102	77	92
ENST00000483495	CPNE1	chr20	-	35626086	35632554	1853	3.405618	4.335834	3.393692	2.786593	3.137304	3.483807	719	861	939	970	1480	1159
ENST00000474352	SELENBP1	chr1	-	151364305	151372705	2840	0.441065	0.51479	0.421164	0.371166	0.663294	0.554483	143	157	179	198	480	283
ENST00000469687	CBWD3	chr9	+	68256921	68270895	2195	0.323342	0.369079	0.255172	0.18462	0.280667	0.17852	81	87	84	77	157	71
ENST00000288228	FAM81A	chr15	+	59438173	59523549	3465	0.639846	0.901667	0.912091	0.888817	0.78036	0.766866	253	335	472	579	689	478
ENST00000409514	EIF4E2	chr2	+	232550683	232583642	3525	1.91003	2.684279	3.095386	4.274966	3.894675	2.043912	768	1013	1629	2830	3495	1294
ENST00000357736	MAFG	chr17	-	81918270	81927714	5040	3.199575	1.717563	4.524859	4.35931	3.622999	4.305616	1838	927	3404	4126	4649	3896
ENST00000433920	NUTM2A-AS1	chr10	-	87238667	87342612	876	0.946902	1.517121	0.499845	1.276309	0.311886	1.740597	95	143	66	210	70	274
ENST00000311936	KRAS	chr12	-	25204789	25250931	5765	2.48573	1.94354	3.176169	2.986208	6.351484	5.636821	1633	1200	2733	3233	9322	5834
ENST00000479871	POLE3	chr9	-	113407235	113410343	2396	28.579905	31.552328	33.952919	39.247986	26.734186	32.96476	7802	8093	12141	17656	16306	14179
ENST00000607933	DUXAP8	chr22	+	15818493	15819134	642	1.41763	1.136362	1.190951	0.988508	1.324441	0.991893	104	79	115	120	217	115
ENST00000216923	ZFP64	chr20	-	52151278	52191986	3264	1.331155	1.22013	1.197535	0.960322	1.81279	0.800802	495	427	584	589	1507	470
ENST00000254722	SERPINF1	chr17	+	1761959	1777574	1548	2.670578	4.240335	3.244832	5.895606	3.384661	3.997669	471	703	750	1714	1334	1111
ENST00000260762	EXOC6	chr10	+	92848520	93059490	3564	3.850897	3.906151	1.091799	2.674474	1.853855	1.612982	1564	1491	581	1790	1682	1032
ENST00000344111	COX19	chr7	-	966075	975599	3666	9.350234	10.323999	9.582075	11.202908	8.001487	11.741895	3905	4052	5243	7711	7468	7728
ENST00000638807	ZDHHC23	chr3	+	113954136	113962978	5059	2.889046	2.17019	2.081902	2.044219	3.382483	1.624018	1666	1176	1572	1942	4357	1475
ENST00000488338	LAMTOR4	chr7	+	100152680	100154203	533	2.037754	3.984546	3.43694	5.123757	1.738337	4.776261	124	228	274	513	236	457
ENST00000322209	NUDT4B	chr1	+	148748894	148750099	1206	11.111064	16.572842	14.138381	18.945662	5.363771	19.113375	1527	2140	2545	4290	1647	4138
ENST00000417216	RBMS1P1	chr12	-	66234079	66235234	1156	2.411729	1.762843	1.950002	1.593182	2.461844	1.61595	318	219	337	346	725	336
ENST00000512392	CHD1	chr5	-	98855732	98860682	1968	5.703646	3.873036	0.501635	0.455581	6.784672	0.620457	1279	816	148	169	3399	220
ENST00000300571	GPRC5B	chr16	-	19856691	19884917	5213	0.812647	1.112236	1.06721	0.839622	1.08393	1.012513	483	621	831	822	1439	948
ENST00000585949	ZCCHC2	chr18	+	62560353	62576729	2429	0.388282	1.361526	0.236261	0.709284	0.174477	0.173276	108	355	86	324	108	76
ENST00000595879	AKAP8L	chr19	-	15397520	15401276	790	41.400696	52.104427	54.876953	68.214439	27.532009	64.695557	3726	4407	6470	10118	5537	9175
ENST00000056233	NFE2L3	chr7	+	26152240	26187125	3686	7.583805	8.219167	4.013881	7.584196	10.344194	8.078769	3185	3244	2209	5249	9706	5346
ENST00000548655	GIT2	chr12	-	109934037	109940501	1061	0.552	0.709628	0.73974	0.442091	0.983014	0.605292	67	81	118	89	266	116
ENST00000398174	HM13	chr20	+	31514410	31571606	3810	1.717171	1.106736	1.506833	0.905769	2.40337	1.207453	746	452	857	648	2331	826
ENST00000470670	ARF1	chr1	+	228082730	228098027	712	1.124745	2.817255	2.445995	4.008795	1.240398	3.389131	92	215	260	536	225	434
ENST00000319023	NADSYN1	chr11	+	71453109	71501816	2773	3.324665	3.678382	3.568478	2.649512	3.330034	2.213754	1051	1092	1477	1380	2351	1102
ENST00000529522	BCLAF1	chr6	-	136260746	136268671	1093	1.826507	1.800034	2.935203	1.433848	3.142012	2.010238	228	211	479	295	875	395
ENST00000300851	VKORC1	chr16	-	31090842	31094760	876	4.539571	4.572833	5.061417	4.01347	5.592865	4.130395	454	429	662	661	1248	650
ENST00000463792	ANKZF1	chr2	+	219229838	219236651	3245	2.250353	1.805902	2.121263	2.343618	1.798465	2.234274	832	628	1028	1428	1486	1302
ENST00000476715	RPL14P3	chr4	-	140366240	140366861	622	1.518285	1.847424	1.591795	3.238027	2.182631	2.78532	108	124	148	379	346	312
ENST00000528314	NDUFV1	chr11	+	67608226	67609586	559	39.895714	19.97431	18.309401	64.51857	15.155863	19.614441	2541	1196	1528	6772	2157	1969
ENST00000570140	AC007406.5	chr12	-	273954	277123	3170	1.000196	0.779	0.769445	0.596598	1.217934	0.69518	362	265	365	356	983	396
ENST00000430707	AP000346.2	chr22	-	23638492	23640762	906	0.811434	0.675105	0.747506	1.317001	0.370823	0.401911	84	66	102	225	86	66
ENST00000359035	ZNF511	chr10	+	133308941	133313162	2004	2.895705	2.399732	3.067548	2.733285	2.515826	2.94708	662	515	918	1029	1284	1061
ENST00000602683	PTP4A2	chr1	-	31908658	31919109	667	43.354065	34.188961	1.713361	2.080375	1.454738	2.706609	3295	2442	171	261	248	325
ENST00000458587	BCAP31	chrX	-	153700492	153724101	1824	0.764557	1.131039	0.857571	1.268214	1.119293	0.940596	159	221	234	435	520	308
ENST00000536066	FOXM1	chr12	-	2857681	2864854	2518	0.515801	0.36688	0.339391	0.21343	0.431168	0.145927	148	99	128	101	277	66
ENST00000615984	METTL23	chr17	+	76726830	76733879	1171	1.080794	1.62818	0.675332	0.449688	0.615339	0.454851	145	205	119	99	184	96
ENST00000221957	PLIN3	chr19	-	4838341	4867768	2333	0.869544	3.485344	11.713914	9.681403	0.633196	4.174674	232	871	4079	4241	377	1749
ENST00000506258	OTULINL	chr5	+	14610338	14615007	581	1.535908	1.826795	1.963505	2.173574	1.895604	1.313986	102	114	171	238	281	138
ENST00000469820	TCEAL1	chrX	+	103628984	103630217	766	1.205741	0.989075	1.68942	1.162884	0.817807	1.375899	106	82	194	168	160	190
ENST00000432820	NAP1L4P3	chr13	+	47763460	47764606	1147	1.861845	1.866156	2.251947	1.280346	3.994334	1.454895	244	230	386	276	1167	300
ENST00000480803	RASL11A	chr13	+	27271586	27273400	507	1.198042	1.763914	1.525745	2.019127	1.086474	1.765738	70	96	116	193	141	161
ENST00000328434	COA3	chr17	-	42797634	42798704	771	18.741747	18.217505	16.801523	15.611686	19.102839	19.317234	1647	1504	1934	2260	3750	2674
ENST00000342697	TP53INP1	chr8	-	94925972	94949411	5638	0.447396	0.853376	0.744403	0.13242	0.919923	0.507191	288	516	627	141	1321	514
ENST00000399451	ANKRD28	chr3	-	15667236	15859771	6564	13.77705	4.120725	12.916652	10.504912	14.143127	11.714106	10303	2896	12654	12947	23633	13804
ENST00000258963	VEZF1	chr17	-	57971547	57982864	3948	14.576573	14.659331	12.951745	11.074959	16.321985	12.172412	6556	6196	7632	8210	16404	8627
ENST00000570646	HMOX2	chr16	+	4475924	4510347	2147	0.511042	0.895921	0.748643	1.315202	0.550573	1.39324	125	206	240	531	301	537
ENST00000336576	DNAJB2	chr2	+	219279267	219286900	3176	0.277748	0.687416	0.319236	0.505855	0.690811	0.752536	101	234	152	302	559	430
ENST00000220062	RASL12	chr15	-	65053337	65068112	2640	1.313113	1.083178	1.440886	1.570602	1.079554	1.855988	395	307	568	779	726	880
ENST00000559111	HSP90B2P	chr15	+	99257632	99260015	2384	1.470319	1.325915	1.483933	1.44663	2.514297	1.140801	400	339	528	648	1526	489
ENST00000372209	RPS8	chr1	+	44775573	44778779	685	71.206001	65.032845	42.731812	55.221661	71.704681	76.04528	5557	4769	4369	7103	12504	9352
ENST00000261234	RXYLT1	chr12	+	63779803	63809520	1918	1.274859	1.34815	0.55811	0.878259	0.895776	1.922141	279	277	160	317	438	662
ENST00000477168	TMEM147	chr19	+	35545640	35547522	986	2.157223	2.739196	1.829418	1.575774	0.741041	2.641816	243	290	270	292	186	468
ENST00000428469	JTB	chr1	-	153974682	153977394	520	4.563045	5.910165	3.276517	5.913165	0.942735	5.652599	271	329	255	578	125	528
ENST00000542103	C22orf39	chr22	-	19440908	19448232	1523	3.346451	3.938725	3.10519	3.731483	4.494793	4.440098	581	643	706	1068	1743	1214
ENST00000554749	AL160006.1	chr1	+	110058340	110062555	4216	1.47397	1.521162	1.53334	1.192341	1.945622	1.487021	708	687	965	944	2089	1126
ENST00000399334	CEP152	chr15	-	48738151	48810987	5097	1.358573	2.178981	0.667559	2.344983	1.779306	2.104954	789	1189	508	2245	2309	1927
ENST00000443720	MKRN1	chr7	-	140456192	140479499	1601	1.314312	1.193014	0.966892	1.532049	1.702798	1.795216	240	205	232	461	694	516
ENST00000359760	AFDN-DT	chr6	-	167823876	167826709	2238	1.064146	0.793801	1.308649	0.430638	0.956199	0.489382	272	191	438	181	545	197
ENST00000307149	COG7	chr16	-	23388493	23453180	2926	2.818145	2.365465	2.320524	1.943663	2.77188	2.332636	940	741	1014	1068	2065	1226
ENST00000274008	SPATA5	chr4	+	122923074	123319450	8137	1.595998	1.10141	1.490988	1.242347	1.756871	1.351239	1480	960	1811	1898	3640	1974
ENST00000286544	FAM161B	chr14	-	73932510	73950414	4078	0.753604	0.786681	0.711989	0.578487	0.747775	0.379967	351	344	434	443	777	279
ENST00000498787	PARP1	chr1	-	226365088	226370643	628	1.242564	2.39683	0.778369	1.619192	2.597057	1.077442	89	162	73	191	416	122
ENST00000455915	RANGAP1	chr22	-	41245615	41282514	4222	13.426012	4.086971	2.418402	7.696882	8.894814	5.860728	6458	1848	1524	6102	9560	4442
ENST00000353265	PARD6G	chr18	-	80157232	80247546	3868	2.150359	2.095446	2.079963	1.72525	3.360871	2.029911	948	868	1201	1253	3310	1410
ENST00000609356	AC093788.1	chr4	+	163529771	163530697	927	0.970412	1.35358	0.92523	0.704922	1.065532	1.058751	103	135	128	123	252	177
ENST00000552390	DCTN2	chr12	-	57532590	57535139	842	1.541801	2.700227	1.739271	1.342002	0.918331	0.867333	148	244	219	213	197	132
ENST00000416636	CLK2P1	chr7	-	23585062	23586355	1294	0.513973	0.664021	0.599092	0.518513	0.446348	0.537628	76	92	116	126	148	125
ENST00000525946	STT3A	chr11	+	125613684	125621226	1383	0.713576	1.465693	1.330685	4.736917	1.585103	1.82522	113	217	275	1230	559	454
ENST00000398425	NAPB	chr20	-	23374519	23421519	3824	0.163775	0.303458	0.128834	0.193157	0.188529	0.207424	72	125	74	139	184	143
ENST00000344042	HM13	chr20	+	31514521	31561730	847	16.572105	16.775387	17.505684	21.008476	18.326876	23.709335	1600	1522	2213	3341	3952	3605
ENST00000374450	EIF6	chr20	-	35278911	35284985	1289	27.982138	5.790955	21.999647	7.333137	16.760103	3.007095	4110	800	4233	1775	5500	696
ENST00000557082	PPP1R13B	chr14	-	103734892	103846885	4254	0.753066	0.180331	0.529752	0.547787	1.111201	0.731956	365	83	337	438	1204	559
ENST00000536689	KRI1	chr19	-	10553085	10565997	3744	3.715071	5.223968	8.455335	10.72534	2.73929	3.797578	1585	2094	4725	7540	2611	2553
ENST00000419505	PIEZO1	chr16	-	88715343	88719890	1635	0.449683	0.36354	0.329177	0.427147	0.280813	0.553121	84	64	81	132	117	163
ENST00000639284	CRBN	chr3	-	3144628	3179727	2223	1.853555	1.520319	1.547971	0.924283	2.195864	1.150681	470	362	514	386	1243	460
ENST00000337109	MRPL35	chr2	+	86199457	86213794	3727	18.572285	17.700708	15.452211	14.340293	6.641802	16.768	7886	7062	8595	10035	6302	11219
ENST00000409465	STAT1	chr2	-	190970291	191013955	3097	19.052628	5.911496	9.230982	22.95727	5.740725	8.974234	6723	1960	4267	13349	4526	4990
ENST00000429845	NEK10	chr3	-	27110904	27369392	4250	0.782344	0.355225	0.56838	0.430689	0.154555	0.116855	379	162	361	344	168	90
ENST00000513162	RMND5B	chr5	+	178141672	178149991	4250	1.150393	1.017377	0.958339	1.142777	1.0566	1.07114	557	463	608	912	1144	818
ENST00000378945	GK	chrX	+	30653478	30729170	2063	5.422571	5.859407	1.515152	5.033309	3.722331	1.37373	1275	1294	467	1950	1955	509
ENST00000498223	CTTN	chr11	+	70420386	70429199	523	3.78294	3.277939	3.519846	1.299968	3.525463	1.769204	226	184	275	128	470	167
ENST00000469515	SEC62	chr3	+	169966815	169988359	785	7.065834	7.031057	6.534096	5.078949	6.421928	5.053485	632	591	766	749	1284	713
ENST00000469941	PCNP	chr3	+	101574194	101594437	2028	0.362715	0.511898	0.437437	0.858516	0.212385	0.855812	84	112	133	327	110	312
ENST00000355937	PRELID3B	chr20	-	59033145	59042909	2626	9.335577	9.191429	7.41168	7.378042	10.277018	7.717139	2793	2584	2905	3638	6870	3638
ENST00000496567	C9orf3	chr9	+	95005013	95022277	1575	0.767412	0.613862	0.359431	0.616347	0.628891	0.476546	138	104	85	183	253	135
ENST00000412023	RPL13P5	chr12	+	6873389	6884616	1438	1.504651	1.088229	0.966556	0.963706	0.975586	0.933597	247	168	208	261	358	242
ENST00000608395	MBNL1-AS1	chr3	-	152262616	152269555	6585	0.107069	0.100363	0.114808	0.08223	0.100689	0.102822	81	71	113	102	169	122
ENST00000531022	HINFP	chr11	+	119129860	119133173	1777	0.803571	0.556736	0.531282	0.35467	0.728651	0.519552	163	106	141	119	330	166
ENST00000416913	PPP1R21	chr2	+	48440769	48515385	3208	5.560966	8.967468	9.220591	5.547646	5.311329	9.812739	2033	3080	4415	3342	4338	5651
ENST00000260810	TOPBP1	chr3	-	133600573	133661893	5378	17.780642	12.257875	11.073774	10.058734	22.505648	10.933107	10894	7057	8888	10157	30811	10556
ENST00000337768	SUPT7L	chr2	-	27650812	27663809	4488	0.513408	0.913443	1.557803	1.640931	1.074984	0.730814	263	439	1044	1383	1229	589
ENST00000416841	FAM156B	chrX	+	52898550	52908560	2537	0.823836	1.170421	0.35504	0.418092	0.454639	0.441966	239	318	135	200	294	202
ENST00000490674	SLC20A1	chr2	+	112658363	112663825	3202	6.783398	4.154603	4.210325	2.275629	5.055394	3.977389	2475	1425	2012	1369	4121	2287
ENST00000482485	NAA10	chrX	-	153929827	153931440	1075	1.126038	1.325014	0.923321	1.278261	0.739342	0.845444	138	153	149	258	203	164
ENST00000465806	WDR45	chrX	-	49074433	49080097	2610	0.941658	1.057014	0.858315	0.154569	0.878119	1.394954	280	296	335	76	584	654
ENST00000450462	XPO5	chr6	-	43527186	43528867	633	2.001249	2.08728	2.476622	1.997969	2.165839	2.387784	145	142	234	238	349	272
ENST00000620389	SRSF3	chr6	+	36599438	36602776	2655	25.442696	23.17511	25.704533	12.121225	37.76688	14.843474	7696	6587	10185	6043	25525	7075
ENST00000361531	MRPL24	chr1	-	156737303	156741088	883	61.82177	62.125061	76.705948	66.942871	50.953442	65.73394	6219	5873	10109	11099	11454	10420
ENST00000504796	HNRNPAB	chr5	+	178205568	178206866	578	1.205603	1.515771	1.053934	0.871982	1.139026	1.613049	80	94	91	95	168	168
ENST00000369535	NRAS	chr1	-	114704469	114716894	4449	34.573719	33.782276	26.87627	12.702489	33.590668	31.977028	17524	16089	17845	10611	38043	25539
ENST00000254730	EEFSEC	chr3	+	128153454	128408646	2232	2.838052	2.236612	3.0713	2.859185	2.733988	2.966295	722	535	1024	1199	1554	1189
ENST00000261167	WBP11	chr12	-	14784579	14803540	4646	30.997646	36.235683	32.748005	39.632328	28.961969	38.238365	16407	18022	22707	34572	34253	31892
ENST00000477057	FDPS	chr1	+	155308985	155318928	741	2.696589	3.287264	3.291928	8.671556	4.261713	5.023616	228	261	365	1207	804	669
ENST00000561347	WDR61	chr15	-	78294737	78299703	1131	1.641887	1.431982	1.321704	1.205114	0.985903	1.133902	212	174	224	256	284	231
ENST00000371795	IFIT5	chr10	+	89414586	89421001	4015	1.320151	1.305084	1.152886	1.060069	1.568868	1.385814	604	561	691	800	1604	999
ENST00000646714	DNAJC21	chr5	+	34930071	34955878	2989	1.293176	1.782246	1.754273	0.918433	1.99986	1.549911	441	571	783	516	1522	832
ENST00000592588	RPS15	chr19	+	1438386	1440494	510	190.181656	217.382828	307.260345	253.273621	185.493866	221.50853	11050	11868	23387	24252	24082	20280
ENST00000330574	INTS5	chr11	-	62646848	62653302	3285	2.440282	2.616038	2.597054	2.291694	2.729344	2.727375	914	920	1274	1414	2283	1609
ENST00000478869	WDR12	chr2	-	202895998	202901120	541	1.515348	1.529826	2.145064	1.407902	1.198943	1.682399	94	89	174	144	166	164
ENST00000611541	DCAF13	chr8	+	103439482	103442977	3496	0.211613	0.233134	0.154452	0.177608	0.200071	0.142131	85	88	81	117	179	90
ENST00000268699	GAS8	chr16	+	90022600	90044971	3185	1.757416	1.523013	1.607522	1.732312	0.124532	1.483258	638	520	765	1036	101	849
ENST00000345254	SEC24C	chr10	+	73744384	73772161	4433	0.567759	0.579104	0.395117	0.312088	0.667404	0.432746	287	275	262	260	754	345
ENST00000352331	KIF23	chr15	+	69414304	69448425	3351	18.289103	19.855616	1.183985	0.348866	3.672632	0.612835	6982	7123	593	220	3133	369
ENST00000648114	IQSEC1	chr3	-	12900753	13283281	4198	0.687718	0.304802	0.844163	0.205398	0.207286	0.179926	329	137	529	162	222	136
ENST00000600006	CHMP2A	chr19	-	58551566	58554097	766	5.599805	2.747047	3.435891	1.504843	1.851368	1.396347	489	226	393	217	362	193
ENST00000426763	RPL28	chr19	+	55386350	55392100	5620	1.368244	1.303159	1.321014	0.535555	0.571734	0.495416	876	784	1108	566	818	500
ENST00000353411	SKP1	chr5	-	134148935	134177038	9474	4.060206	2.783803	4.070021	4.171654	3.454974	3.121967	4383	2824	5755	7421	8333	5310
ENST00000284049	CHD1	chr5	-	98855204	98926534	6457	22.043427	22.19655	21.314014	19.072603	12.517201	15.559579	16215	15343	20539	23123	20575	18036
ENST00000157812	PSMC4	chr19	+	39971005	39981441	1591	2.080373	12.611783	10.284778	8.096317	5.919703	0.873786	378	2148	2442	2419	2398	250
ENST00000478828	YARS	chr1	-	32775991	32786734	1044	6.703716	10.244204	7.802091	7.959817	5.92253	10.09683	798	1145	1216	1561	1574	1893
ENST00000367385	NEK7	chr1	+	198156963	198322420	4149	10.674513	10.447094	8.280892	7.55722	13.251087	9.05815	5046	4640	5128	5887	13996	6747
ENST00000422689	ZNF880	chr19	+	52369951	52385795	2230	0.992359	2.54153	1.98596	1.827323	2.417235	2.247545	253	607	661	766	1373	900
ENST00000470633	ST6GAL1	chr3	+	187071974	187078551	4893	0.979794	0.729818	2.108719	0.608891	0.578976	0.293532	547	383	1540	560	722	258
ENST00000216264	CERK	chr22	-	46684411	46738261	4450	23.265722	22.647694	22.886023	22.786354	28.986797	24.888819	11795	10789	15199	19038	32836	19883
ENST00000461277	ZNF496	chr1	-	247298201	247329245	3857	6.234933	5.271712	6.263402	6.446351	5.845773	6.087783	2740	2177	3606	4669	5740	4216
ENST00000313367	OSBPL3	chr7	-	24796539	24980188	6760	7.167961	6.693788	6.228209	5.619121	8.877531	6.159588	5521	4844	6284	7132	15277	7475
ENST00000409638	STK16	chr2	+	219245455	219250337	2868	1.175085	1.288846	1.527378	1.870525	1.426964	1.846665	384	396	654	1008	1042	951
ENST00000393667	GOLGB1	chr3	-	121663203	121749740	11198	2.828925	1.570648	8.154725	3.330388	2.100688	2.60669	3609	1883	13628	7002	5989	5240
ENST00000366771	ERMARD	chr6	+	169767015	169781584	2206	0.644204	1.086646	1.163998	0.576744	1.388701	0.651749	162	257	384	239	780	259
ENST00000563365	PRORSD1P	chr2	+	55282319	55284472	2154	0.528964	0.604261	0.555526	0.569509	0.749001	0.611367	130	140	179	231	411	237
ENST00000525900	FDFT1	chr8	+	11802766	11838905	1596	2.644122	0.826224	0.34274	4.429814	2.572255	2.186805	481	142	82	1328	1046	627
ENST00000416447	MX2	chr21	+	41370213	41376949	843	5.376101	4.872502	4.760033	4.775355	5.931328	5.453681	517	440	599	756	1273	826
ENST00000612359	ANKRD36C	chr2	-	95836919	95855377	650	2.398438	1.974462	2.446655	2.04121	3.598587	2.120063	178	138	238	250	596	248
ENST00000490820	CREBZF	chr11	-	85659708	85665102	4329	2.901	2.898429	2.081984	1.951889	2.7456	3.401808	1431	1344	1346	1587	3026	2644
ENST00000483931	ARMT1	chr6	+	151452524	151464566	742	1.703771	1.083638	1.220388	2.650119	1.240529	1.680846	145	87	136	370	235	224
ENST00000541517	TPCN1	chr12	+	113225246	113298582	5173	7.912112	6.50906	6.816327	4.88664	8.224977	5.876284	4663	3605	5263	4747	10831	5457
ENST00000325971	CEP192	chr18	+	12991362	13125050	7764	0.874392	0.787646	0.473898	0.541739	1.38335	0.679416	774	655	550	790	2735	947
ENST00000203001	TRMT6	chr20	-	5937833	5950536	2327	2.618822	6.4478	3.014668	5.634334	2.917301	11.404048	695	1607	1047	2462	1729	4764
ENST00000485383	HNRNPKP4	chr3	+	96349554	96350939	1386	11.375164	7.655739	7.429194	11.327834	10.418959	12.128907	1797	1136	1537	2948	3677	3018
ENST00000369096	PRDM1	chr6	+	106086320	106109938	5164	1.319682	0.940284	0.826262	0.685524	1.711112	1.226921	777	520	637	665	2250	1138
ENST00000339310	POLL	chr10	-	101578882	101588126	2289	0.434734	0.488154	0.683647	0.519979	0.533482	0.524521	114	120	234	224	311	216
ENST00000543612	EPS8	chr12	-	15620983	15712993	2965	1.413544	1.212217	0.966579	1.799534	32.163338	0.935023	478	385	428	1002	24276	498
ENST00000258169	MPHOSPH6	chr16	-	82148162	82170226	1103	38.030903	48.099052	49.184696	63.892994	34.542328	53.933369	4779	5680	8097	13232	9699	10680
ENST00000299608	TMX3	chr18	-	68673688	68715298	4927	2.734795	1.270822	3.017395	3.725532	4.113401	0.658246	1536	671	2219	3447	5160	583
ENST00000398831	PPIL2	chr22	+	21666022	21696423	2574	0.336291	3.554832	0.283634	0.556348	0.102615	1.254156	99	980	109	269	68	580
ENST00000589210	EXOC7	chr17	-	76081018	76103758	4751	2.020695	1.983945	1.376981	0.817412	0.638842	0.911903	1094	1010	977	730	773	778
ENST00000525634	RPS13	chr11	-	17074389	17077787	646	88.323456	110.931511	77.733627	63.499306	87.014069	103.550392	6500	7672	7495	7702	14310	12009
ENST00000537373	RXYLT1	chr12	+	63780126	63809558	1966	0.450677	0.664	0.841638	0.810713	0.489167	0.428845	101	140	247	300	245	152
ENST00000606008	AC124045.1	chr3	+	44667412	44669364	1953	2.58064	2.446778	2.62657	2.254979	2.376705	2.4675	575	512	766	827	1182	866
ENST00000502320	FAM47E	chr4	+	76251733	76283779	6249	0.190771	0.121807	0.181328	0.075302	0.204681	0.175542	136	82	170	89	326	197
ENST00000354488	DDRGK1	chr20	-	3190350	3204685	1306	17.685017	26.688862	14.812006	22.826441	13.275189	23.808325	2632	3732	2887	5598	4414	5582
ENST00000397873	THOC5	chr22	-	29508358	29553766	2374	11.99894	13.144124	9.426658	33.795525	12.03079	12.986362	3246	3341	3340	15064	7271	5535
ENST00000621232	G6PD	chrX	-	154531390	154547254	2632	0.648214	5.042731	4.304899	3.549118	5.971963	2.305416	195	1421	1691	1754	4002	1090
ENST00000304381	TMC7	chr16	+	18983934	19063181	3640	3.637513	2.853762	3.391065	2.64463	3.95486	3.028716	1509	1112	1843	1808	3665	1980
ENST00000585932	PTBP1	chr19	+	805096	811016	1030	12.541503	10.594252	15.202485	9.188644	14.091726	8.651321	1472	1169	2337	1777	3695	1600
ENST00000625041	AC022400.7	chr10	-	73742995	73744230	1236	1.56925	1.384014	1.580843	1.1744	1.944647	1.53224	221	184	292	273	612	340
ENST00000341861	DPP8	chr15	-	65442463	65517273	8699	7.755799	7.298693	6.670444	6.407534	8.863291	7.604688	7686	6797	8660	10466	19627	11876
ENST00000471326	HAX1	chr1	+	154272868	154275484	1170	9.350634	11.19495	9.696055	11.964595	1.158919	13.494903	1247	1403	1694	2629	346	2835
ENST00000204679	GNPTG	chr16	+	1351923	1364113	1983	4.391396	3.035264	1.524821	5.265703	3.043414	3.747834	993	645	452	1961	1537	1335
ENST00000260372	HAUS2	chr15	+	42548810	42569994	3949	1.136724	1.719795	1.017283	1.232925	1.453938	1.352751	512	728	600	915	1462	959
ENST00000381607	ZMYND11	chr10	+	135484	254626	3898	1.834178	4.541679	7.824373	4.777763	12.692516	9.390262	815	1896	4552	3497	12595	6571
ENST00000487659	MRPL20	chr1	-	1401913	1407268	1693	4.548594	2.079085	2.393229	2.627018	1.821491	2.079051	878	377	605	836	786	632
ENST00000356840	MYLIP	chr6	+	16129125	16146881	1666	0.891405	0.769564	0.946779	0.785692	1.137571	0.905873	170	138	236	246	483	271
ENST00000485407	NHLRC3	chr13	+	39042058	39044464	623	2.056784	2.360903	2.194909	1.970241	1.556181	1.881523	146	158	205	231	247	211
ENST00000339157	ABHD12	chr20	-	25300198	25390976	2117	40.165287	28.086857	34.87431	25.484465	27.799383	26.587339	9687	6366	11019	10130	14982	10105
ENST00000321143	HCCS	chrX	+	11111301	11123078	2277	2.60197	1.780528	2.417024	1.57746	7.478901	1.364086	675	434	822	675	4335	558
ENST00000315616	RPUSD2	chr15	+	40569300	40574943	2358	2.520589	1.987323	2.415204	1.637562	2.000451	2.605365	678	502	850	725	1201	1103
ENST00000459979	HOXD3	chr2	+	176136612	176139663	1055	0.821948	0.996511	0.67982	0.641588	0.911192	0.974831	99	113	108	128	245	185
ENST00000511142	AC091133.4	chr17	+	49037122	49037429	308	5.988437	9.880702	7.122458	7.243592	5.710075	7.471331	211	326	328	419	448	414
ENST00000554471	HECTD1	chr14	-	31172954	31174974	819	1.520478	0.977781	0.708909	3.236836	1.347575	4.97078	142	86	87	498	281	731
ENST00000374794	PARD3	chr10	-	34109561	34815321	5669	1.042583	0.726236	1.298473	1.387621	1.223836	1.110851	674	441	1099	1477	1767	1131
ENST00000419190	ELF3-AS1	chr1	-	201995696	202010463	5296	1.246076	1.317549	1.311128	0.94011	1.615738	1.019655	752	747	1037	935	2179	970
ENST00000553700	HECTD1	chr14	-	31100118	31207804	9080	15.578704	7.163092	7.725996	2.393445	10.320534	1.656819	16115	6963	10470	4081	23855	2701
ENST00000474086	RBM34	chr1	-	235135649	235161234	882	8.887625	13.318297	7.938684	12.844762	4.171384	12.304241	894	1258	1045	2128	937	1949
ENST00000546694	USP15	chr12	+	62305595	62325933	799	1.764349	1.64367	2.353929	1.383367	2.234938	3.286037	161	141	281	208	455	472
ENST00000507377	LARP1B	chr4	+	128077841	128122352	1593	0.408701	4.308285	3.694246	1.17929	2.298635	1.118358	75	735	879	353	933	320
ENST00000361337	TOP1	chr20	+	41028818	41124487	3738	176.087006	178.137497	195.729385	201.807068	173.383484	176.691452	74985	71281	109189	141632	164982	118565
ENST00000361171	MVB12B	chr9	+	126326849	126507041	4819	1.049643	0.815084	1.29288	0.979302	1.239194	1.215494	577	421	930	887	1521	1052
ENST00000553616	HECTD1	chr14	-	31178065	31206176	570	1.480166	1.869312	1.134388	1.359246	1.843361	1.90691	97	115	97	146	268	196
ENST00000440577	PUM2	chr2	-	20249864	20312256	4352	4.266775	0.166291	0.224485	0.562261	0.076608	0.648588	2116	78	146	460	85	507
ENST00000394897	ADH6	chr4	-	99202638	99219235	3337	0.658157	1.086947	0.970614	1.771055	0.82035	1.446226	251	389	484	1110	697	867
ENST00000606098	OXNAD1	chr3	+	16265466	16350299	2288	0.925489	1.036415	1.471087	0.814979	1.478391	1.174508	242	254	503	351	862	483
ENST00000261249	TRMT5	chr14	-	60971451	60981358	5573	4.019034	3.210527	3.181105	1.981231	4.872039	2.710124	2552	1916	2646	2074	6912	2712
ENST00000617840	ZNF516	chr18	-	76361768	76380285	2326	5.109234	5.402328	5.461157	1.89998	0.218431	2.208542	1354	1346	1896	830	130	923
ENST00000375980	EFHD2	chr1	+	15409895	15430343	2419	10.442667	10.202407	10.896464	10.525627	10.734935	10.182858	2878	2642	3934	4781	6611	4422
ENST00000398805	HSDL2	chr9	+	112379937	112472410	3350	38.072681	34.807972	34.466084	14.185895	46.849579	22.636372	14530	12483	17232	8923	39952	13613
ENST00000414876	SPATA3-AS1	chr2	-	230984368	230996031	3508	0.383699	0.284675	0.264047	0.295172	0.271955	0.388344	154	107	139	195	243	245
ENST00000420463	EIF4B	chr12	+	53006456	53040280	1936	12.249636	13.230839	47.546249	36.164852	8.406072	79.182747	2702	2743	13738	13146	4143	27520
ENST00000588278	TPGS1	chr19	+	507500	510372	2873	0.475514	0.600886	0.539542	0.447641	0.403721	0.524009	156	185	232	242	296	271
ENST00000467201	LRCH4	chr7	-	100574660	100580873	4754	0.680427	0.636715	0.717288	0.653701	0.572786	0.648048	369	325	509	584	694	554
ENST00000612986	AC079414.3	chr16	+	78123243	78124332	1090	0.596584	0.616262	0.669905	0.587296	1.103835	0.782809	75	72	109	121	307	154
ENST00000565125	MRPL21	chr11	-	68891279	68903835	2283	0.987865	0.868202	1.127085	0.729292	0.864484	1.22082	257	213	385	313	503	501
ENST00000614544	LAMTOR5	chr1	-	110401257	110407924	846	4.511723	4.753746	4.344388	9.198174	5.451128	10.883582	435	431	549	1462	1174	1653
ENST00000483739	C1orf123	chr1	-	53214137	53219920	1912	4.513479	3.723799	3.446812	3.892099	3.847332	4.029649	984	763	984	1398	1873	1384
ENST00000368439	CKS1B	chr1	+	154974653	154979248	912	6.92783	6.700258	7.419905	5.941738	6.842955	6.733403	720	655	1010	1018	1589	1103
ENST00000261499	B9D1	chr17	-	19343170	19362713	908	1.178215	1.427912	1.398888	1.073951	0.577064	0.497387	122	139	190	184	134	82
ENST00000488067	RPS26P15	chr1	-	58056133	58056480	348	23.689667	26.167654	21.747746	21.654507	14.858987	17.082943	940	975	1130	1415	1317	1068
ENST00000594493	RPS11	chr19	+	49496434	49499689	575	84.935173	201.415039	101.420525	226.847565	59.036312	132.275085	5564	12398	8704	24490	8642	13654
ENST00000545496	ARSE	chrX	-	2934632	2964453	2506	2.257248	0.789915	1.819964	0.952371	1.314735	0.841479	645	212	681	449	839	379
ENST00000372343	IPO13	chr1	+	43946939	43968022	3894	3.556124	2.864675	2.867754	3.216164	3.447515	2.869305	1578	1195	1667	2352	3418	2006
ENST00000523396	CLU	chr8	-	27608937	27614698	426	1.788608	13.521184	2.153284	9.267788	4.812497	14.36834	87	617	137	742	522	1099
ENST00000397441	PRMT5	chr14	-	22920525	22929401	2418	0.884856	0.424611	1.657375	0.17541	1.076257	0.326326	244	110	599	80	663	142
ENST00000355029	NET1	chr10	+	5412551	5458463	3402	16.258392	16.466976	14.705967	11.173777	15.044533	4.305769	6302	5997	7467	7138	13029	2630
ENST00000475828	MEAF6	chr1	-	37493335	37514756	1408	6.738455	3.782063	7.176723	11.960145	7.241097	3.745842	1081	571	1509	3162	2596	947
ENST00000419422	AC006329.1	chr7	+	101308346	101310985	705	10.861744	12.662314	9.264685	14.802008	7.511918	14.927243	873	956	975	1960	1349	1890
ENST00000293443	FAM171A2	chr17	-	44353215	44363875	3160	0.296021	0.499829	0.452931	0.507133	0.57735	0.611776	107	170	214	301	465	348
ENST00000308511	CCAR2	chr8	+	22604632	22621514	4853	0.425232	0.605711	0.468374	0.643887	0.631598	1.55302	236	315	340	587	781	1353
ENST00000522428	AC112191.2	chr5	+	160258253	160258585	333	1.665891	3.007278	2.230345	4.16145	2.158383	3.955057	64	108	111	261	183	237
ENST00000251879	RIC1	chr9	+	5629025	5769674	4127	1.929895	1.359946	1.616382	1.781675	2.179725	2.347196	908	601	996	1381	2290	1739
ENST00000309964	CLOCK	chr4	-	55427903	55510027	10304	2.153261	2.018512	1.970688	1.552857	2.828882	1.74379	2528	2227	3031	3005	7421	3226
ENST00000448271	AL589880.1	chrX	+	111618808	111619094	287	6.045113	5.608237	6.161368	8.730094	7.105096	9.930514	198	173	264	471	520	512
ENST00000495490	TIMM17B	chrX	-	48893453	48897790	939	2.102133	1.19912	0.885732	1.21173	1.039491	0.911391	225	121	125	214	249	154
ENST00000397264	AL137186.2	chr10	-	5934270	5945900	3486	0.554882	0.514517	0.734946	0.606282	0.672212	0.484721	221	193	383	397	597	304
ENST00000416673	RPL23AP7	chr2	-	113610502	113627040	2078	0.758111	1.032749	0.951151	0.780896	1.208138	0.879422	180	230	295	305	640	329
ENST00000619625	NUTM2B-AS1	chr10	-	79716445	79826299	7611	0.649548	0.63221	0.427677	0.309176	0.691007	0.520136	564	516	486	442	1339	711
ENST00000507295	ACSL1	chr4	-	184756781	184826034	2490	5.680218	3.969254	2.388775	2.4207	1.886606	1.475454	1612	1058	888	1132	1196	660
ENST00000368457	PYGO2	chr1	-	154957026	154961748	3146	8.096131	6.50069	8.714384	7.395952	9.291311	7.351177	2902	2190	4092	4369	7441	4152
ENST00000548568	RPLP0	chr12	-	120198358	120200832	1127	0.532129	2.408696	1.29887	4.866223	0.629181	3.405168	69	291	219	1030	181	689
ENST00000519352	ARMC1	chr8	-	65613338	65634177	686	1.390559	1.15995	5.409898	3.579297	6.254275	5.041718	109	86	554	462	1093	621
ENST00000620532	AC004076.2	chr19	+	57449689	57453011	3323	0.26821	0.199933	0.297092	0.304536	0.283675	0.187798	102	72	148	191	240	113
ENST00000282841	GGPS1	chr1	+	235328570	235344532	2895	4.963355	4.601711	1.540763	2.943288	2.247145	3.678367	1637	1427	666	1600	1657	1912
ENST00000262238	YY1	chr14	+	100238985	100282792	6697	17.011946	14.227818	17.022957	12.882587	18.496769	18.321125	12979	10200	17014	16199	31533	22026
ENST00000376838	MTOR	chr1	-	11106535	11131558	4017	9.285988	5.199806	10.414351	8.82795	10.127375	12.964274	4250	2236	6244	6659	10356	9349
ENST00000642316	MYH14	chr19	+	50203634	50310540	6902	0.286481	0.336365	0.32333	0.455812	0.372712	0.262576	226	249	334	591	655	326
ENST00000567560	MYO9A	chr15	-	71958500	72118081	4056	0.916181	0.906068	1.189289	1.164692	0.197003	0.832585	424	394	720	887	204	607
ENST00000532829	FTH1	chr11	-	61964566	61967631	912	235.391937	158.673569	220.28215	192.754456	268.250336	82.241325	24457	15491	29982	33006	62277	13465
ENST00000543891	TMEM183A	chr1	+	203007403	203016094	924	1.805644	1.442994	1.033862	0.889091	2.240039	1.145599	191	143	143	155	527	191
ENST00000489200	RPL10	chrX	+	154398377	154400898	1519	0.871893	1.662134	1.038944	1.611043	3.776597	1.059553	151	271	236	460	1461	289
ENST00000361815	PSMD10	chrX	-	108084830	108091542	768	6.165378	4.45487	1.013511	0.985244	4.700652	4.527573	540	367	117	143	919	625
ENST00000569436	NUTF2	chr16	+	67847161	67871323	1119	37.587074	9.714951	0.657617	3.601672	1.237451	8.171839	4792	1164	110	757	353	1642
ENST00000592456	SYNGR2	chr17	+	78169684	78172719	3036	0.806939	0.543113	0.774879	0.71237	0.69826	0.725251	280	177	352	407	540	396
ENST00000393099	RPL13	chr16	+	89560711	89564542	2385	198.818787	242.730789	34.339222	39.446835	242.54631	269.07605	54020	61972	12223	17664	147256	115203
ENST00000634734	BAG1	chr9	-	33252471	33264674	3786	7.293417	6.945711	7.389393	9.417384	5.435745	8.469516	3146	2815	4176	6695	5239	5757
ENST00000606030	AC244517.1	chr5	+	141118680	141120765	2086	0.406219	0.480726	0.484874	0.312319	0.7173	0.265195	97	108	151	123	381	100
ENST00000568291	SF3B3	chr16	+	70554106	70556597	1067	1.357859	0.945052	1.451295	1.906384	1.358962	1.657607	166	108	232	382	370	318
ENST00000548884	NR1H4	chr12	+	100473708	100564413	2884	8.255991	4.222896	8.176869	5.257205	2.604755	3.852161	2713	1304	3520	2847	1913	1995
ENST00000435128	ANXA2P2	chr9	+	33624274	33625293	1020	8.07862	9.412646	7.808847	7.441739	32.771549	11.703862	939	1028	1189	1426	8510	2144
ENST00000394703	DMTF1	chr7	+	87152554	87196332	4038	0.173926	0.194382	0.225378	0.146807	0.280909	0.128736	81	85	136	112	289	94
ENST00000478021	TRAF4	chr17	+	28744018	28745518	718	1.619716	1.618021	1.340579	1.832516	0.443402	1.219613	133	125	144	248	82	158
ENST00000362074	NOTCH2NLA	chr1	-	146155352	146229026	1874	0.398317	0.534582	1.372487	0.869205	0.144185	0.670403	86	108	384	306	69	226
ENST00000413382	PSMA4	chr15	+	78540427	78549204	1019	1.068147	0.687524	4.584957	34.099228	0.364013	0.982432	124	75	698	6524	95	180
ENST00000265112	TARS	chr5	+	33440776	33469539	4314	57.325108	13.867471	50.687145	45.630611	54.220444	52.444302	28173	6405	32634	36960	59544	40615
ENST00000397899	KIAA1211L	chr2	-	98793846	98936259	3907	0.299686	0.221397	0.334447	0.358852	0.283416	0.275844	134	93	196	264	282	194
ENST00000530016	ILK	chr11	+	6603774	6610611	1696	3.199131	3.728654	3.288146	0.249669	3.847126	0.395657	619	677	833	80	1661	121
ENST00000305533	TWF2	chr3	-	52228610	52239260	1718	7.462602	6.994562	7.837528	8.200704	8.908463	7.858866	1461	1287	2010	2646	3896	2424
ENST00000251973	CARD10	chr22	-	37490364	37519240	3934	7.373881	5.098619	4.895527	7.133891	7.776855	6.195492	3305	2148	2875	5270	7789	4376
ENST00000558181	ICE2	chr15	-	60419613	60479160	7060	0.897304	0.583001	0.320976	0.451937	1.914949	1.11963	722	441	339	600	3442	1419
ENST00000344629	OGG1	chr3	+	9749944	9757513	1744	0.601528	0.504653	0.550526	0.759363	0.335616	0.643312	120	95	144	249	149	202
ENST00000375792	DDAH2	chr6	-	31727038	31730617	1688	1.335761	4.12209	0.956302	0.2304	0.40019	3.603258	257	745	241	74	172	1092
ENST00000301788	POLR2G	chr11	+	62761544	62766710	827	4.614674	5.654926	6.159492	5.465307	4.235248	5.834032	435	501	761	849	892	867
ENST00000340398	H3F3C	chr12	-	31791185	31792241	1057	8.198636	10.460807	9.406409	12.065078	8.001478	13.15567	988	1184	1484	2395	2153	2497
ENST00000522941	FAM49B	chr8	-	129841503	129939746	1700	9.991596	11.881351	1.683663	4.762492	12.880234	17.217287	1936	2163	428	1521	5574	5255
ENST00000546544	COQ10A	chr12	+	56267682	56270964	1369	0.583356	0.594187	0.790162	0.354993	1.825631	0.294094	91	88	162	92	637	73
ENST00000604714	WDR11	chr10	+	120907295	120909523	2229	1.581658	1.110264	1.240367	0.991149	1.754346	0.926113	402	265	413	415	996	371
ENST00000356990	RNF19B	chr1	-	32936454	32964685	2598	0.237867	0.327104	0.228882	0.501023	0.190593	0.187624	71	91	89	245	127	88
ENST00000449205	RUBCN	chr3	-	197700460	197736908	1603	0.447062	0.605349	0.449897	0.874377	0.892685	0.357445	82	104	108	264	365	103
ENST00000371984	POMGNT1	chr1	-	46188683	46198443	2728	5.50584	4.85278	4.09168	5.243126	5.168666	5.049916	1712	1418	1666	2686	3590	2474
ENST00000555737	RCCD1	chr15	+	90954884	90962222	3157	1.094373	2.048534	0.620358	2.980471	0.931268	0.614662	394	693	293	1767	749	349
ENST00000514701	MCC	chr5	-	113048876	113294938	2855	0.652099	0.609782	0.200874	0.347174	0.286801	0.605957	213	187	86	187	209	311
ENST00000343984	SEPT6	chrX	-	119617639	119693370	2693	4.332308	6.015351	5.148142	5.849424	4.994778	5.497226	1330	1735	2070	2958	3425	2658
ENST00000466501	RPL9P9	chr15	-	82372310	82372888	579	330.930176	297.896637	281.754181	169.707184	281.261292	221.525177	21829	18464	24347	18449	41455	23026
ENST00000378258	DCLRE1C	chr10	-	14908171	14954072	2463	0.33156	0.45237	0.360295	0.491578	0.584489	0.4487	94	120	133	228	367	199
ENST00000360009	DHDDS	chr1	+	26432355	26471294	3245	7.06481	1.100729	1.088938	0.902788	1.041234	0.797021	2612	383	528	551	861	465
ENST00000594216	RAB11B	chr19	+	8390393	8402924	894	5.386497	8.374978	5.461581	1.765108	5.566917	6.070819	549	802	729	297	1267	975
ENST00000608991	RNF146	chr6	+	127266883	127288362	2169	2.026392	3.251934	1.575177	0.760663	1.481741	9.647414	501	756	510	310	819	3757
ENST00000642221	TPM4	chr19	+	16077021	16102939	2567	0.281719	0.657026	0.443477	0.154258	0.296755	0.546039	83	181	170	75	194	252
ENST00000396029	ADNP	chr20	-	50889048	50931375	6396	2.070341	1.571832	2.390702	1.520161	1.310974	2.314553	1509	1077	2282	1826	2135	2658
ENST00000370434	ABCC2	chr10	+	99782763	99798096	1714	1.228059	0.775785	0.924442	0.754198	1.33557	0.672569	240	143	237	243	583	207
ENST00000433976	ZNF778	chr16	+	89217703	89229557	3608	0.651197	0.566503	0.658705	0.530982	0.467132	0.277224	268	219	355	360	430	180
ENST00000330475	ADAMTSL5	chr19	-	1505018	1513189	2857	0.494172	0.597987	0.686391	0.479892	0.225401	0.432662	161	183	293	258	164	222
ENST00000574641	OCLM	chr1	+	186400572	186401455	884	1.271821	1.031384	1.053717	0.673925	1.747205	0.606714	129	98	140	112	394	97
ENST00000442067	GAS5	chr1	-	173864631	173867043	1114	1.590033	0.931823	1.881365	0.784998	1.793919	1.313826	202	112	313	165	509	263
ENST00000396830	IFFO1	chr12	-	6539607	6549113	1776	0.628784	1.106281	0.486147	1.209269	0.34182	0.561883	128	211	129	404	155	180
ENST00000319119	ZBTB34	chr9	+	126860665	126885878	6564	1.372094	0.51991	0.379685	0.740938	0.346095	0.473522	1027	366	372	914	579	558
ENST00000499499	DNAJC3-DT	chr13	-	95672835	95676925	2908	1.365886	1.316738	1.396085	0.409925	1.274513	1.400691	453	410	606	224	944	732
ENST00000344157	YTHDC1	chr4	-	68310387	68350089	6232	0.117378	0.177455	0.094793	0.122102	1.172727	0.165381	84	119	89	143	1861	186
ENST00000370803	PHF6	chrX	+	134373253	134428790	4489	4.758012	3.206733	3.108327	2.570305	3.094834	1.970631	2434	1541	2083	2167	3537	1589
ENST00000480054	RABGAP1	chr9	+	123089552	123097753	423	1.442937	1.444585	1.910847	1.087859	1.741939	2.018688	70	66	121	87	188	154
ENST00000479085	AC010973.1	chr7	-	151028781	151029754	511	1.195261	1.328437	1.346431	1.189489	1.036676	1.129978	70	73	103	115	135	104
ENST00000583556	ROCK1	chr18	-	20969958	20982783	672	0.966515	1.456882	0.980403	0.517678	1.347196	0.940531	74	105	99	66	231	114
ENST00000376355	CLYBL	chr13	+	99606669	99897134	6771	0.50051	0.233677	0.286538	0.23568	0.384901	0.32446	387	170	290	300	664	395
ENST00000341463	NABP2	chr12	+	56224401	56229844	1411	2.845026	10.08098	9.289925	13.835714	3.288193	13.598031	458	1523	1957	3666	1182	3445
ENST00000469491	FNDC3B	chr3	+	172039659	172338324	2916	3.28772	1.219049	1.030587	2.120048	1.623491	1.186912	1093	381	449	1161	1206	622
ENST00000525964	NCAPD3	chr11	-	134152847	134224216	5025	2.913685	0.257824	2.585225	7.604566	3.784858	7.147477	1668	139	1939	7175	4842	6448
ENST00000480824	C6orf89	chr6	+	36885854	36928964	6861	1.068492	0.502178	2.827104	3.703753	4.805748	3.601469	836	369	2895	4772	8394	4436
ENST00000383807	FANCD2	chr3	+	10026429	10101930	5102	0.813593	1.413372	2.138905	17.997198	0.472148	1.188185	473	772	1629	17240	614	1089
ENST00000355338	WARS	chr14	-	100333818	100376805	3092	0.901832	3.987216	2.303764	4.374106	2.944097	1.954987	318	1320	1064	2540	2318	1086
ENST00000434424	PTPRK	chr6	-	128062066	128067677	555	1.581345	1.205568	1.667027	1.075711	1.625346	0.899712	100	72	139	113	230	90
ENST00000450589	GAS5	chr1	-	173863901	173867987	632	6.09791	5.357302	6.117291	1.051311	3.975432	5.274731	440	363	577	125	640	599
ENST00000588621	MARK4	chr19	+	45264687	45288552	2024	0.445305	3.650965	0.527132	0.975268	0.635046	0.183671	103	792	160	371	328	67
ENST00000508532	ATP2C1	chr3	+	130893991	131003150	4969	0.12387	0.581014	0.386128	0.535152	0.643233	0.645429	71	310	287	500	814	576
ENST00000555345	MRPL52	chr14	+	22829895	22834717	895	2.219985	3.773475	3.502531	3.883405	3.126357	4.753863	227	362	468	653	713	764
ENST00000360472	PEA15	chr1	+	160205337	160215376	2471	3.281105	3.624915	4.733091	5.325495	4.125639	5.301012	924	959	1746	2471	2596	2352
ENST00000515798	BRIX1	chr5	+	34915710	34925680	2196	1.412482	2.300215	0.930841	1.00784	1.560668	0.592965	354	541	306	416	873	234
ENST00000448750	RAN	chr12	+	130872037	130877676	2455	0.61493	1.226638	40.162441	10.138041	0.873902	6.083102	172	323	14715	4673	547	2681
ENST00000347162	KLC4	chr6	+	43059594	43075099	2404	3.221254	2.112125	2.328234	0.270481	0.306437	1.799382	883	544	836	123	188	777
ENST00000462371	GUSB	chr7	-	65964330	65974847	820	1.87289	4.965482	2.289073	2.826611	1.523918	5.435246	175	436	281	436	319	801
ENST00000376557	PRR3	chr6	+	30557280	30563723	1797	0.724791	0.539767	0.686512	0.407826	0.755322	0.540148	149	104	185	138	346	175
ENST00000579260	RPL19	chr17	+	39200342	39204711	1051	1611.449585	2048.312256	1870.173218	2294.788574	1004.64386	1990.529175	192941	230450	293336	452825	268784	375553
ENST00000529611	CCDC90B	chr11	-	83261462	83285998	1986	8.545271	10.608844	8.53439	6.555418	7.741276	6.003099	1934	2256	2530	2445	3914	2141
ENST00000503127	SPATA20	chr17	+	50547127	50555850	2734	0.386823	1.943717	0.920251	0.908749	2.249955	0.966875	121	569	376	467	1566	475
ENST00000532463	CTNND1	chr11	+	57761797	57819178	5749	0.456382	0.252087	0.277963	0.343367	0.078051	0.396922	299	156	239	371	115	410
ENST00000536444	ATF7IP	chr12	+	14365729	14502931	8774	6.648563	7.226912	6.17147	5.390949	8.336918	6.123487	6646	6788	8082	8881	18621	9645
ENST00000486777	RAB11FIP5	chr2	-	73073382	73112783	6120	1.245948	1.352052	1.700982	0.865327	1.673639	1.152163	869	886	1554	995	2608	1266
ENST00000648914	CTPS1	chr1	+	40979705	41012479	2648	0.886342	1.362905	1.146371	0.907961	0.633413	1.206935	268	387	454	452	427	574
ENST00000294383	USP24	chr1	-	55066359	55215113	10549	9.798401	9.546322	8.4096	15.702301	19.502287	18.124052	11776	10781	13240	31100	52371	34322
ENST00000459947	UBR4	chr1	-	19074518	19081306	3873	0.561924	0.546499	0.64681	0.458401	0.833891	0.496806	248	227	374	334	823	346
ENST00000620105	C18orf54	chr18	+	54357917	54382035	5693	0.212903	0.270007	0.207604	0.329726	0.21663	0.315479	139	165	177	353	314	323
ENST00000549757	SMARCC2	chr12	-	56178819	56184248	1062	0.61342	1.517617	1.315228	1.382168	1.386372	1.381302	75	173	209	276	375	264
ENST00000519540	FAM49B	chr8	-	129841497	129939872	2021	3.395115	2.139766	3.116644	2.634057	2.806177	2.800377	782	463	941	1000	1444	1016
ENST00000623250	AC012513.3	chr2	+	216211404	216213519	2116	16.05488	13.140864	15.250089	11.323264	21.173225	12.116803	3871	2977	4816	4499	11405	4603
ENST00000261203	LIN7A	chr12	-	80797575	80937780	989	1.993669	1.397154	1.270132	0.966698	1.498917	1.555731	225	148	188	180	378	277
ENST00000555032	AL133467.2	chr14	+	95620914	95643285	1714	0.825155	0.807792	0.639936	0.632865	0.830045	0.800638	162	149	164	204	363	247
ENST00000471115	C1orf52	chr1	-	85251968	85259642	1219	14.1005	17.471073	14.890563	13.006712	14.967593	19.269064	1959	2280	2709	2977	4645	4217
ENST00000490123	ZNF542P	chr19	+	56368139	56379553	3440	1.694737	1.276419	5.058768	4.383099	6.242571	0.920536	665	471	2598	2831	5467	569
ENST00000476159	PNISR	chr6	-	99401462	99406127	537	7.838632	14.940771	9.935255	18.839287	8.897943	18.772102	480	859	797	1900	1217	1810
ENST00000392990	PAPOLA	chr14	+	96502558	96565428	2588	1.003689	1.299481	1.369665	1.189829	1.22232	1.63975	296	361	530	579	806	762
ENST00000281243	QDPR	chr4	-	17486398	17512234	1648	1.536742	0.659671	0.715528	0.524694	1.381272	1.23603	289	117	176	163	580	366
ENST00000568980	HNRNPLP2	chr15	-	34489002	34490571	1570	5.497789	7.34566	7.364578	9.525347	5.415069	8.657242	984	1235	1726	2808	2165	2440
ENST00000533794	TAF1D	chr11	-	93732800	93736239	505	1.181926	2.388704	1.047629	1.505563	0.904577	2.002062	68	130	79	143	117	182
ENST00000539024	MPHOSPH9	chr12	-	123159694	123218478	3414	0.652728	0.594174	1.220245	0.61202	0.990639	0.700481	254	218	622	393	861	430
ENST00000326648	ZNF609	chr15	+	64499292	64686068	8746	2.360742	1.11358	1.455167	1.355289	0.782537	0.555208	2353	1043	1900	2226	1743	872
ENST00000370280	TMED5	chr1	-	93156040	93180261	750	2.159966	2.705239	2.355252	1.40121	2.845984	1.501145	185	218	264	198	544	203
ENST00000591909	TUBB6	chr18	+	12308234	12329826	1017	3.641063	5.037954	4.016192	4.982792	3.943681	5.634151	422	549	610	952	1021	1029
ENST00000439325	AC026202.2	chr3	-	5156905	5187329	672	1.3275	1.293743	1.184321	0.964837	0.926438	0.925445	102	94	119	122	159	112
ENST00000272444	DUSP11	chr2	-	73762184	73780157	1653	6.454635	6.195057	5.429708	4.604028	7.062503	6.157769	1216	1097	1340	1429	2972	1828
ENST00000341976	ZNF70	chr22	-	23738678	23751092	6924	1.621458	1.223281	1.415713	1.277219	1.692239	1.082262	1279	907	1463	1661	2983	1346
ENST00000249647	SNAP23	chr15	+	42495260	42533061	2687	14.229753	13.711368	13.546937	13.89603	11.342609	8.856697	4356	3944	5433	7011	7759	4273
ENST00000403856	THADA	chr2	-	43562218	43596007	6939	0.182629	0.120239	0.443031	0.114988	0.206377	0.184553	145	90	459	150	365	230
ENST00000304979	PPIH	chr1	+	42658425	42676758	752	8.271026	28.088717	25.565844	29.23189	9.230799	26.345358	709	2262	2870	4128	1768	3557
ENST00000592790	VMP1	chr17	+	59837931	59842255	4325	1.507154	1.343773	1.077474	0.80406	1.328048	0.587933	743	623	696	653	1463	457
ENST00000496294	AC073861.1	chr3	-	101576489	101576947	459	14.462173	11.360796	13.073437	13.736931	7.316757	12.997375	757	559	896	1184	855	1071
ENST00000170564	GPATCH1	chr19	+	33080880	33130542	3492	7.473355	9.671604	7.847469	8.069386	8.785009	8.144558	2973	3616	4090	5291	7810	5106
ENST00000474964	MCM2	chr3	+	127598410	127621829	2847	0.773209	1.596978	0.663637	2.554017	0.504601	1.345263	251	487	282	1366	366	688
ENST00000466883	GUSB	chr7	-	65960688	65976160	2555	1.11782	0.883065	2.239294	0.882847	0.960447	2.09951	326	242	854	424	625	963
ENST00000455220	CCDC90B	chr11	-	83261317	83286390	1550	2.086731	1.807312	1.673798	3.804433	1.202886	2.487354	369	300	388	1108	475	693
ENST00000502271	ARL15	chr5	-	53883945	54310582	3248	0.21985	0.275962	0.200402	0.17408	0.216859	0.428055	82	96	98	107	180	250
ENST00000356341	PAK1	chr11	-	77321707	77474062	3737	6.789991	5.772328	5.997686	5.527856	6.688382	4.886649	2891	2310	3345	3879	6363	3279
ENST00000287295	AIFM1	chrX	-	130129370	130165887	2260	49.070923	47.909256	47.478054	49.304031	46.072948	49.076065	12634	11591	16014	20921	26506	19911
ENST00000546561	TSPAN8	chr12	-	71125101	71157899	1168	7.028957	6.276073	5.466177	2.65678	2.996161	6.250908	936	785	953	583	891	1311
ENST00000508604	NUP54	chr4	-	76114659	76130851	1671	0.536776	4.748833	2.771582	0.564504	0.494827	1.051539	103	850	692	178	211	316
ENST00000460666	ST13P15	chr3	-	143517123	143518229	1107	1.459797	1.972444	1.703529	2.311701	3.165712	2.048565	185	234	282	481	893	408
ENST00000520169	WRN	chr8	+	31119956	31124965	629	2.143841	2.338569	2.538338	1.961163	2.705634	2.656579	154	158	239	232	434	300
ENST00000405655	PRAME	chr22	-	22547704	22559143	2179	0.729841	0.832272	1.172746	1.245091	0.318971	2.135962	182	195	382	510	177	836
ENST00000382038	RAD1	chr5	-	34905264	34916766	5770	5.041896	5.013092	3.964122	3.154821	5.193096	3.775547	3315	3097	3414	3418	7628	3911
ENST00000306061	MT1E	chr16	+	56625475	56627112	704	2.567345	3.246847	3.502922	5.981995	1.965246	7.425371	206	245	369	791	353	939
ENST00000320756	MAGOHB	chr12	-	10604190	10613623	2623	2.754437	3.068528	3.423384	3.515491	4.270356	6.177791	824	862	1341	1732	2852	2909
ENST00000371945	MKNK1	chr1	-	46557419	46604237	2618	0.216452	3.126577	2.322777	5.183366	0.198627	2.351938	65	877	908	2548	133	1106
ENST00000297324	C8orf48	chr8	+	13566843	13568287	1445	1.164491	1.609132	1.155456	1.219896	1.554709	1.6345	192	249	250	331	572	424
ENST00000537713	HADHB	chr2	+	26244748	26290464	2142	9.683988	1.812354	3.210189	2.012384	1.418457	1.880806	2364	416	1027	810	774	724
ENST00000422008	GAS5	chr1	-	173864484	173867030	497	4.148822	5.630848	4.370495	9.776124	4.344498	9.594344	235	300	325	913	550	856
ENST00000645522	MOCS1	chr6	-	39904165	39927716	4256	0.183712	0.194751	0.223736	0.43691	0.19875	0.220837	90	89	143	350	216	169
ENST00000479117	AGPAT3	chr21	+	43959783	43982724	1510	0.368357	0.671977	0.291931	0.400114	0.204719	0.234499	64	109	66	114	79	64
ENST00000585482	SARM1	chr17	+	28371662	28404049	10309	0.419243	0.224786	0.16651	0.421993	0.64003	0.453445	493	249	257	817	1680	840
ENST00000234420	MSH6	chr2	+	47783082	47810101	7476	2.212995	1.800017	1.991998	2.688246	2.549881	2.817782	1885	1441	2223	3774	4853	3782
ENST00000401642	SCFD2	chr4	-	52872982	53366075	3176	2.45631	5.058204	2.346821	1.57245	3.227287	5.915906	889	1720	1113	938	2610	3373
ENST00000620510	ZKSCAN1	chr7	+	100023408	100041688	9192	6.294756	6.398757	3.114739	0.107695	1.243939	12.92767	6592	6297	4273	186	2911	21332
ENST00000557021	UBE2V1	chr20	-	50081124	50113198	2258	0.324276	0.772511	0.6297	1.1131	0.231112	2.077512	84	187	213	472	133	843
ENST00000348411	FTSJ1	chrX	+	48476161	48486305	1892	0.866242	0.734213	1.377276	0.754097	0.840869	0.584552	187	149	389	268	405	199
ENST00000453289	AC074117.1	chr2	+	27357140	27358190	536	1.243794	1.926291	2.489182	2.03183	1.852435	1.903063	76	111	200	205	253	184
ENST00000438096	THRB-AS1	chr3	+	24494308	24497181	702	0.909169	1.342486	1.35488	1.384907	1.726408	1.105949	73	101	142	183	309	140
ENST00000273156	SEC22C	chr3	-	42547971	42582028	1608	1.223942	1.316808	1.424406	1.245484	2.410025	1.363526	225	227	342	377	987	394
ENST00000264036	MCAM	chr11	-	119308529	119317116	3313	2.668422	1.181352	3.043175	3.020645	2.468012	2.60376	1008	419	1505	1879	2082	1549
ENST00000566560	KARS	chr16	-	75633971	75648643	1231	1.694307	3.212987	17.735727	2.608116	1.875014	2.699047	238	424	3259	603	588	597
ENST00000505307	UBE2D3	chr4	-	102799407	102827551	743	4.46851	1.914185	1.424483	5.772592	2.449549	2.594549	379	153	158	806	464	347
ENST00000480158	HERC4	chr10	-	67954200	67956861	2438	0.290551	0.434919	0.284057	0.241328	0.454374	0.31468	81	114	104	111	282	138
ENST00000376327	PLP2	chrX	+	49171926	49175239	1079	0.551997	0.785933	0.817135	1.091587	0.693914	0.831438	68	91	132	222	191	162
ENST00000351677	PTPN11	chr12	+	112418914	112509913	6101	58.816399	58.377884	56.715126	50.261387	65.026382	54.829094	40880	38127	51640	57574	100991	60050
ENST00000345042	HSPD1	chr2	-	197486586	197500274	2299	336.253021	341.518219	395.097198	398.671173	304.713989	426.503387	88067	84049	135558	172084	178328	176020
ENST00000359204	FRA10AC1	chr10	-	93667883	93702572	3089	4.695622	2.274485	3.146294	1.666567	5.223927	4.231104	1653	753	1451	967	4108	2347
ENST00000429124	FTX	chrX	-	74278374	74292600	2597	0.387307	0.287502	0.329007	0.243812	0.381516	0.270652	115	80	128	119	253	127
ENST00000355899	PLS3	chrX	+	115561182	115650861	3280	39.550781	3.923333	1.380658	31.541809	11.599861	37.747047	14779	1378	676	19425	9686	22226
ENST00000572954	ELOB	chr16	-	2771943	2777272	331	6.418952	9.406462	8.834605	6.006448	5.447051	3.829361	243	334	437	374	459	228
ENST00000357519	FIBP	chr11	-	65883921	65888539	1248	5.232354	5.575796	5.198262	4.070261	4.924426	5.401106	744	745	969	954	1565	1211
ENST00000259395	ZNF189	chr9	+	101399028	101410660	3115	1.285597	2.283567	1.479658	2.053561	2.065904	2.943275	457	762	688	1202	1639	1646
ENST00000406207	TBCE	chr1	+	235367413	235449078	2071	0.425005	1.018492	0.324191	0.708124	0.190021	0.506102	101	226	101	276	101	189
ENST00000228827	GPN3	chr12	-	110452484	110468266	1468	7.87169	13.390529	12.247277	14.967218	8.112845	12.579008	1317	2105	2684	4126	3032	3315
ENST00000334678	RPS19BP1	chr22	-	39529093	39532855	927	22.711853	18.664066	25.305819	27.240707	17.361153	31.312124	2399	1853	3501	4742	4097	5211
ENST00000454822	RPE	chr2	+	210002628	210021226	2130	0.352656	6.628046	0.216186	10.6118	0.247817	0.414701	86	1512	69	4244	135	159
ENST00000371486	CPT2	chr1	+	53196429	53214197	3094	0.954087	2.050507	1.990621	1.28166	2.585928	0.619506	337	680	920	745	2037	345
ENST00000494615	HADHB	chr2	+	26260538	26290464	2883	1.453587	0.445204	0.35382	1.282002	2.423464	1.49605	478	138	153	694	1779	775
ENST00000474389	AC080128.1	chr3	+	133760300	133762363	1917	6.745047	5.505105	5.719706	4.249018	7.157952	2.771373	1474	1130	1637	1530	3494	954
ENST00000473406	RABGGTB	chr1	+	75786228	75791571	721	1.915608	1.3973	1.486285	2.033626	2.994048	2.266303	158	108	160	276	550	294
ENST00000471030	LSMEM1	chr7	+	112486841	112490081	483	1.228468	1.429655	1.155839	1.017845	1.095204	0.79889	68	74	84	93	135	70
ENST00000497356	GNL3	chr3	+	52693170	52693779	523	3.977205	6.400285	4.973958	5.527134	4.540942	9.06816	237	359	389	543	605	852
ENST00000307729	MLLT10	chr10	+	21534343	21743630	5032	1.197152	1.427421	0.867178	0.631303	0.72702	1.499721	687	769	652	597	932	1355
ENST00000561702	SPG7	chr16	+	89548159	89557762	3729	0.32914	0.336839	0.45086	0.245069	0.409294	0.249822	140	135	251	172	389	168
ENST00000535391	EIF3J	chr15	+	44537183	44561447	925	30.646862	34.633999	27.525347	60.493153	30.564726	28.967056	3230	3430	3800	10506	7197	4811
ENST00000637084	TPCN2	chr11	+	69072915	69162440	4622	0.61066	0.956644	1.01954	1.0326	1.611516	0.46436	322	474	704	897	1897	386
ENST00000394186	ATP5MF	chr7	-	99458309	99466161	305	38.717449	59.010517	60.095646	160.60614	23.358826	137.615616	1346	1927	2736	9198	1814	7535
ENST00000528888	DDHD2	chr8	+	38241965	38249747	861	0.746687	1.043974	1.388314	1.444472	1.333662	0.993614	74	97	179	234	293	154
ENST00000359358	KLHL14	chr18	-	32672671	32773062	4312	0.506693	0.46499	0.553351	0.461786	0.653355	0.391263	249	215	357	374	718	303
ENST00000305949	MTBP	chr8	+	120445426	120523635	3059	4.412931	4.401505	3.878106	3.853029	4.984224	4.61248	1538	1442	1771	2213	3882	2533
ENST00000328703	HAX1	chr1	+	154272511	154275875	1227	25.814129	20.545868	13.692123	12.280255	0.851009	8.685066	3609	2699	2508	2830	266	1914
ENST00000411938	LSM8	chr7	+	118184167	118188405	290	2.414723	6.462898	3.598461	13.556242	2.473899	10.611862	80	201	156	739	183	553
ENST00000538451	LDHA	chr11	+	18402535	18407740	1345	1.63597	1.41527	0.648292	0.703338	0.537813	0.488587	251	204	131	178	185	118
ENST00000511575	HOXC10	chr12	+	53986132	53989993	887	15.043278	17.272984	16.235491	24.086935	11.738544	19.007875	1521	1641	2150	4012	2651	3027
ENST00000476041	LSM10	chr1	-	36391238	36397887	1006	1.179626	1.459104	1.857496	1.904046	1.719381	1.67331	136	158	279	360	441	303
ENST00000225983	HDAC5	chr17	-	44076746	44123638	5326	4.408215	4.101372	4.344913	4.352405	0.765748	1.43431	2675	2339	3454	4353	1039	1372
ENST00000366663	C1orf198	chr1	-	230837119	230868653	3858	9.498025	8.35985	8.79468	8.959286	9.858573	8.367308	4175	3453	5064	6490	9682	5795
ENST00000631211	FP671120.3	chr21	-	8210384	8211306	923	93.621811	75.232208	69.41655	95.845993	38.585926	123.651016	9845	7434	9562	16610	9067	20488
ENST00000548065	PRKAG1	chr12	-	49002281	49018825	1699	0.96716	1.315235	11.480153	1.830909	0.22265	1.073581	188	240	2911	585	97	328
ENST00000431446	RBMX	chrX	-	136869187	136880725	2004	1.163129	1.905943	1.36278	1.537676	1.196812	1.843007	266	409	408	579	611	664
ENST00000597589	PRKD2	chr19	-	46674346	46697341	1682	0.504162	2.202209	2.459332	2.162871	2.021913	0.627684	97	397	618	684	866	190
ENST00000394440	CCT4	chr2	-	61868089	61888804	2520	3.106294	0.385777	0.325384	2.649756	9.177083	6.94361	892	105	123	1254	5887	3142
ENST00000409248	C4orf48	chr4	+	2041993	2043970	433	3.192279	4.054866	4.702326	2.065825	2.448538	5.933085	158	188	304	168	270	462
ENST00000382592	LATS2	chr13	-	20973032	21061547	5511	6.141718	6.373784	6.296672	5.810408	7.401058	6.139115	3856	3761	5179	6013	10383	6074
ENST00000617130	PIK3R2	chr19	+	18155880	18169294	2187	12.590911	20.096809	15.607445	17.512798	1.33229	21.147257	3137	4705	5095	7191	742	8303
ENST00000260803	DBR1	chr3	-	138161012	138174949	2666	14.789728	16.059458	13.503435	13.070945	13.635696	14.865908	4492	4584	5373	6543	9254	7115
ENST00000219240	DHODH	chr16	+	72008744	72025416	2426	4.533965	4.877035	4.002275	4.558811	4.719372	5.032658	1254	1267	1450	2077	2915	2192
ENST00000319974	C2orf69	chr2	+	199911256	199928273	3728	6.017468	6.809037	5.165571	5.483536	7.299947	6.629291	2556	2718	2874	3839	6928	4437
ENST00000381344	IDI1	chr10	-	1039908	1049170	2301	64.473816	58.424942	47.662605	65.625656	58.076286	47.091869	16901	14392	16368	28352	34018	19452
ENST00000377897	STX5	chr11	-	62806897	62832041	1785	1.131811	0.866716	0.779031	0.606713	0.355074	5.07737	231	166	208	204	162	1627
ENST00000593886	ZNF43	chr19	-	21839597	21841647	2051	2.432339	2.46499	2.59272	2.334008	2.653301	1.982703	569	542	794	899	1386	731
ENST00000456975	CCDC88A	chr2	-	55295797	55328396	2208	4.61677	9.936133	0.392643	2.901801	0.176091	1.020012	1162	2349	130	1203	99	405
ENST00000446284	FKBP15	chr9	-	113161006	113221318	8807	7.381942	6.703014	6.4199	7.291125	5.955133	3.006005	7407	6320	8438	12057	13351	4753
ENST00000316793	OXTR	chr3	-	8750408	8769617	4364	1.174512	1.15939	1.100165	1.045636	1.24942	1.100287	584	542	717	857	1388	862
ENST00000566965	RHOT2	chr16	+	668560	671785	879	0.900569	0.688669	1.541889	1.019596	0.838409	0.429448	91	65	203	169	188	68
ENST00000481876	VDAC2	chr10	+	75210814	75220970	822	1.103876	1.540812	1.025286	2.049386	1.363568	1.030141	104	136	126	317	286	153
ENST00000261749	ZFAND6	chr15	+	80059568	80138393	1814	4.158226	0.770908	1.674213	2.151143	1.44701	0.692417	860	150	454	733	669	226
ENST00000472981	AL355032.1	chr14	+	101677943	101678380	438	6.880426	7.755311	7.681485	8.368985	7.312871	6.496919	344	364	503	689	816	511
ENST00000561373	TM2D3	chr15	-	101641851	101650692	1734	2.218728	0.540902	0.749243	0.47548	1.342383	1.04927	439	101	194	155	593	327
ENST00000514951	SMN1	chr5	+	70925056	70952567	1308	1.045938	1.322424	1.115527	1.197382	0.936534	1.106929	156	186	218	295	312	260
ENST00000263960	COQ10B	chr2	+	197453423	197475308	2239	6.324255	3.954634	5.41478	4.683624	3.658378	5.553775	1614	948	1810	1969	2086	2233
ENST00000426907	HUWE1	chrX	-	53532096	53549505	4805	4.746398	1.625168	2.613879	2.634106	2.502872	3.256274	2599	836	1875	2377	3062	2809
ENST00000474481	ATAD3B	chr1	+	1484569	1496201	3367	0.31683	0.325663	0.333712	0.277858	0.419837	0.248284	122	118	168	176	360	151
ENST00000588831	LRFN3	chr19	+	35935550	35945767	3689	0.590425	0.527233	0.571288	0.546624	0.221495	0.4037	249	209	315	379	208	268
ENST00000438720	COG1	chr17	+	73193072	73208504	4051	0.605185	0.90814	0.431861	0.961961	0.578445	0.553064	280	394	262	732	597	403
ENST00000359470	C1orf116	chr1	-	207018521	207032747	5493	0.333109	0.322703	0.217047	0.237772	0.394691	0.313022	209	190	178	246	552	309
ENST00000350027	TAF1A	chr1	-	222557902	222589933	1966	0.747657	5.111627	0.605017	1.595617	0.482519	6.190474	168	1076	178	589	242	2185
ENST00000475081	AHCYL1	chr1	+	109985015	110015531	795	24.609785	6.750135	6.181053	22.51082	15.261453	6.583123	2229	575	734	3361	3089	940
ENST00000261401	CORO1C	chr12	-	108645109	108731596	3892	49.844879	0.532932	40.404095	39.459484	2.299319	43.496765	22101	223	23469	28835	2279	30390
ENST00000380650	RPAP3	chr12	-	47663293	47705986	2149	10.674589	6.556571	8.342914	11.03444	8.812513	12.166014	2614	1509	2676	4453	4821	4694
ENST00000335757	SLC44A2	chr19	+	10625258	10644559	3671	0.28111	0.294426	1.093635	0.194574	1.270881	0.945975	118	116	600	135	1188	624
ENST00000418430	AC105760.2	chr2	-	237059434	237085817	2341	0.515996	0.351585	0.345077	0.316734	0.442099	0.356344	138	89	121	140	264	150
ENST00000580087	TIMM21	chr18	+	74148523	74158012	2524	0.31808	0.33028	0.264443	0.259661	0.327318	0.284314	92	90	100	124	211	129
ENST00000470967	DNAJC8	chr1	-	28205258	28208809	560	4.636963	5.099442	5.100253	5.339732	3.990165	5.559956	296	306	427	562	569	559
ENST00000582842	AC005288.1	chr17	+	39401793	39406233	860	10.120977	9.602895	9.368917	6.779484	12.91147	8.78608	992	885	1203	1095	2827	1357
ENST00000377524	STAM	chr10	+	17644125	17715914	2972	10.078331	10.017651	9.962114	9.222119	10.037773	9.860903	3413	3188	4419	5146	7595	5261
ENST00000355689	TTC30A	chr2	-	177612992	177618966	5975	1.240748	0.883675	1.005204	0.83063	1.594795	0.931606	845	566	897	932	2426	1000
ENST00000478698	HNRNPH3	chr10	+	68338806	68342269	1507	6.027453	6.418363	5.978164	2.835987	5.632311	4.655914	1035	1036	1345	803	2161	1260
ENST00000417615	RPL3P4	chr14	-	98972879	98973301	423	31.036854	37.353737	36.814011	53.342403	25.41424	55.656151	1496	1692	2324	4237	2737	4227
ENST00000425753	TSTA3	chr8	-	143612618	143617566	1362	3.23302	2.977902	3.244342	4.653811	3.214613	3.02962	502	435	660	1191	1115	741
ENST00000351231	CDC25A	chr3	-	48157146	48188356	3663	0.478001	0.588762	0.396604	0.538613	0.58796	0.487759	200	231	217	371	549	321
ENST00000358598	PRKAR1A	chr17	+	68512032	68532762	3576	43.069233	38.002644	12.684191	9.060511	15.302514	9.974964	17546	14548	6770	6084	13930	6404
ENST00000555640	METTL17	chr14	+	20989994	20996995	2887	1.850884	2.10831	1.745088	1.248121	2.375545	1.852732	609	652	752	677	1746	961
ENST00000359591	LRP10	chr14	+	22871613	22881580	6886	2.673945	2.57382	2.059053	1.6776	2.999169	2.239076	2098	1898	2116	2169	5258	2768
ENST00000530384	CCS	chr11	+	66593153	66605912	1196	1.84498	2.15242	1.593867	1.07611	1.571639	1.557543	252	276	285	242	479	335
ENST00000368890	PIP5K1A	chr1	+	151198553	151249531	3613	0.301391	0.267683	0.240842	0.285657	0.250786	0.30107	125	104	130	194	231	196
ENST00000523334	HDAC2	chr6	-	113940718	113956602	4810	22.062738	11.45167	32.88839	24.222876	15.705085	36.723827	12090	5897	23609	21876	19230	31710
ENST00000397061	NUDT19	chr19	+	32691961	32713796	2967	2.031973	2.38015	2.093844	1.865937	2.491602	2.255794	687	756	928	1040	1882	1202
ENST00000393110	STEAP3	chr2	+	119223831	119265652	4262	2.055657	1.30336	3.487544	2.032388	2.046765	1.804654	999	595	2219	1627	2221	1381
ENST00000505031	ANKLE2	chr12	-	132729723	132738907	2861	4.512664	2.199815	3.501899	5.227174	3.674048	1.379165	1471	674	1496	2808	2676	709
ENST00000522299	CLU	chr8	-	27597996	27614693	2807	22.497873	29.941633	23.900866	17.030905	19.468243	37.231514	7195	8997	10013	8976	13911	18761
ENST00000369802	CSF1	chr1	+	109910899	109926743	2484	0.452816	0.307802	0.341704	0.306042	0.37727	0.360949	129	82	127	143	239	161
ENST00000392495	SPPL3	chr12	-	120764465	120770137	2265	0.993486	1.393628	0.972734	0.181299	0.789319	1.565978	257	338	329	78	456	637
ENST00000320246	NEK6	chr9	+	124257970	124353307	3447	1.461076	14.938074	1.968453	12.217377	11.7683	4.423903	574	5513	1013	7907	10327	2738
ENST00000581140	GDPD1	chr17	+	59220522	59275505	1265	0.733299	0.682348	0.498468	0.653244	0.721985	0.846163	106	93	95	156	233	193
ENST00000488719	PES1	chr22	-	30576636	30580074	1732	0.77144	3.914359	1.638048	1.337122	0.782989	0.723709	153	726	424	435	346	226
ENST00000392558	RPS27	chr1	+	153990762	153991698	625	1.591424	1.816227	1.715432	1.525155	1.700386	2.315956	114	122	161	179	271	260
ENST00000264159	ZRANB3	chr2	-	135199653	135531236	4046	0.89137	1.688967	0.398005	1.047559	0.319454	1.005395	411	732	241	796	330	731
ENST00000439887	GSPT1	chr16	-	11872679	11915878	2509	8.821143	15.136608	13.49562	12.392349	5.506645	4.321604	2522	4066	5054	5838	3518	1947
ENST00000380384	RPS6	chr9	-	19376270	19380206	1355	845.116089	509.800903	468.733826	945.423157	346.5867	804.134521	130455	73947	94787	240520	119548	195600
ENST00000476201	TARDBP	chr1	+	11012654	11020589	929	0.831545	0.808404	1.913195	0.908206	0.615605	0.91048	89	81	266	159	146	152
ENST00000418930	E2F5	chr8	+	85177225	85214518	1890	0.622782	1.019726	0.476805	0.465025	0.534916	1.012922	135	207	135	166	258	344
ENST00000293288	BAX	chr19	+	48954929	48961798	1358	5.265239	4.887285	4.117147	5.62815	5.207364	5.560429	815	711	835	1435	1801	1356
ENST00000619133	CD24	chr6	-	106969831	106975465	2513	0.545449	3.738379	6.022381	5.44556	5.490263	4.815017	157	1006	2259	2570	3513	2173
ENST00000342480	PODXL2	chr3	+	127629181	127672809	2186	22.770449	23.866121	25.450962	30.256903	23.122377	30.258804	5671	5585	8303	12419	12867	11875
ENST00000396671	THRB	chr3	-	24117153	24494822	7402	0.298451	0.290727	0.345531	0.299542	0.394953	0.308234	252	231	382	417	745	410
ENST00000373830	TRNAU1AP	chr1	+	28553085	28578545	1799	3.103814	3.533236	1.901745	2.50408	2.104711	2.752306	637	681	511	846	964	889
ENST00000617872	MINOS1	chr1	+	19596977	19629821	3678	0.570107	1.606415	1.142695	1.867923	0.205869	2.429729	239	633	628	1290	193	1605
ENST00000437355	PSPH	chr7	-	56011051	56051448	1409	0.484227	0.530636	1.499052	0.682091	2.732171	0.575236	78	81	316	181	980	146
ENST00000486494	ZNF638	chr2	+	71379516	71380720	973	0.864176	0.738433	0.765294	0.640408	1.086352	0.893708	96	77	112	117	270	157
ENST00000301923	TNRC6B	chr22	+	40044817	40335807	15958	0.083138	0.093578	0.120663	0.077856	0.088414	0.076272	152	160	288	234	360	219
ENST00000342669	SNRPD2	chr19	-	45687454	45692333	901	8.412548	11.849041	14.753251	8.616124	5.591372	18.075184	864	1143	1984	1458	1283	2924
ENST00000489654	GSTK1	chr7	+	143263496	143264870	875	4.469709	4.8238	4.440071	5.484221	4.462499	5.896996	446	452	580	901	994	927
ENST00000583509	ACP6	chr1	-	147642235	147670496	6923	0.845772	0.945724	0.86039	0.8141	1.060775	0.649573	668	701	889	1059	1870	808
ENST00000398013	NIPA2	chr15	+	22838687	22867716	2280	0.292967	2.127205	1.226003	0.482896	2.833421	1.686995	77	520	418	207	1645	691
ENST00000316586	STK25	chr2	-	241492674	241508692	4619	3.734592	4.479983	4.404196	4.321959	3.82395	4.361164	1966	2216	3036	3749	4497	3617
ENST00000486758	SHROOM3	chr4	+	76689571	76742130	3766	0.529002	0.181741	0.212954	0.409091	0.230069	1.498515	227	74	120	290	221	1014
ENST00000493442	FAM199X	chrX	+	104166620	104195902	7457	9.160751	8.511616	7.637984	6.866769	11.5549	7.977114	7783	6795	8501	9614	21935	10679
ENST00000546604	SARNP	chr12	-	55752463	55817724	1163	1.612714	3.544916	2.676271	3.305558	6.613189	2.091208	214	442	465	722	1958	437
ENST00000489629	CPSF3	chr2	+	9441730	9448350	547	1.735125	1.554702	4.048138	3.437706	2.431372	10.852319	109	92	331	354	339	1066
ENST00000446103	PBRM1	chr3	-	52586430	52678567	3256	4.754181	2.653024	2.178937	0.949845	4.899088	1.194433	1764	925	1059	581	4061	699
ENST00000269122	CLTC	chr17	+	59619858	59696310	7760	26.419489	21.806622	17.353109	9.051336	8.225295	14.707721	23356	18115	20097	13188	16249	20489
ENST00000393045	PIAS3	chr1	-	145848522	145859080	2901	2.543163	1.000619	1.314298	1.123315	1.305779	1.108328	841	311	570	612	965	578
ENST00000470973	GLO1	chr6	-	38675943	38683215	1939	0.748749	0.369029	0.333313	0.479887	0.184248	0.429676	166	77	97	175	91	150
ENST00000558957	IQGAP1	chr15	+	90494027	90501389	2313	3.151294	2.535264	2.33214	0.832454	0.904408	3.597584	831	628	806	362	533	1494
ENST00000444119	ODF2	chr9	+	128460559	128500255	2418	11.192061	8.650491	14.930459	12.693298	7.8771	9.136374	3083	2240	5388	5763	4849	3966
ENST00000431519	CDV3	chr3	+	133573976	133587418	955	0.775723	0.808282	0.696869	1.302413	0.306775	1.025411	85	83	100	234	75	176
ENST00000368682	FYN	chr6	-	111660332	111873067	3234	0.202004	0.592209	0.30893	0.331202	0.125956	0.19243	75	206	150	202	104	112
ENST00000402676	AKAP12	chr6	+	151239999	151358557	8432	0.104951	0.104343	0.095847	0.07614	0.201589	0.176816	101	95	121	121	433	268
ENST00000354618	THRAP3	chr1	+	36224416	36305357	4432	1.050374	4.424287	0.525346	3.210227	0.80955	0.98928	531	2100	348	2672	914	788
ENST00000376806	HLA-A	chr6	+	29942245	29945884	1854	1.688449	5.236521	3.836899	4.760109	1.970713	3.93806	357	1040	1062	1657	931	1311
ENST00000380970	LINC01446	chr7	-	53655509	53811931	3484	0.726855	0.678755	0.869998	0.550003	0.771686	0.568422	289	254	453	360	685	356
ENST00000358025	SYNE2	chr14	+	63852983	64226432	21842	1.360045	1.299176	1.2695	0.937718	1.748541	1.439206	3385	3038	4139	3846	9723	5644
ENST00000496503	MPP3	chr17	-	43801418	43833170	2186	0.385788	2.169261	2.207984	1.94595	0.249782	0.490806	97	508	721	799	139	193
ENST00000356135	CHKA	chr11	-	68053820	68121444	1755	3.659246	5.586785	3.967179	3.027718	11.555496	5.176272	732	1050	1040	998	5163	1631
ENST00000527403	PPP6R3	chr11	+	68519506	68615310	4862	0.725376	1.391441	1.380412	1.738807	0.827057	0.70687	402	725	1002	1588	1024	617
ENST00000231420	AGXT2	chr5	-	34998101	35048093	2364	2.550818	2.403137	1.298346	1.969542	3.029022	2.005965	687	609	459	875	1823	852
ENST00000592727	OAZ1	chr19	+	2271362	2273269	726	0.783157	2.244373	1.539087	4.081636	2.310655	6.829116	65	175	167	557	428	891
ENST00000646859	OTOGL	chr12	+	80099537	80379960	9939	0.193928	0.244643	0.125411	0.168328	0.334916	0.21544	220	261	187	315	848	385
ENST00000420190	SAMD11	chr1	+	923928	939291	1578	0.768727	0.772001	0.659989	0.461985	1.060591	0.436863	139	131	156	137	427	124
ENST00000371655	RAB3B	chr1	-	51907956	51990764	12844	4.732334	4.249461	4.42702	3.907428	5.557182	4.283582	6925	5843	8486	9423	18170	9877
ENST00000316105	PCDHB9	chr5	+	141187127	141191541	4415	0.720128	0.408564	0.734559	0.69156	0.249362	0.644791	363	194	484	574	281	512
ENST00000338338	AURKAIP1	chr1	-	1373730	1375495	1047	0.935764	3.474355	4.913411	1.790639	5.026895	10.210932	112	390	768	352	1340	1920
ENST00000641730	OR2I1P	chr6	+	29550407	29557721	5365	0.848534	0.876892	0.663082	0.582274	1.995583	0.573255	519	504	531	587	2726	553
ENST00000451497	HMGB1P5	chr3	+	22381945	22382929	985	2.174601	0.988481	1.07316	0.589254	1.95223	1.0376	245	105	158	109	490	184
ENST00000308025	DDX23	chr12	-	48829764	48852163	3248	73.476883	73.487366	79.490044	72.974335	53.48988	64.468163	27188	25551	38531	44502	44226	37590
ENST00000496259	KRBA1	chr7	+	149715011	149734571	3763	0.701602	0.988184	1.099511	1.332577	1.495531	0.25831	301	399	618	942	1433	175
ENST00000273320	ZKSCAN7	chr3	+	44555208	44572158	3477	0.292339	0.506128	0.517104	0.227826	0.541562	0.5124	116	189	269	149	480	320
ENST00000285814	NIFK	chr2	-	121726945	121736923	1734	29.378986	32.944511	28.292536	24.693768	35.62154	33.741646	5804	6116	7322	8040	15724	10504
ENST00000424352	MEIS2	chr15	-	36891850	37100530	2917	1.549503	1.588684	1.067873	1.789176	2.091253	1.982529	515	497	465	980	1553	1039
ENST00000588652	ERCC2	chr19	-	45351595	45358938	2405	1.711849	1.607056	1.372384	1.178758	1.027926	0.915658	470	414	493	533	630	396
ENST00000368589	JTB	chr1	-	153974512	153977660	1216	1.385246	8.800739	4.701374	31.857052	1.253501	33.81522	192	1146	854	7274	389	7382
ENST00000486054	ANP32A	chr15	-	68779324	68781605	2015	1.107228	1.030839	1.070225	0.883979	0.789469	0.97926	255	223	322	335	405	355
ENST00000539319	UACA	chr15	-	70656977	70763430	4026	7.738252	4.064695	4.377505	4.779899	7.363655	2.474208	3550	1752	2631	3614	7547	1789
ENST00000563278	AC068338.2	chr15	+	75368155	75369584	1430	1.158529	1.104208	1.071057	0.754567	1.203499	1.007542	189	170	229	203	439	259
ENST00000567819	CAPN10-DT	chr2	-	240582700	240586699	4000	0.379971	0.23488	0.317568	0.320334	0.287281	0.394471	174	101	190	241	293	284
ENST00000496278	GPBP1L1	chr1	-	45654271	45656159	1529	0.433546	0.422546	0.388048	0.57071	0.625569	0.551193	76	70	89	164	244	152
ENST00000223357	AEBP1	chr7	+	44104361	44114560	4081	1.147638	1.210922	1.478744	1.440506	1.055954	1.283093	534	530	901	1104	1097	940
ENST00000399034	SEPT7	chr7	+	35800932	35907105	4399	9.000825	6.269958	2.530247	11.835266	0.956236	2.41647	4511	2953	1662	9776	1071	1909
ENST00000159111	KDM4B	chr19	+	4969121	5153595	5593	1.862635	1.709801	1.897796	0.181725	1.952402	1.514039	1187	1024	1585	191	2780	1521
ENST00000510336	TMCO6	chr5	+	140641306	140645408	1953	0.381361	0.440083	0.396315	1.013704	0.940274	0.652403	85	93	116	372	468	229
ENST00000552783	LIMA1	chr12	-	50175790	50222705	3612	0.531783	1.536408	0.906501	0.216622	0.671785	1.34712	219	595	489	147	618	874
ENST00000347512	RPL36	chr19	+	5690196	5691876	707	52.554317	65.146347	64.481812	74.032639	50.722408	70.685379	4233	4931	6804	9828	9129	8972
ENST00000277540	DPH7	chr9	-	137554909	137578935	1847	1.599643	1.522775	1.465807	2.223234	0.991724	1.191817	337	302	405	771	467	396
ENST00000342494	UBE3B	chr12	+	109477642	109536702	5722	1.219728	3.06216	1.154463	2.287568	1.555141	3.643362	796	1876	986	2458	2266	3743
ENST00000530455	C8orf33	chr8	+	145052467	145056030	2676	15.768329	12.100209	26.247641	11.525194	17.90493	23.905188	4808	3467	10483	5791	12197	11484
ENST00000615954	KMT5B	chr11	-	68156040	68190076	4306	16.250523	4.758707	3.998237	12.414013	4.09358	5.272362	7972	2194	2570	10037	4488	4076
ENST00000477750	NAA10	chrX	-	153931771	153935080	1062	1.358392	1.608974	1.234705	1.718821	0.907939	1.412108	165	183	196	343	246	270
ENST00000644307	DDX3X	chrX	+	41334162	41350168	4605	4.704014	6.181965	3.822406	5.373071	4.017437	4.78357	2468	3048	2627	4646	4710	3955
ENST00000262033	PTGES3	chr12	-	56663343	56688300	1920	70.452614	51.487358	59.864449	56.246128	145.009048	55.685642	15410	10583	17154	20276	70874	19194
ENST00000563447	ECI1	chr16	-	2242415	2244438	965	1.637002	1.489964	1.156139	0.744248	1.640953	1.187489	180	154	167	135	404	206
ENST00000278903	EI24	chr11	+	125569216	125584687	2455	11.990501	12.170974	14.571683	16.876612	12.741208	15.72578	3354	3199	5339	7779	7963	6931
ENST00000358572	TMA16	chr4	+	163494461	163520539	1978	10.331714	10.02097	9.010765	9.677606	8.275325	16.366787	2329	2122	2660	3595	4167	5812
ENST00000520271	COX6C	chr8	-	99878149	99893622	571	4.05928	35.367886	20.632441	73.653023	14.719729	40.146439	265	2162	1759	7897	2140	4116
ENST00000431653	RPL7	chr8	-	73291816	73293342	563	2.938408	1.329308	2.483287	1.772707	2.494486	1.24499	189	81	209	188	358	126
ENST00000622306	NOMO2	chr16	-	18499925	18562112	4252	0.98404	0.407656	1.72693	0.418066	0.243749	1.900508	477	186	1096	334	264	1451
ENST00000479320	HLA-A	chr6	+	29942554	29945281	1334	1.819717	1.376364	1.02456	1.334483	1.081291	1.692651	277	197	204	335	368	406
ENST00000281141	CDC123	chr10	+	12195966	12250588	1542	48.377197	53.461117	46.319271	25.082865	34.68008	41.450703	8499	8825	10660	7262	13613	11475
ENST00000471645	SMYD2	chr1	+	214281125	214337130	4732	4.243992	10.692805	4.217257	4.836423	12.469955	4.882233	2288	5417	2979	4297	15021	4148
ENST00000284290	TBRG1	chr11	+	124622875	124635398	4468	0.404658	0.495344	0.322513	0.462216	0.368693	0.496081	206	237	216	388	420	398
ENST00000456101	MICAL1	chr6	-	109444062	109455645	4112	0.863088	0.951901	0.953668	0.688659	1.139933	0.770999	405	420	586	532	1194	570
ENST00000479583	CBWD2	chr2	+	113468585	113496119	3305	0.545915	0.399094	0.544837	0.34741	0.791319	0.643057	206	142	269	216	666	382
ENST00000360001	SDF4	chr1	-	1216908	1232001	1956	73.413116	39.732697	75.509003	71.370049	40.897556	70.29525	16359	8320	22042	26211	20364	24683
ENST00000328195	PLPBP	chr8	+	37762593	37779767	2558	33.888142	31.958685	33.50148	32.130867	34.401218	29.749275	9876	8752	12790	15432	22401	13661
ENST00000237612	ABCG2	chr4	-	88090269	88158912	4479	3.036986	2.759419	2.41043	2.382782	3.386358	3.069431	1550	1324	1612	2004	3862	2468
ENST00000372633	RAB40A	chrX	-	103499750	103502875	3126	0.364093	0.376635	0.348234	0.285133	0.387041	0.362574	130	127	163	168	308	204
ENST00000308775	DAG1	chr3	+	49470132	49535615	5522	4.261659	5.557226	9.460911	0.426929	0.046123	7.846668	2681	3285	7797	443	65	7779
ENST00000556260	PPP2R5C	chr14	+	101761870	101767049	2013	0.818121	1.036543	0.907021	1.161513	0.79319	0.848252	188	224	273	439	407	307
ENST00000306336	C2orf68	chr2	-	85606654	85612029	2837	5.657795	5.34835	6.324811	4.444039	6.41153	4.831223	1829	1625	2678	2368	4631	2461
ENST00000285106	CXXC1	chr18	-	50282343	50288304	2936	1.726519	0.923031	2.161643	2.015881	1.069621	2.247535	578	291	948	1112	800	1185
ENST00000448173	STAG3L3	chr7	-	72998484	73005915	1716	0.401069	0.359579	0.297438	0.332989	0.390263	0.343261	79	67	77	108	171	106
ENST00000409432	PPM1B	chr2	+	44168877	44231471	3025	4.28703	3.07862	0.603204	0.433188	1.437355	4.827241	1478	997	273	247	1107	2622
ENST00000375003	HP1BP3	chr1	-	20742682	20775005	4822	23.093929	8.484428	21.127542	4.850153	26.896999	5.587072	12687	4380	15204	4392	33016	4837
ENST00000489099	ITGB3BP	chr1	-	63440773	63523502	1285	6.474647	4.513915	4.741587	4.368227	6.388337	9.103842	948	621	910	1054	2090	2101
ENST00000343253	CCDC18	chr1	+	93179919	93278477	4867	2.624024	0.625991	1.101376	0.545121	1.21221	0.287284	1455	327	800	499	1502	251
ENST00000378230	CEP104	chr1	-	3812081	3857199	6424	2.956328	7.439633	7.845083	5.440674	0.414234	0.690083	2164	5117	7522	6563	678	796
ENST00000288078	FUK	chr16	+	70454421	70480274	4081	0.189893	0.258114	0.196592	0.162622	0.665528	0.117071	89	113	120	125	692	86
ENST00000348956	CKB	chr14	-	103519659	103523111	1709	17.510284	10.493563	9.049485	9.664116	20.263184	10.015355	3410	1920	2309	3101	8816	3073
ENST00000571865	PDPK2P	chr16	-	2633898	2638721	2365	0.846322	1.099927	1.107989	0.934996	1.507719	1.084929	229	279	392	416	908	461
ENST00000618857	BACE1-AS	chr11	+	117292798	117293571	774	1.171472	1.189386	1.304059	0.958747	1.82699	1.081055	104	99	151	140	360	151
ENST00000535149	NONO	chrX	+	71283192	71301166	2882	0.227806	0.236623	0.165598	0.182262	26.883736	0.167838	75	74	72	99	19723	87
ENST00000392869	GTDC1	chr2	-	143938068	144235740	10514	0.321168	0.47997	0.351523	0.18756	0.31468	0.193822	385	541	552	371	843	366
ENST00000472207	TMEM245	chr9	-	109018926	109039327	3261	0.565424	0.403702	0.594955	0.351707	0.479495	0.451718	211	141	290	216	399	265
ENST00000553142	B4GALNT1	chr12	-	57623410	57633151	5580	1.271698	1.22281	1.276218	1.25435	1.473077	1.345376	809	731	1063	1315	2093	1348
ENST00000484615	RPL3	chr22	-	39317051	39319649	827	2.906681	2.748887	2.92063	1.62151	2.911665	2.470428	274	244	361	252	613	367
ENST00000356641	ARHGEF12	chr11	+	120336914	120487060	6891	5.77919	6.341426	6.132977	3.621946	8.291753	4.865434	4537	4678	6308	4687	14546	6019
ENST00000263253	EP300	chr22	+	41091786	41180079	9587	17.935963	15.62841	18.433117	16.997931	19.791172	16.258444	19589	16039	26374	30596	48300	27981
ENST00000442241	NLE1	chr17	-	35131347	35142315	2588	7.278311	7.901185	7.990231	5.453825	8.785817	8.841193	2146	2189	3087	2651	5789	4108
ENST00000649953	ACSF3	chr16	+	89100662	89164121	6379	0.213971	0.189648	1.210012	0.676111	0.306555	0.102345	156	130	1152	810	498	118
ENST00000361055	UBA3	chr3	-	69054730	69080408	2154	8.253531	5.469823	6.039442	3.790287	5.295742	5.801034	2026	1262	1942	1533	2904	2244
ENST00000262259	ZNF175	chr19	+	51571298	51592508	6535	0.483968	0.350228	0.469645	0.331825	0.523676	0.399143	361	246	459	408	872	469
ENST00000371743	ZFAS1	chr20	+	49278178	49289260	1008	9.454523	12.929827	11.032877	11.707584	6.856264	12.842868	1086	1396	1660	2216	1760	2324
ENST00000533598	XRRA1	chr11	-	74909919	74949075	872	1.679403	1.081593	1.190675	0.700018	1.553749	1.609476	167	101	155	115	345	252
ENST00000571351	TNFRSF12A	chr16	+	3020390	3022383	1678	4.148764	4.252864	3.135586	5.781309	2.872875	3.41477	794	764	786	1822	1228	1029
ENST00000610579	FURIN	chr15	+	90871539	90883458	4191	14.177151	23.683531	5.371836	31.381725	10.713243	24.642353	6769	10626	3360	24694	11430	18540
ENST00000647377	ANKRD44	chr2	-	196986675	197310646	7218	0.158798	0.154334	0.178769	0.132093	0.161518	0.134491	131	120	193	180	297	175
ENST00000366651	C1orf131	chr1	-	231223763	231241178	1432	23.63109	22.202003	31.264721	25.997345	19.072798	17.076401	3856	3404	6682	6990	6953	4390
ENST00000481848	AL096711.2	chr6	-	127438406	127519001	11464	0.126672	0.134063	0.132063	0.091117	0.157318	0.130166	166	165	226	197	460	268
ENST00000607357	COPS9	chr2	-	240130826	240136303	418	5.599279	6.718539	10.1395	7.895343	5.122557	14.256912	267	301	633	620	546	1070
ENST00000480323	CDK8	chr13	+	26400073	26405238	1996	0.412582	0.311606	0.222842	0.205899	0.296254	0.224208	94	67	67	78	151	81
ENST00000308961	NDUFA11	chr19	-	5894677	5903756	539	11.544406	13.519756	11.485496	24.82502	19.277353	18.55282	709	781	924	2513	2645	1796
ENST00000302418	KIF5B	chr10	-	32009010	32056431	5877	150.614746	149.727798	146.052063	130.699768	163.31723	139.678436	100839	94197	128099	144217	244330	147362
ENST00000418955	EBAG9P1	chr10	-	99697407	99697949	543	1.387671	1.399468	2.189468	1.752372	1.752596	1.625556	86	82	178	179	243	159
ENST00000581913	LRRC75A-AS1	chr17	+	16439063	16441861	1091	0.56188	0.715067	0.82779	0.89143	0.963912	0.872344	70	84	135	183	268	171
ENST00000254718	MYBBP1A	chr17	-	4538902	4555631	4807	5.997678	6.864571	2.287173	3.769744	5.80293	2.8449	3285	3533	1641	3403	7101	2455
ENST00000286657	ADAMTS3	chr4	-	72280969	72569386	6409	0.388552	0.330715	0.345663	0.298839	0.380536	0.308429	284	227	331	360	621	355
ENST00000264126	GPSM2	chr1	+	108876985	108930422	3029	0.441248	0.594144	8.145493	5.95552	3.211339	0.524807	153	193	3683	3387	2477	286
ENST00000262577	ZC3H3	chr8	-	143437655	143541453	3280	2.446568	2.243784	2.249389	2.178707	2.935064	2.570483	915	788	1102	1342	2451	1514
ENST00000598744	ZNF304	chr19	+	57351326	57358780	3331	1.123767	0.300159	0.181128	0.646307	1.711217	0.749829	427	108	91	405	1452	449
ENST00000495940	TFE3	chrX	-	49030515	49032067	758	1.619787	2.246674	1.566035	2.182538	1.296847	1.829963	140	183	178	311	251	250
ENST00000359461	YIF1A	chr11	-	66284580	66289145	943	12.739971	19.136217	11.50075	18.256304	12.014578	20.912102	1369	1932	1619	3233	2885	3541
ENST00000394963	SMARCD1	chr12	+	50084972	50100712	3658	4.962443	4.503489	4.382716	4.242852	4.196468	5.188646	2068	1764	2393	2914	3908	3408
ENST00000469371	DLG1	chr3	-	197043033	197071003	4046	0.389879	0.411226	0.362092	0.239317	0.430913	0.280674	180	179	219	182	444	204
ENST00000579584	MYO1D	chr17	-	32594203	32877144	3500	6.409236	17.867468	7.808874	1.734847	23.904999	9.152609	2556	6695	4079	1141	21299	5751
ENST00000335154	FMNL3	chr12	-	49636499	49707414	12634	0.341307	0.379249	0.464574	0.472613	0.455091	0.366513	492	513	876	1122	1464	832
ENST00000298292	DNAAF2	chr14	-	49625174	49635230	2963	3.513687	3.176852	3.046936	2.160271	3.574682	3.224644	1187	1008	1348	1202	2697	1716
ENST00000310300	LRCH4	chr7	-	100574660	100586153	2552	1.178751	1.267501	1.318149	0.963645	1.472649	1.246218	343	347	503	462	957	571
ENST00000337815	ZNF664	chr12	+	123973295	124015422	4227	45.99659	48.83453	19.186687	45.985962	34.89843	49.148762	22150	22098	12104	36496	37552	37295
ENST00000373600	NEK6	chr9	+	124257963	124353307	3619	1.084391	0.285406	0.244362	1.151283	0.862561	0.363785	448	111	132	783	795	237
ENST00000597761	ZNF730	chr19	+	23116975	23147219	2374	0.885609	0.733364	0.734686	0.630384	1.215124	0.666002	240	187	261	281	735	284
ENST00000432427	RAF1	chr3	-	12584267	12612005	1831	1.694945	1.251844	1.386069	1.243351	1.25571	1.126646	354	246	379	428	586	371
ENST00000450554	U2AF2	chr19	+	55654146	55674715	3022	65.09259	70.888474	63.735626	86.482201	61.809593	71.479897	22410	22933	28745	49069	47549	38778
ENST00000369880	AS3MT	chr10	+	102869516	102901899	2404	0.751692	2.181764	8.606761	0.850396	0.811051	10.075446	206	562	3088	384	497	4349
ENST00000482789	ALS2	chr2	-	201741184	201780956	2981	1.941539	0.219516	0.244721	0.772545	0.431433	0.340102	660	71	109	433	328	182
ENST00000376582	TIMM17B	chrX	-	48893447	48898143	950	9.592058	8.906849	10.209667	9.847437	9.186842	8.764159	1039	906	1448	1757	2222	1495
ENST00000376874	RILPL1	chr12	-	123470054	123533718	3932	2.475782	2.673501	3.098685	2.975008	2.182231	2.717431	1109	1126	1819	2197	2185	1919
ENST00000409293	C19orf24	chr19	+	1275438	1279249	983	3.726947	4.334131	2.781983	4.085322	4.845715	4.425911	418	457	409	754	1213	782
ENST00000520065	IMPA1	chr8	-	81670978	81674421	651	2.434819	2.293448	1.7755	2.432233	1.81058	2.684302	181	160	173	298	301	314
ENST00000396789	LTB4R	chr14	+	24313311	24318036	4110	0.479027	0.443944	0.444749	0.37773	0.327323	0.42134	225	196	273	292	343	311
ENST00000496912	TES	chr7	+	116251507	116257576	911	4.275237	5.045952	3.266214	4.592015	3.728522	4.509774	444	493	445	786	865	738
ENST00000359285	SH2B1	chr16	+	28863805	28874205	3033	0.537668	0.730084	0.363484	0.67928	0.301373	0.523165	186	238	165	387	233	285
ENST00000307546	MAGI3	chr1	+	113390959	113685923	6430	4.246238	1.487656	1.72682	2.765527	5.805152	2.219853	3111	1024	1658	3339	9502	2563
ENST00000367330	TMEM9	chr1	-	201134773	201154440	1959	4.899336	4.529572	1.111014	10.582491	6.328574	10.034241	1094	950	325	3893	3156	3529
ENST00000490311	BMI1	chr10	+	22327946	22329491	693	2.142641	1.434582	2.451952	1.655536	1.475912	1.950408	170	107	254	216	261	243
ENST00000622768	GRIA3	chrX	+	123184243	123490905	5173	0.870311	0.555795	0.816759	0.619205	1.032988	0.491089	513	308	631	602	1361	457
ENST00000517489	RPL30	chr8	-	98042645	98045550	631	3.695968	3.298695	2.338193	2.537423	2.440889	3.226795	266	223	221	301	393	366
ENST00000300128	NEMP1	chr12	-	57055648	57078769	5590	2.267118	1.589794	1.229828	1.319027	9.465056	3.492099	1444	952	1026	1385	13469	3505
ENST00000369615	MAGI3	chr1	+	113390972	113685923	6508	0.309534	0.346165	0.297574	0.487993	0.568109	0.350399	230	242	290	597	942	410
ENST00000432230	AF127577.4	chr21	-	14818843	15014430	5929	0.368518	0.28902	0.292683	0.275274	0.409887	0.272946	249	184	259	307	619	291
ENST00000592787	OAZ1	chr19	+	2269515	2272262	857	11.373753	9.233827	8.856621	14.57643	7.518358	15.162272	1111	848	1133	2346	1641	2333
ENST00000613575	CDKAL1	chr6	+	20534481	20559672	1673	0.69644	0.474461	0.615651	0.357516	0.535944	0.272556	133	85	154	113	229	82
ENST00000622985	C18orf65	chr18	+	76495521	76498088	2076	0.402594	0.340988	0.309299	0.262005	0.282793	0.27238	96	76	96	103	150	102
ENST00000370873	PSMA7	chr20	-	62136735	62143430	996	154.960419	153.156754	150.678421	132.80217	98.518913	143.541733	17583	16330	22398	24835	24979	25665
ENST00000530251	SART1	chr11	+	65961729	65965447	753	5.683199	6.992087	7.110977	4.769079	8.545124	5.101639	488	564	800	675	1638	690
ENST00000426077	TMEM185B	chr2	-	120221278	120223408	2131	5.211287	5.698329	5.245091	5.267052	6.653582	6.225353	1266	1300	1669	2108	3610	2382
ENST00000322088	PPP2R1A	chr19	+	52190039	52229533	5380	8.203607	6.542372	8.000998	5.559727	9.046228	7.1524	5028	3768	6425	5616	12390	6908
ENST00000371344	TMEM59	chr1	-	54031676	54044942	2473	2.191931	2.220671	1.758763	1.460806	3.434896	1.680541	618	588	650	679	2163	747
ENST00000576810	AC005736.1	chr16	-	3947609	3950444	1394	0.692726	0.497618	0.652508	0.566036	0.906824	0.356709	111	75	136	149	322	90
ENST00000379599	NHLRC3	chr13	+	39038391	39050109	3275	1.035485	3.640721	3.376811	1.679244	4.122453	1.443793	387	1277	1651	1033	3437	849
ENST00000254998	NXT1	chr20	+	23350736	23354777	1123	7.697147	7.757024	7.546542	7.520319	8.191804	8.819277	985	933	1265	1586	2342	1778
ENST00000530238	BRMS1	chr11	-	66337369	66345089	1817	5.84526	7.069179	5.969217	7.067921	4.778363	7.759914	1210	1375	1619	2412	2211	2532
ENST00000525842	ZBTB44	chr11	-	130226678	130314686	9315	1.40396	0.570477	0.474141	0.558808	1.037783	0.478289	1490	569	660	978	2461	800
ENST00000526169	NDUFV1	chr11	+	67608655	67611967	774	2.135254	11.390364	31.032019	10.90875	51.366283	14.026035	189	944	3585	1586	10121	1949
ENST00000575068	NSF	chr17	+	46624036	46756059	2667	1.509076	5.190448	3.187819	1.989163	9.302574	2.254849	459	1482	1269	997	6316	1080
ENST00000395751	SREBF1	chr17	-	17812073	17820864	4653	1.066808	0.362404	0.522392	0.428931	1.06123	0.418061	566	181	363	375	1257	350
ENST00000422708	DARS	chr2	-	135907260	135920553	623	3.622295	2.509174	3.409999	1.700741	5.0864	1.375306	258	168	318	199	807	154
ENST00000419617	STK3	chr8	-	98454633	98825681	2826	3.363476	5.224538	2.496012	1.72423	2.877565	3.283272	1083	1581	1053	915	2071	1666
ENST00000614815	AC008735.4	chr19	-	55612490	55613097	608	2.110191	2.762953	2.84412	2.908252	2.032757	2.199158	147	180	259	332	315	241
ENST00000220325	EHD4	chr15	-	41895939	41972578	6416	3.525548	1.793336	6.782001	3.787137	3.612221	0.790506	2577	1232	6494	4563	5900	911
ENST00000375864	LY6G5B	chr6	+	31670167	31673546	2654	1.291519	1.412018	1.369614	0.305551	1.076931	1.478647	391	402	543	153	728	705
ENST00000403059	PVR	chr19	+	44643910	44663583	3078	5.194057	5.571787	12.107071	5.3786	10.859345	10.963817	1822	1836	5562	3109	8509	6059
ENST00000471162	WDR6	chr3	+	49007403	49015365	3565	0.268253	1.300621	0.704415	0.552881	0.312387	0.101243	109	497	375	371	284	65
ENST00000340258	RASSF4	chr10	+	44959792	44995891	3641	1.473009	1.87807	0.870359	2.293313	0.362062	0.986942	611	732	473	1568	336	646
ENST00000521425	TRAM1	chr8	-	70573442	70607778	3394	1.108867	0.890666	1.319999	0.543762	1.180343	0.321303	429	324	669	347	1020	196
ENST00000360540	PCMTD1	chr8	-	51817580	51899098	4252	0.301182	0.18132	0.107785	0.897629	1.687269	1.238847	146	83	69	717	1827	946
ENST00000581216	TEFM	chr17	-	30898983	30906820	1891	0.919923	1.403956	1.117772	1.360185	0.562503	1.586958	199	285	316	483	271	539
ENST00000383314	RNMT	chr18	+	13726661	13764558	6250	0.338662	0.726465	0.705304	0.297538	0.428384	0.737841	242	487	658	350	682	828
ENST00000368759	BCCIP	chr10	+	125823546	125853695	1433	18.760242	23.645391	20.177343	32.75872	18.564806	49.790115	3063	3628	4316	8814	6773	12809
ENST00000467434	HSDL2	chr9	+	112380122	112459537	878	3.116526	2.211991	2.146628	5.550796	4.238876	8.458583	312	208	282	916	948	1334
ENST00000490173	DAXX	chr6	-	33319664	33320460	641	3.61504	4.917073	4.689832	10.002448	2.081375	5.29159	264	338	449	1204	340	609
ENST00000450014	CRBN	chr3	-	3167430	3179674	878	3.338106	3.564352	4.742223	1.929422	4.492276	2.450166	334	336	622	319	1005	387
ENST00000523111	UBE2V2	chr8	+	48008400	48064708	4373	12.537286	10.68435	1.028862	11.199708	14.296576	13.821465	6246	5002	672	9196	15915	10851
ENST00000301032	UNC119	chr17	-	28546708	28552631	1653	1.241043	1.582391	1.606732	1.163125	1.886881	0.770721	234	281	397	361	794	229
ENST00000265651	FBXO3	chr11	-	33740946	33774516	2397	0.378825	6.072526	0.309768	1.24398	0.272721	0.524477	104	1559	111	560	167	226
ENST00000358100	AKAP9	chr7	+	91941100	92090621	10309	0.147893	0.172468	0.499835	0.069928	0.126847	0.099789	174	191	769	136	333	185
ENST00000591545	SMARCA4	chr19	+	10984279	11032666	5192	15.284935	16.093157	17.174641	22.503376	14.201526	19.077028	9041	8945	13308	21937	18770	17781
ENST00000394601	PTBP1	chr19	+	797452	812312	3185	3.582697	3.714724	1.420537	0.957006	1.274348	3.197918	1300	1267	676	573	1034	1829
ENST00000571489	PCTP	chr17	+	55768847	55777387	3932	0.428672	0.639223	0.348737	0.932835	0.731342	1.02974	193	270	205	689	733	727
ENST00000527183	SC5D	chr11	+	121305750	121307843	1524	5.314248	5.558185	6.632143	10.070873	7.13856	2.262076	923	907	1509	2882	2770	619
ENST00000323848	SRRM1	chr1	+	24643012	24673267	4011	2.180739	3.724973	15.572224	22.530819	10.011341	1.786888	997	1600	9322	16968	10222	1287
ENST00000411646	SMIM26	chr20	+	18567420	18569563	505	7.280446	11.541718	6.618239	10.797658	3.747095	13.536344	419	624	499	1024	482	1228
ENST00000355621	UBE2H	chr7	-	129830732	129952949	5151	18.230646	16.195412	15.415494	13.202991	17.346628	15.457847	10698	8931	11851	12769	22746	14294
ENST00000245451	BMP4	chr14	-	53949736	53956811	1917	0.861105	0.615174	0.833655	0.202684	1.565372	0.210105	189	127	239	73	764	73
ENST00000340344	NDUFV3	chr21	+	42893268	42913304	4676	1.668215	2.222085	2.060682	2.788557	1.869922	1.980078	889	1113	1439	2449	2226	1663
ENST00000336233	LIPA	chr10	-	89213569	89252058	2782	17.092289	13.544168	12.113949	9.461508	20.941057	10.535691	5418	4034	5030	4942	14831	5262
ENST00000511479	PTGES3P3	chr4	-	169791221	169791702	482	8.0084	9.367867	7.833383	10.523053	13.600913	12.182877	440	484	564	953	1669	1055
ENST00000013807	ERCC1	chr19	-	45413434	45423566	1278	2.493179	2.586334	2.174828	1.776583	1.962608	2.249535	363	354	415	427	639	517
ENST00000370303	MTF2	chr1	+	93079311	93137151	1951	1.968609	1.353113	1.502466	1.051653	1.638117	1.749046	438	283	438	386	814	613
ENST00000481424	ZSCAN25	chr7	+	99616946	99632399	5722	1.472637	0.323021	0.792618	0.457502	0.387153	0.746609	960	198	677	492	564	767
ENST00000294309	TPCN2	chr11	+	69048897	69088524	2931	1.371172	1.241997	0.694476	0.807466	0.224784	1.100138	458	390	304	445	168	579
ENST00000396809	TMBIM1	chr2	-	218274201	218285934	2422	5.266389	4.01509	4.517171	4.770364	4.83988	4.062605	1454	1041	1633	2170	2984	1767
ENST00000623631	AC092919.2	chr3	+	171460612	171462256	1645	1.181033	1.282956	1.063212	1.14048	1.096854	1.035552	222	226	262	353	460	306
ENST00000495881	TMEM79	chr1	+	156284314	156292443	2442	0.228935	0.57421	0.723141	0.317066	0.438368	0.523852	64	151	264	146	273	230
ENST00000285968	NUP205	chr7	+	135557919	135648757	6266	34.045891	34.469269	26.14414	27.837149	37.500725	30.758051	24303	23121	24449	32750	59817	34598
ENST00000431392	TTC32	chr2	-	19897869	19901641	779	1.014077	0.998376	1.096104	0.980724	0.766654	1.293099	90	84	128	144	153	181
ENST00000373548	HDAC1	chr1	+	32292086	32333635	2124	74.272377	76.232338	77.101105	78.320221	67.331436	85.597969	17972	17333	24440	31233	36405	32638
ENST00000442819	HNRNPH1	chr5	-	179614179	179623721	2248	13.138684	7.145233	1.337659	3.796463	2.364588	0.770819	3365	1720	449	1603	1354	312
ENST00000545736	CORO1B	chr11	-	67441236	67443487	1037	1.008127	1.452612	1.378994	0.805433	0.647516	1.32344	120	162	214	157	171	247
ENST00000254286	ACTR10	chr14	+	58200138	58235636	2419	3.755136	1.456427	3.930334	1.717558	3.307704	2.221856	1035	378	1419	781	2037	965
ENST00000435930	RABL6	chr9	+	136835171	136840185	3328	2.822847	1.728594	1.586074	1.751123	1.660623	1.477434	1071	616	788	1095	1407	883
ENST00000394065	KLC2	chr11	+	66260913	66267859	3755	1.249551	0.392828	5.25708	4.155852	0.653234	0.519346	535	158	2947	2930	625	351
ENST00000446801	ZWILCH	chr15	+	66505117	66549487	3256	27.020975	11.04221	19.757587	4.55867	13.26098	20.752054	10023	3849	9601	2787	10992	12130
ENST00000292524	LRRC14	chr8	+	144518007	144525178	5328	1.150189	1.218231	1.149712	1.009224	1.871325	0.534861	699	695	915	1010	2539	512
ENST00000429584	YY2	chrX	+	21855987	21858727	2741	1.16335	1.103933	0.921055	0.889409	1.072845	1.001805	364	324	377	458	749	493
ENST00000551840	METAP2	chr12	+	95474162	95514326	1874	25.614325	33.86409	26.418535	50.076241	19.151119	37.630047	5469	6794	7389	17620	9136	12660
ENST00000498790	MTG1	chr10	+	133394224	133399804	693	8.32728	12.541105	6.127162	7.636616	9.419278	22.49161	658	931	634	994	1662	2799
ENST00000595897	ARHGEF1	chr19	+	41897675	41907454	2973	0.419415	1.15347	0.153316	1.723716	1.550121	1.721401	143	368	69	963	1174	919
ENST00000575671	TRAP1	chr16	-	3658038	3678304	2309	4.780132	3.125201	12.449263	13.05778	1.476987	5.815992	1258	773	4290	5661	869	2411
ENST00000362003	PCGF3	chr4	+	705765	770640	5685	0.993929	2.28265	1.937497	0.914097	1.551777	4.101904	644	1390	1644	976	2246	4187
ENST00000400979	AL596087.1	chr1	-	166275629	166277597	1969	0.312633	0.319928	0.371686	0.424128	0.663537	0.387064	71	68	110	157	333	137
ENST00000525402	CDK2AP2	chr11	-	67506512	67508649	1692	1.922971	2.059081	2.314841	1.843442	2.034562	1.354387	371	373	585	586	877	412
ENST00000533834	RNPC3	chr1	+	103537388	103552778	3658	0.597358	0.373551	0.368255	0.357971	0.611684	0.397918	249	147	202	246	570	262
ENST00000367815	ATP1B1	chr1	+	169106323	169132019	1883	94.780823	73.225204	72.240738	70.727661	90.204346	65.568634	20332	14761	20301	25005	43239	22164
ENST00000319331	LRRN1	chr3	+	3799437	3847703	3823	2.456745	2.618868	2.19152	2.315442	2.772838	2.868715	1070	1072	1251	1662	2699	1969
ENST00000415397	FAM133B	chr7	-	92561137	92590329	1890	3.308867	3.511744	1.43458	1.206536	1.873417	2.177118	713	711	405	429	902	739
ENST00000375403	DCUN1D2	chr13	-	113455819	113490691	3164	2.792432	1.718988	1.072813	0.939736	1.702831	2.239694	1007	583	507	559	1372	1273
ENST00000452281	STAT1	chr2	-	190975627	191014228	2594	1.250972	0.714007	0.395002	0.292615	0.218655	0.438829	370	199	153	143	145	205
ENST00000344697	POMGNT2	chr3	-	43079234	43106076	2544	1.059289	1.154484	1.358651	0.667403	1.767023	1.314605	307	315	516	319	1145	601
ENST00000263468	CEP126	chr11	+	101915015	102001058	7039	0.512407	0.719745	0.578721	0.485117	0.707934	0.487199	411	543	608	642	1269	616
ENST00000511647	JADE1	chr4	+	128809703	128864081	3560	1.071007	1.124507	2.236174	1.498034	1.598061	1.527025	435	429	1189	1002	1449	976
ENST00000618078	CBX5	chr12	-	54271841	54280133	2627	1.409587	1.387514	1.277307	1.104818	1.633453	1.152647	422	391	501	545	1093	544
ENST00000509205	SLC12A2	chr5	+	128083791	128187025	4263	0.45043	0.393044	0.765654	2.754721	1.425568	0.145457	219	180	488	2205	1548	112
ENST00000494408	RPL29P11	chr3	-	37016523	37017014	492	1.64903	2.033274	2.197655	3.15209	4.049089	3.296045	93	108	162	292	508	292
ENST00000494919	TMEM17	chr2	-	62500635	62506469	2460	0.344561	0.527546	0.540871	0.453753	0.621344	0.587526	97	139	199	210	390	260
ENST00000343975	HMGCR	chr5	+	75337232	75361423	3681	6.254755	6.692871	5.20785	7.486007	12.031175	8.966151	2623	2638	2861	5174	11274	5925
ENST00000477287	EBF4	chr20	+	2755088	2760101	1647	0.414356	0.501715	0.483958	0.28046	0.472309	0.399937	78	89	119	87	199	119
ENST00000489158	EXOSC1	chr10	-	97443787	97446006	2113	1.771662	1.226075	1.500295	1.335485	1.347682	1.034948	427	278	474	530	725	393
ENST00000555705	EAPP	chr14	-	34529356	34539698	841	2.539239	1.742341	2.631173	1.21738	1.041894	2.305438	244	157	331	193	224	349
ENST00000549332	TCERG1	chr5	+	146447346	146510765	3518	18.876753	20.102007	23.134464	17.328798	19.217196	14.917455	7566	7571	12147	11446	17210	9421
ENST00000645667	HSPA14	chr10	+	14838302	14844737	1689	0.930667	0.933717	0.860977	1.02553	0.702138	0.89993	180	169	218	326	302	273
ENST00000517976	NDUFAF6	chr8	+	95025021	95057946	1196	0.635039	0.708652	0.398763	0.622424	0.45571	0.678605	87	91	72	140	139	146
ENST00000264079	MCOLN1	chr19	+	7522626	7534009	2082	0.586082	0.657579	0.649115	0.389418	1.588441	0.564104	140	147	202	153	842	211
ENST00000615368	ALDH3B1	chr11	+	68010327	68029282	5884	0.817192	0.913454	0.382261	0.362631	0.384006	0.370165	548	576	336	401	576	391
ENST00000515780	TMEM150C	chr4	-	82483170	82562357	3296	1.750345	1.997535	1.805776	1.47827	1.927763	1.678641	658	705	889	915	1618	994
ENST00000597458	ZNF91	chr19	-	23337831	23340137	2307	1.77012	1.644949	1.341517	1.581943	2.150752	1.13154	466	407	462	686	1264	469
ENST00000465545	NUTM2D	chr10	+	87364989	87366491	1018	0.690684	0.633028	0.514307	0.725866	0.898992	0.550563	81	69	79	139	233	101
ENST00000235835	AKR7A2	chr1	-	19303965	19312146	1362	2.471885	1.259586	1.999445	1.250541	2.321713	2.12038	384	184	407	320	805	519
ENST00000475114	SCART1	chr10	+	133466974	133468412	946	0.601213	1.16184	1.151661	1.133473	0.800126	1.007421	65	118	163	202	193	172
ENST00000513200	KIAA0825	chr5	-	94152966	94618571	4942	0.543316	0.46687	0.479392	0.339011	0.607033	0.41871	306	247	354	315	764	372
ENST00000555596	AC131532.1	chr12	+	85318060	85342912	519	1.68502	1.372747	1.063159	1.378305	1.258628	2.103011	100	77	83	135	167	196
ENST00000531486	NPEPPS	chr17	+	47603494	47620214	2290	2.08134	3.842482	3.123757	3.644409	0.803319	2.578527	543	942	1068	1567	469	1061
ENST00000474221	PGGHG	chr11	+	289135	295678	4418	0.53713	0.56109	0.650798	0.587961	0.58738	0.557024	271	266	430	488	661	442
ENST00000645609	ENO1	chr1	-	8863114	8879092	1819	1.130811	1.189387	0.771804	1.840094	1.59263	5.350182	235	232	210	629	738	1748
ENST00000404488	CRELD2	chr22	+	49918635	49927540	1577	8.471669	10.172283	10.449395	8.827799	2.335369	7.605617	1522	1718	2460	2614	938	2154
ENST00000361671	NAA35	chr9	+	85941146	86022298	2649	0.703949	0.750822	0.756165	0.261007	2.200008	0.246523	213	213	299	130	1484	118
ENST00000619352	HMGN2	chr1	+	26472515	26475970	1148	1.127922	4.283117	1.512369	2.265676	0.687158	2.283013	148	527	260	489	201	471
ENST00000266712	TMTC3	chr12	+	88142296	88199887	7203	8.147717	6.199543	6.078573	5.790061	9.590921	6.856596	6686	4781	6535	7831	17586	8866
ENST00000538039	CLPB	chr11	-	72292446	72434597	3078	0.198578	0.328411	1.841605	0.210762	0.279631	0.31616	70	109	846	122	220	175
ENST00000460307	FAM136A	chr2	-	70295976	70302056	2398	3.269207	2.342079	3.115972	1.108304	2.132042	1.794274	894	602	1116	499	1302	773
ENST00000398505	ZBTB21	chr21	-	41986831	42010357	6846	0.792298	1.202987	0.854425	0.888604	1.4265	1.057554	618	882	873	1143	2486	1300
ENST00000256495	BHLHE40	chr3	+	4979116	4985323	3473	8.849805	5.961725	4.856504	5.495377	6.222897	4.033721	3502	2217	2518	3584	5502	2515
ENST00000426997	C2orf74	chr2	+	61145068	61164808	879	1.72453	2.263409	1.612441	3.448745	1.739266	4.257747	173	213	212	570	390	672
ENST00000595279	DAPK3	chr19	-	3958458	3961840	2058	1.001189	0.536691	0.571541	1.052892	0.482632	1.442831	235	119	176	407	253	534
ENST00000479209	SERP1	chr3	-	150541998	150603174	3934	4.985503	2.191862	1.906158	2.102462	1.092707	2.825127	2235	924	1120	1553	1095	1996
ENST00000608826	AC067750.1	chr10	-	86749754	86756298	6545	0.104183	0.159077	0.220172	0.128295	0.188346	0.153349	78	112	216	158	314	181
ENST00000264709	DNMT3A	chr2	-	25227855	25342590	9501	8.833254	6.365813	5.094281	5.61916	9.059319	7.520964	9561	6475	7224	10024	21911	12828
ENST00000598598	SARS2	chr19	-	38921636	38930763	1022	0.689429	1.146152	0.745085	0.393784	0.957187	0.648055	81	126	114	76	250	119
ENST00000573648	SLC13A5	chr17	-	6686097	6713377	1723	0.791479	0.838521	1.908956	2.661119	0.210157	1.835024	156	155	491	861	93	568
ENST00000591120	SAFB2	chr19	-	5611876	5622776	1298	2.308504	2.146509	1.951011	1.892014	2.22639	1.418651	342	299	378	462	736	331
ENST00000623277	LIPG	chr18	+	49589359	49592906	3548	0.177866	0.183032	0.214209	0.342673	0.2688	0.726488	72	70	114	229	243	463
ENST00000626725	NSL1	chr1	-	212738562	212791776	790	1.181554	5.530743	1.279345	4.276863	1.728078	5.421004	107	468	151	635	348	769
ENST00000556072	VASH1-AS1	chr14	-	76781733	76786724	1684	0.457846	0.538875	0.476063	0.519865	0.532505	0.480209	88	98	120	165	229	146
ENST00000055077	RFC2	chr7	-	74231537	74254444	1695	10.954606	9.190681	10.339199	7.886134	7.039777	9.838395	2116	1668	2616	2510	3038	2994
ENST00000635449	PRNCR1	chr8	+	127079874	127092600	12727	0.465162	0.579773	0.160404	0.05871	0.670314	0.833957	675	790	305	141	2172	1906
ENST00000514332	HNRNPH1	chr5	-	179614180	179623671	2444	17.132078	17.461918	13.981916	13.449061	19.337584	21.733482	4770	4569	5100	6172	12031	9536
ENST00000544916	PHC1	chr12	+	8914741	8939935	3626	1.582348	1.69066	1.257152	1.60688	1.286789	1.150293	654	657	681	1094	1188	749
ENST00000514985	SELENOP	chr5	-	42799880	42812079	2243	11.125648	6.86926	5.81533	1.885827	4.525167	3.232895	2843	1650	1947	795	2584	1302
ENST00000395606	DDHD1	chr14	-	53036745	53153204	12769	0.32082	0.26073	0.33304	0.28053	0.386823	0.361387	467	357	635	673	1258	829
ENST00000583108	NOL11	chr17	+	67737039	67744151	2071	9.41465	10.028802	8.474271	4.534266	10.224403	9.04957	2222	2224	2620	1764	5391	3365
ENST00000623453	AC022400.8	chr10	-	73769264	73772862	3599	7.894431	5.234734	6.889772	6.177342	7.004248	4.287209	3237	2017	3701	4175	6417	2770
ENST00000292090	TLCD1	chr17	-	28724348	28726208	1017	2.662651	3.151555	3.059015	1.356858	2.549069	2.73394	309	344	465	260	660	500
ENST00000290524	RFX5	chr1	-	151340640	151347251	3576	2.672722	2.288266	2.960623	3.051213	2.69417	3.02447	1089	876	1581	2049	2453	1942
ENST00000581670	MTCL1	chr18	+	8829923	8832778	2856	0.53444	0.517022	0.680263	0.647817	0.688146	0.597218	174	159	290	348	501	307
ENST00000372183	EIF2B3	chr1	-	44874527	44986587	1457	11.523563	3.727362	10.16665	6.569081	10.299135	8.844528	1913	582	2211	1798	3820	2314
ENST00000541836	NPIPA1	chr16	+	14927283	14951874	2747	0.353543	0.810812	0.605557	0.210182	0.181235	0.288221	111	239	249	109	127	143
ENST00000393792	UBTD2	chr5	-	172209640	172284071	3301	13.065865	13.262396	12.271191	12.227174	14.264915	12.618223	4914	4687	6046	7579	11987	7478
ENST00000590208	MBD1	chr18	-	50269031	50281684	2913	0.646739	0.272303	0.354786	0.196049	0.512812	0.646468	215	85	155	108	381	339
ENST00000344150	CARM1	chr19	+	10871703	10922721	2722	4.076245	1.798434	3.91211	5.578646	5.852736	4.055411	1265	525	1590	2852	4056	1982
ENST00000367607	CEP350	chr1	+	179954738	180114880	13491	0.137382	0.541603	0.767495	0.47342	1.040936	0.578892	212	783	1546	1200	3575	1402
ENST00000261250	C12orf4	chr12	-	4487728	4538471	3826	10.026443	10.869419	9.548524	9.016757	11.503566	10.032093	4371	4452	5453	6478	11204	6891
ENST00000352393	CPNE1	chr20	-	35626031	35664886	2147	0.717576	0.60541	0.846666	0.352323	0.503896	2.777941	176	140	272	143	276	1071
ENST00000460716	RPL5P1	chr15	-	24908932	24909825	894	6.24543	4.694911	4.994576	2.327673	4.528169	2.625844	637	450	667	391	1031	422
ENST00000247207	HSPA2	chr14	+	64540468	64543234	2767	12.540954	11.38219	11.927345	12.305923	6.474463	11.16022	3954	3372	4926	6394	4561	5544
ENST00000310791	REP15	chr12	+	27696519	27697596	1078	1.873743	1.830416	1.51636	1.902234	1.696444	1.776378	231	212	244	386	466	344
ENST00000303383	SHCBP1	chr16	-	46580554	46621626	3461	9.307578	9.494041	8.678156	8.09925	9.599906	9.460608	3670	3518	4483	5263	8458	5878
ENST00000439211	DHFR	chr5	-	80626228	80654983	3917	32.547909	25.240511	34.950554	31.331875	27.799725	34.444935	14524	10584	20431	23043	27720	24221
ENST00000371144	STAG2	chrX	+	123961739	124100902	4281	19.01219	0.782809	14.539136	5.719245	22.761663	19.511805	9273	359	9289	4597	24805	14995
ENST00000339877	RBPMS	chr8	+	30384511	30547522	1341	0.873205	0.613743	1.94885	3.837853	2.995365	2.250615	134	89	391	967	1023	542
ENST00000314594	R3HCC1L	chr10	+	98163287	98244894	3198	1.45454	1.458534	0.619945	1.450266	0.938906	1.726406	530	500	296	871	765	992
ENST00000398970	CRK	chr17	-	1420689	1456223	3675	1.607585	1.768183	10.245551	6.245274	11.547282	5.149065	674	696	5620	4310	10803	3397
ENST00000456633	ASH1L-AS1	chr1	+	155562042	155563646	911	0.934637	0.820818	0.79677	0.624854	0.842174	0.863046	97	81	109	107	196	142
ENST00000595876	TIMM44	chr19	-	7928123	7943667	1206	1.406787	1.599473	3.072516	1.652618	0.971645	2.265689	194	207	553	375	299	491
ENST00000621650	ZNF8	chr19	+	58278951	58302805	9128	1.987903	1.518392	1.917417	1.45053	2.003781	1.554785	2068	1484	2612	2486	4657	2548
ENST00000349223	NFATC3	chr16	+	68085458	68229258	6328	2.844946	2.521946	5.247757	2.413987	6.305192	5.761492	2051	1709	4956	2869	10157	6545
ENST00000340552	LIMK2	chr22	+	31248487	31277638	2789	2.889592	0.532468	3.526902	4.189749	3.105379	4.104446	919	159	1468	2194	2205	2055
ENST00000491937	RPS7	chr2	+	3575323	3577926	554	1.989053	1.889358	1.480501	18.30452	3.54804	10.664223	126	113	123	1904	501	1061
ENST00000226328	RUFY3	chr4	+	70722011	70793557	4233	1.776847	1.368541	1.415804	1.098766	2.099705	1.627375	857	621	895	874	2263	1237
ENST00000342512	PANK1	chr10	-	89582988	89643887	2703	0.283444	0.430872	0.293016	0.228313	0.174266	0.231906	88	125	119	116	120	113
ENST00000265433	NBN	chr8	-	89933336	89984716	4666	9.583043	12.460588	7.880421	6.82037	8.305731	7.851951	5094	6224	5488	5975	9866	6577
ENST00000334047	F3	chr1	-	94529225	94541800	2287	5.266357	6.405069	5.006578	4.630065	5.082516	5.647087	1373	1569	1709	1989	2959	2319
ENST00000559453	PSME2	chr14	-	24143382	24146238	1721	1.272366	1.036755	1.046664	2.460766	1.115297	1.726955	250	192	269	796	489	534
ENST00000258530	APPL2	chr12	-	105173296	105236238	3239	5.9708	5.63125	2.789697	4.592188	0.533629	4.903171	2204	1953	1349	2793	440	2851
ENST00000595792	PNKP	chr19	-	49866141	49867561	645	1.29129	1.901709	1.731368	1.96017	1.275532	1.532251	95	132	167	238	210	178
ENST00000395064	ZBTB9	chr6	+	33454579	33457548	2716	1.562114	1.636828	1.858966	0.929339	2.242683	1.031353	484	476	754	474	1551	503
ENST00000635581	LINC02609	chr1	-	90782983	90851657	706	1.592184	2.924074	2.453184	1.958002	1.528764	1.586746	129	221	259	260	275	202
ENST00000252490	APOC2	chr19	+	44945982	44949563	727	12.135208	21.577641	22.39716	15.742405	8.66516	18.46257	1006	1680	2431	2149	1604	2410
ENST00000554929	SRSF5	chr14	+	69770881	69771915	947	3.241376	3.590392	2.668452	3.027433	3.628186	4.955288	350	364	378	539	875	843
ENST00000276585	MRPS28	chr8	-	79918717	80030271	850	13.372165	15.469098	14.635194	16.747103	12.652139	13.502766	1295	1408	1857	2673	2738	2061
ENST00000514589	RCHY1	chr4	-	75482008	75514418	2443	0.593587	0.523041	0.544088	0.553715	0.509301	0.730369	166	137	199	254	317	321
ENST00000481073	XPO1	chr2	-	61477935	61494743	3706	2.677636	4.208606	5.412403	8.280292	10.172203	6.072623	1131	1670	2994	5762	9597	4040
ENST00000360162	ADD3	chr10	+	110005804	110134330	3114	1.004632	0.190149	0.199387	0.48416	0.406335	0.807418	357	64	93	284	323	452
ENST00000468073	ABCF2	chr7	-	151221636	151226626	1031	0.66032	1.313054	1.165955	1.343042	0.52249	0.703838	78	145	180	260	138	131
ENST00000564397	NAGPA	chr16	-	5024872	5030158	3286	0.499663	0.503517	0.46334	0.241758	0.409474	0.361777	188	178	228	150	343	214
ENST00000618829	SYNRG	chr17	-	37540626	37576480	3649	0.41727	0.365208	0.234089	0.150437	0.287463	0.181491	174	143	128	104	268	119
ENST00000330368	ACTRT3	chr3	-	169766921	169769895	2005	1.107174	1.340847	1.190418	1.04531	1.104007	1.174987	253	288	357	394	564	423
ENST00000568479	AC004656.1	chrX	+	24545516	24550466	4951	2.231638	1.930447	1.935401	1.63619	2.798622	1.702439	1259	1024	1431	1521	3528	1514
ENST00000573536	ZZEF1	chr17	-	4008260	4017580	3190	0.24755	0.237499	0.249388	0.152405	0.302972	0.254726	90	82	119	92	247	146
ENST00000569584	TERF2	chr16	-	69364967	69372282	2501	1.273893	1.42747	1.335219	0.992669	1.748369	1.317412	363	383	499	467	1114	592
ENST00000529383	UBTF	chr17	-	44207240	44218502	2570	8.21382	9.100253	9.550677	11.592808	4.800956	7.306362	2405	2504	3664	5594	3141	3371
ENST00000436998	AC016734.1	chr2	-	63622178	63622831	654	5.722412	6.036517	6.715444	5.626412	6.463537	6.0681	427	423	656	691	1077	713
ENST00000550595	HSP90B1	chr12	+	103943796	103953645	694	1.271212	21.517548	18.968447	30.730591	13.606296	21.898659	101	1599	1965	4005	2404	2729
ENST00000423538	SLC25A44	chr1	+	156193932	156212795	3662	0.975796	0.249346	0.322402	1.200356	0.558918	0.127014	408	98	177	826	522	84
ENST00000554874	SIPA1L1	chr14	+	71702312	71739367	2106	1.716498	2.321548	0.592119	2.463969	0.905136	1.507923	412	524	187	975	486	571
ENST00000355962	TAT	chr16	-	71565660	71577130	3983	0.59902	0.714704	0.539225	0.600721	0.777233	0.50637	272	305	321	450	789	363
ENST00000577760	RPL23	chr17	-	38850684	38853764	3081	1.103774	0.939648	0.964237	0.70613	0.752442	0.67995	388	310	444	409	591	377
ENST00000623799	YY1	chr14	+	100275729	100278470	2742	0.614913	0.562442	0.495414	0.408752	0.728029	0.434182	193	166	203	211	509	214
ENST00000469243	DZIP1L	chr3	-	138068983	138113480	2107	0.45955	3.352451	0.691709	0.536776	0.154419	0.358443	111	757	218	213	83	136
ENST00000612223	SYNRG	chr17	-	37514797	37609496	8229	3.956078	4.285519	4.968606	1.648636	1.312341	2.213553	3709	3776	6102	2548	2750	3270
ENST00000602652	AL158152.1	chr9	+	94176458	94177892	1435	3.281044	3.559326	2.941954	2.405276	4.078237	3.363466	537	547	631	649	1490	867
ENST00000358173	EPHB4	chr7	-	100802565	100827499	4329	0.517088	8.237486	0.460431	1.622294	10.39178	1.214146	256	3818	298	1319	11452	944
ENST00000348476	ARID4A	chr14	+	58298504	58373730	5562	0.606534	0.543472	0.577411	0.48793	0.637858	0.469481	385	324	480	510	904	469
ENST00000370651	AL135905.2	chr6	+	63572012	63583587	5088	30.218605	27.979738	21.458967	16.450247	7.670561	5.163136	17516	15240	16295	15715	9935	4716
ENST00000298569	KIAA1191	chr5	-	176346061	176361968	2991	4.067595	2.293209	3.99611	1.860078	4.362285	1.075322	1386	735	1784	1045	3322	578
ENST00000296486	ETNPPL	chr4	-	108742040	108763053	2099	0.79334	0.799263	0.767212	1.001322	0.344044	0.851778	190	180	241	395	184	321
ENST00000460531	TF	chr3	+	133746393	133754080	577	1.963224	1.546893	2.122525	1.477097	2.812839	1.526235	130	96	183	161	414	159
ENST00000225698	C1QBP	chr17	-	5432777	5439155	1169	222.58757	230.601761	220.505188	236.209396	186.379807	253.609085	29643	28858	38470	51844	55463	53221
ENST00000478190	MBD5	chr2	+	148021238	148028649	4131	0.265505	0.24894	0.273106	0.127208	0.205524	0.246364	125	111	169	99	217	183
ENST00000340010	SLC26A3	chr7	-	107765472	107803207	2863	0.24027	0.412267	0.164873	0.266055	0.468221	0.320984	79	127	71	144	342	165
ENST00000396070	RPL30	chr8	-	98041721	98045544	440	8.869465	38.779881	15.217707	8.441012	9.127095	5.462933	445	1827	1000	698	1023	432
ENST00000378409	CCDC107	chr9	+	35658290	35661499	1173	1.182286	1.274809	1.38335	0.667401	0.991453	0.7607	158	161	243	147	297	161
ENST00000473256	UBE2I	chr16	+	1309636	1317125	1771	2.416459	3.045666	2.584078	4.908964	1.9485	3.743977	488	578	683	1633	879	1191
ENST00000409735	PLD3	chr19	+	40348690	40378483	2140	2.034001	4.345558	2.086484	1.845153	2.075168	1.13511	496	996	667	742	1131	437
ENST00000247226	PLEKHG3	chr14	+	64704597	64750247	10351	1.632609	1.36457	1.217022	1.058374	1.5917	1.179106	1926	1513	1881	2057	4195	2191
ENST00000393158	PDGFD	chr11	-	103907186	104164107	3801	0.472921	0.386041	0.396236	0.314	0.568379	0.462769	205	158	225	225	550	316
ENST00000620047	PPIA	chr7	+	44796681	44801631	827	1.57844	1.860598	9.567822	4.453318	6.566616	17.662249	149	165	1181	692	1383	2623
ENST00000374379	CLIC4	chr1	+	24745357	24844324	4346	46.709301	42.486294	34.4711	12.617527	53.891811	14.718958	23126	19766	22358	10296	59622	11484
ENST00000444614	CCDC122	chr13	-	43836352	43879690	2009	2.830395	2.579077	2.715793	1.80556	3.39147	2.026484	648	555	815	682	1735	731
ENST00000504459	HEXB	chr5	+	74713538	74720836	899	9.297382	14.218858	9.079959	15.337157	7.688432	13.646927	953	1369	1219	2589	1760	2203
ENST00000259874	IER3	chr6	-	30743199	30744554	1244	6.558416	5.972642	6.501619	8.981228	5.864452	6.667338	930	796	1208	2098	1858	1489
ENST00000442011	TGFBI	chr5	+	136028895	136063817	2804	22.872835	20.386738	20.421595	15.74355	22.364719	2.053197	7307	6120	8546	8289	15964	1034
ENST00000223073	RBM28	chr7	-	128297685	128343908	15507	8.752445	6.523499	9.543379	9.870264	7.006429	9.398249	15462	10829	22086	28738	27658	26163
ENST00000447393	PACS2	chr14	+	105314744	105398147	6365	0.271745	0.301098	0.328983	0.258652	1.496204	0.820046	198	206	313	310	2425	937
ENST00000341441	MEST	chr7	+	130486171	130506292	2443	3.438175	1.077231	1.805413	2.801031	0.650324	3.119408	957	282	659	1285	405	1369
ENST00000388857	SELENOH	chr11	+	57741572	57742657	833	24.867146	31.75835	27.558811	38.962971	29.703783	51.488861	2360	2832	3426	6094	6299	7700
ENST00000490998	NAGK	chr2	+	71074620	71078639	2483	0.332297	0.355012	0.370296	0.139618	0.337525	0.221464	94	95	138	66	214	99
ENST00000537393	SOX5	chr12	-	23533683	23949647	2769	0.61016	0.614355	0.529503	0.57184	0.297149	0.555733	193	183	219	298	210	277
ENST00000447096	DNAJC25	chr9	+	111631360	111654351	2498	0.258774	2.477437	2.312254	1.202875	3.240025	2.563531	74	663	863	565	2061	1150
ENST00000564629	AC026471.1	chr16	-	31456711	31459736	3026	0.668101	0.563288	0.52489	0.604355	0.9299	0.538521	231	183	238	344	717	293
ENST00000332674	MXI1	chr10	+	110207605	110287365	3470	1.55513	1.663988	1.347083	1.536104	1.780396	1.011012	615	619	698	1001	1573	630
ENST00000397081	RAPGEF4	chr2	+	172735841	173052887	4299	0.175322	0.254231	0.164259	0.139223	0.203458	0.099449	86	117	106	113	223	77
ENST00000299572	CENPN	chr16	+	81006552	81022885	1398	16.972204	12.283392	11.91354	12.215041	7.452112	5.87103	2704	1839	2486	3207	2653	1474
ENST00000375321	MAP3K8	chr10	+	30438822	30461833	2518	0.528529	1.140332	0.823847	0.585931	0.741927	0.727292	152	308	310	278	476	329
ENST00000568514	SNAP23	chr15	+	42511833	42531444	1018	1.790182	1.770056	1.452119	10.116731	1.550395	17.296942	208	193	221	1934	402	3161
ENST00000507199	GOLGA6L3	chr15	+	85240472	85247170	1679	0.945885	1.008208	1.235173	0.902394	1.320586	1.009656	181	182	310	285	565	305
ENST00000562622	CFAP20	chr16	-	58113606	58129371	1605	1.303796	2.355404	1.608307	1.402865	1.379865	2.013411	239	405	386	423	564	581
ENST00000575978	EIF4A3	chr17	-	80135255	80139487	3593	0.281731	0.26129	0.172707	0.177112	0.227537	0.139334	116	101	93	120	209	90
ENST00000535434	TPI1	chr12	+	6868114	6870939	1587	0.525891	2.588989	1.817996	1.905923	1.218099	2.545943	96	440	431	568	493	726
ENST00000399455	USP47	chr11	+	11842066	11959323	7396	0.380974	3.06421	0.734507	1.180735	3.217947	3.095685	321	2427	811	1640	6059	4111
ENST00000367696	RC3H1	chr1	-	173931214	174022297	11261	0.585629	2.365095	0.50808	0.209048	1.392947	1.047434	752	2852	854	442	3994	2118
ENST00000474701	RRM2	chr2	+	10123171	10129155	1060	0.991714	1.100072	0.562454	0.469247	0.625245	0.750527	120	125	89	94	169	143
ENST00000479408	PDE4DIP	chr1	+	148951937	148981746	2746	0.571175	0.494571	0.471366	0.195337	0.181342	0.40858	179	146	194	101	127	202
ENST00000403564	RPS7	chr2	+	3575325	3580919	764	46.963249	19.701017	24.710827	49.312534	25.179504	30.4718	4088	1612	2818	7074	4897	4180
ENST00000536684	MTRNR2L8	chr11	-	10507887	10509189	1303	311.316345	298.083618	311.554901	275.339874	263.381317	168.734756	46212	41578	60585	67360	87361	39469
ENST00000264170	KYNU	chr2	+	142877498	143055832	15316	0.109436	0.065613	0.072888	0.065949	0.073739	0.079227	191	108	167	190	288	218
ENST00000606813	AC008937.3	chr5	+	56927874	56929573	1700	0.468575	0.551958	0.504365	0.507323	0.720408	0.452787	91	101	128	162	312	139
ENST00000452570	GAPDHP1	chrX	-	39787132	39788136	1005	0.735671	0.657942	0.71197	0.510024	2.148473	0.693661	85	71	107	97	550	126
ENST00000373888	SMPDL3B	chr1	+	27935039	27956480	1548	1.380813	0.857002	1.406639	1.643714	1.609916	2.235613	244	143	325	478	635	622
ENST00000538972	PLEKHA5	chr12	+	19322518	19376397	2072	14.963189	14.481489	16.771334	8.169818	3.444255	0.403412	3532	3213	5187	3179	1817	151
ENST00000457855	BRPF1	chr3	+	9734130	9748001	4308	1.27574	1.447609	1.448802	1.944486	1.010936	2.603363	627	668	932	1573	1109	2014
ENST00000615884	UHRF1	chr19	+	4910146	4960961	2651	0.630857	3.363662	4.034997	3.397396	3.253627	3.146829	191	955	1597	1691	2196	1498
ENST00000252934	ATXN10	chr22	+	45671799	45845307	3329	39.75135	14.776292	39.229038	16.025511	17.238813	26.083284	15076	5266	19490	10017	14609	15588
ENST00000260129	TGS1	chr8	+	55773142	55825446	3782	6.123563	1.466651	5.514985	1.907974	0.522745	2.151529	2639	594	3113	1355	504	1461
ENST00000344746	RPL10	chrX	+	154398372	154402339	2278	8.747792	9.717831	8.186943	5.993128	4.513558	4.248336	2271	2370	2784	2564	2618	1738
ENST00000393164	ATP2B1	chr12	-	89590842	89630754	3127	0.424331	0.499474	0.23463	0.395718	0.341673	0.781454	152	168	110	233	272	439
ENST00000534775	PTPMT1	chr11	+	47565458	47572360	1611	0.943838	0.624646	0.343798	0.318624	0.770241	0.293915	174	108	83	97	316	85
ENST00000550007	PPP1R12A	chr12	-	79797269	79805816	443	5.492294	3.839307	1.486348	12.475716	3.900252	14.163028	278	183	99	1038	440	1127
ENST00000623691	GPS1	chr17	+	82051897	82057470	1839	1.930772	1.126335	1.714709	0.428077	1.173819	0.498558	405	222	471	148	550	165
ENST00000487863	ZNF808	chr19	+	52527652	52564464	4233	0.983201	0.343185	0.221331	0.247909	0.44826	0.204339	475	156	140	198	484	156
ENST00000514900	EFCAB12	chr3	-	129401322	129418523	3249	0.289693	0.236135	0.170343	0.301734	0.35213	0.320818	108	83	83	185	292	188
ENST00000354725	SND1	chr7	+	127652180	128092607	3476	100.634003	101.034218	95.015022	93.740555	106.095337	98.578201	39850	37595	49290	61178	93879	61513
ENST00000320985	ZEB1	chr10	+	31319125	31529202	5423	2.810383	0.577409	2.720728	5.706527	5.101642	3.978458	1737	336	2202	5811	7043	3874
ENST00000539716	POP5	chr12	-	120580596	120581398	718	5.064126	4.453665	3.758966	4.659102	3.772547	5.801755	415	343	403	629	690	748
ENST00000216286	NID2	chr14	-	52004803	52068994	4811	0.130591	0.180667	0.116588	0.113726	0.246252	0.11449	72	94	84	103	302	99
ENST00000489188	SRSF11	chr1	+	70249742	70250946	784	6.281587	8.496824	10.07709	11.240413	5.060432	13.898615	562	714	1180	1655	1010	1957
ENST00000330619	ZNF470	chr19	+	56567511	56582894	7151	1.770857	1.393476	1.669354	0.961649	1.777606	1.121782	1443	1067	1782	1292	3236	1441
ENST00000351293	CAMK2G	chr10	-	73812501	73874519	3563	2.681138	2.601745	2.57563	1.757838	3.17732	2.567239	1089	993	1370	1176	2882	1643
ENST00000564415	COG4	chr16	-	70480568	70523558	3000	6.558519	2.539216	6.40743	7.251389	9.672283	3.621602	2242	816	2869	4085	7387	1951
ENST00000463343	SF1	chr11	-	64776046	64778763	983	1.384286	1.296127	1.408761	0.595984	2.355673	1.062617	156	137	207	110	590	188
ENST00000342374	SERINC3	chr20	-	44497431	44522109	4445	0.125357	8.035799	12.935118	1.217453	0.533056	2.32775	64	3824	8581	1017	604	1858
ENST00000416274	E2F5	chr8	+	85177387	85214515	1728	1.691609	1.012005	2.134889	2.164764	3.143252	0.733157	334	188	551	703	1383	228
ENST00000505435	MCCC2	chr5	+	71604380	71641368	716	1.627704	2.377821	1.83416	1.656037	2.16248	1.70589	133	183	196	223	395	220
ENST00000308824	PCMTD2	chr20	+	64255768	64276230	3843	0.702968	0.677268	0.614549	0.771344	0.604216	0.717606	308	279	353	557	592	496
ENST00000627468	OXNAD1	chr3	+	16265160	16306086	3983	2.118746	2.444632	0.136364	1.089565	0.59501	0.12042	962	1043	82	815	604	87
ENST00000226218	VTN	chr17	-	28367276	28370822	2149	86.37262	75.59272	82.334869	105.890251	98.334732	103.027084	21146	17390	26406	42725	53794	39746
ENST00000271638	S100A11	chr1	-	152032506	152037035	594	62.377666	66.344284	86.669724	79.912392	64.805756	60.83712	4222	4219	7684	8913	9800	6488
ENST00000369980	IRAK1	chrX	-	154010500	154019980	3666	2.176467	14.938818	5.438315	2.412537	9.375186	7.952361	909	5863	2976	1661	8750	5234
ENST00000452588	ZC3H18	chr16	+	88570403	88631398	3211	35.473091	30.569721	32.923027	45.584602	34.325329	30.545195	12977	10508	15777	27482	28058	17607
ENST00000382564	DNAJC19	chr3	-	180983709	180989774	1454	3.823347	4.943917	5.204335	2.280938	4.373224	5.024591	634	770	1130	623	1619	1312
ENST00000273482	TRPC1	chr3	+	142724169	142807888	4324	0.340721	0.489442	0.364672	1.379421	0.969329	0.859299	168	227	236	1120	1067	668
ENST00000486269	FABP5	chr8	+	81283028	81283940	579	2.831573	4.702975	4.147516	4.804571	3.450753	6.124994	187	292	359	523	509	637
ENST00000467358	AGPAT3	chr21	+	43964929	43982377	3955	0.274236	0.224738	0.251734	0.127613	0.256271	0.285618	124	96	149	95	259	203
ENST00000421626	PSPH	chr7	-	56015031	56034156	826	1.137976	1.532045	0.673854	1.612967	0.390003	1.346954	108	136	84	251	83	200
ENST00000389749	TRMT61A	chr14	+	103529184	103537073	3229	1.789967	1.651542	1.752564	2.162028	1.795929	2.158972	659	571	845	1311	1477	1252
ENST00000407249	CDK11B	chr1	-	1635587	1659012	2677	2.468348	6.098991	2.835883	1.746784	4.643452	11.017462	753	1748	1133	878	3165	5295
ENST00000301740	SRRM2	chr16	+	2752329	2771412	9353	27.187031	25.34708	29.4755	24.175823	22.357885	26.318117	28968	25378	41143	42454	53232	44189
ENST00000381527	CDK8	chr13	+	26254139	26405238	3055	2.890803	2.614547	2.287978	1.882272	3.103732	2.270855	1007	856	1044	1080	2414	1246
ENST00000226355	AFM	chr4	+	73481683	73504001	2059	1.735696	1.433934	1.32339	1.351832	1.751929	1.44173	408	317	407	523	919	533
ENST00000252486	APOE	chr19	+	44905754	44909393	1208	615.433228	922.899963	809.549011	1308.438599	637.16272	1133.387207	84694	119344	145946	296760	195932	245780
ENST00000330720	KDELR1	chr19	-	48382570	48391553	1557	20.538595	9.814041	19.266325	19.4156	25.992929	11.153408	3644	1636	4477	5676	10303	3118
ENST00000426284	PPP1R14BP2	chr2	+	207681590	207682033	444	3.232514	4.927222	5.39176	9.616535	2.830508	8.578499	164	235	358	802	320	684
ENST00000392912	HLTF	chr3	-	149030685	149086504	3896	2.849112	3.088165	5.331443	2.929645	4.285348	3.494336	1265	1288	3100	2143	4251	2444
ENST00000430118	HMGB3	chrX	+	150985531	150987297	529	80.588905	54.381882	111.396492	123.586243	24.211155	30.225506	4857	3080	8795	12275	3261	2871
ENST00000641498	AC007240.1	chr2	+	10122739	10199288	1996	12.493711	10.587329	12.010115	9.484468	7.417216	10.710716	2841	2263	3578	3555	3769	3838
ENST00000503766	CUL9	chr6	+	43221505	43224584	2999	0.380937	0.402853	0.305232	0.383911	0.327146	0.288527	131	130	137	217	250	156
ENST00000297056	DAGLB	chr7	-	6409129	6448012	2897	1.209916	0.612679	1.074495	0.649505	0.99637	0.763464	400	191	465	354	735	398
ENST00000263904	STAM2	chr2	-	152116801	152175992	5701	6.75288	6.942924	5.735216	5.457272	7.232756	5.677825	4386	4238	4880	5842	10497	5811
ENST00000475153	ZNF398	chr7	+	149147476	149180465	2860	0.663096	0.821451	0.626888	1.583687	0.649477	0.695876	217	252	268	851	473	358
ENST00000279052	ERGIC3	chr20	+	35542082	35545404	2846	1.215534	0.57	1.200496	0.645896	1.253252	0.853186	395	174	510	346	908	436
ENST00000396212	CCP110	chr16	+	19523811	19553408	5549	0.455532	0.178465	0.432816	0.094909	0.091512	0.262213	288	107	359	99	130	262
ENST00000408954	DAPK1	chr9	+	87497881	87708628	5892	5.223574	2.323451	3.819089	2.333642	6.721483	0.591597	3507	1466	3359	2582	10082	626
ENST00000442133	PPP3CB-AS1	chr10	+	73496283	73507309	2888	0.653455	0.296507	0.509789	0.504249	0.635311	0.482154	215	92	220	274	468	250
ENST00000260443	RSL24D1	chr15	-	55180806	55197067	2015	63.632431	76.522469	60.052208	78.897812	57.957233	87.638672	14607	16506	18059	29849	29729	31701
ENST00000417201	RBM18	chr9	-	122237624	122264839	4974	4.458461	5.066494	4.582733	4.12862	5.831813	4.434951	2527	2698	3402	3856	7385	3960
ENST00000424125	MTND4P20	chr10	-	94940253	94941121	869	1.582671	1.657057	1.60138	1.602141	1.442119	1.925579	157	155	208	262	320	301
ENST00000468624	MOV10	chr1	+	112674720	112700726	4689	1.075102	1.007362	1.136549	1.016825	1.168246	0.360019	575	506	796	896	1395	304
ENST00000392108	AFDN	chr6	+	167826991	167964296	6812	0.198023	1.00409	0.953764	0.349754	0.189365	0.229077	154	733	970	448	329	281
ENST00000558784	WASH3P	chr15	+	101966067	101976543	1644	2.046567	1.944289	3.671138	1.869521	1.143843	0.872852	384	343	901	578	479	258
ENST00000472924	KRT8P12	chr3	+	160567852	160569248	1397	2.406569	1.900453	2.23643	2.397776	2.445395	2.258374	383	285	467	629	870	567
ENST00000396496	CCDC125	chr5	-	69280175	69332716	4198	0.598484	0.472097	0.722763	0.300202	0.670682	0.433041	287	213	453	237	717	327
ENST00000279022	MYL9	chr20	+	36541484	36551447	2821	0.973458	1.190431	1.359205	1.065553	1.225497	0.999945	313	360	573	565	881	507
ENST00000616787	SELENOF	chr1	-	86862447	86914424	1838	8.555266	5.710841	4.0786	3.735476	6.041415	17.124018	1792	1124	1119	1290	2827	5651
ENST00000243349	ACVR1C	chr2	-	157526767	157629005	8994	1.544526	1.493572	1.153924	1.029336	1.811183	1.443999	1583	1438	1549	1739	4147	2332
ENST00000354379	LRRFIP2	chr3	-	37052656	37176360	2821	4.083229	4.64273	2.711625	4.895384	3.328533	4.534659	1313	1403	1142	2593	2391	2297
ENST00000445593	LAPTM4B	chr8	+	97775057	97853013	3173	4.922765	5.652299	4.400158	3.472295	8.407193	5.565148	1780	1920	2084	2069	6791	3170
ENST00000263275	OPA3	chr19	-	45546281	45584819	7828	2.620031	1.423629	2.868163	2.816377	2.642035	2.831932	2337	1193	3351	4140	5265	3980
ENST00000368209	HDGF	chr1	-	156742110	156752233	2171	257.929932	274.562866	289.696045	322.60614	214.769989	317.793884	63792	63809	93861	131498	118693	123853
ENST00000590050	MLX	chr17	+	42567072	42573239	2537	3.772616	13.336958	10.600276	4.040456	2.290677	4.080822	1091	3623	4014	1925	1480	1859
ENST00000290551	BTG2	chr1	+	203305536	203309602	2712	7.966524	7.94143	7.077176	7.911433	8.57748	7.225764	2462	2306	2865	4029	5922	3518
ENST00000482652	XPNPEP3	chr22	+	40857097	40862770	1418	0.842724	0.76611	0.457144	0.528899	0.543753	0.563133	137	117	97	141	197	144
ENST00000584746	CUEDC1	chr17	-	57861604	57871365	2870	0.931264	1.595095	1.592763	1.289225	1.457729	1.542989	305	491	683	695	1065	795
ENST00000262644	IMPAD1	chr8	-	56957933	56993844	7199	20.504185	18.26111	15.888808	14.517831	27.705204	14.979643	16816	14073	17071	19623	50772	19359
ENST00000550051	TRAFD1	chr12	+	112125538	112141491	1003	3.400723	2.000079	1.359708	2.785555	2.615757	0.940511	389	215	204	525	668	170
ENST00000394074	NAE1	chr16	-	66802912	66830955	1654	64.857529	57.912521	56.596684	53.174473	65.143539	60.64769	12221	10254	13971	16513	27429	18008
ENST00000323301	LRSAM1	chr9	+	127451513	127503499	3376	1.374693	3.562431	2.536931	4.344981	1.568666	2.885192	529	1288	1279	2755	1349	1749
ENST00000223641	SEC61B	chr9	+	99222301	99230615	545	32.499207	47.395737	39.733925	22.270849	21.574242	33.231792	2018	2766	3232	2279	2994	3252
ENST00000393664	ETV4	chr17	-	43527846	43545671	2182	8.79758	9.516381	7.668837	9.59077	8.593973	9.963675	2187	2223	2498	3930	4774	3903
ENST00000566455	MON1B	chr16	+	77193968	77199636	2864	0.337816	0.418505	0.243197	0.331459	0.277038	0.350362	111	129	104	179	202	181
ENST00000457757	SPATS2L	chr2	+	200306554	200439240	835	4.346706	3.937838	2.910141	2.732559	2.628974	3.55988	414	352	363	429	559	534
ENST00000551070	KRR1	chr12	-	75499830	75504282	673	6.30058	5.239326	5.617792	7.462896	4.971888	7.559259	484	378	565	943	852	914
ENST00000502972	OCIAD1	chr4	+	48855972	48861246	1916	0.6929	0.714393	1.965033	0.343474	0.911809	0.594031	152	147	562	124	445	205
ENST00000219343	SLC7A6	chr16	+	68264530	68301819	6251	6.924079	6.476735	0.402384	0.195272	0.176979	0.285916	4931	4334	376	230	282	321
ENST00000343823	ASH2L	chr8	+	38105242	38139965	3090	12.047436	12.759021	14.012866	4.461036	6.900488	13.095027	4241	4221	6462	2589	5428	7264
ENST00000381538	NFXL1	chr4	-	47847240	47914616	3728	0.307909	0.294576	0.452781	0.872808	0.286897	0.225575	131	118	252	611	273	151
ENST00000548234	ANAPC7	chr12	-	110377591	110387277	1293	1.282449	1.153698	0.818348	0.74929	1.296613	1.040831	189	160	158	182	427	242
ENST00000339403	CASP8	chr2	+	201258324	201286656	1723	0.702588	0.785953	0.565157	0.337762	0.860612	0.698888	138	145	146	110	378	217
ENST00000296257	SENP2	chr3	+	185586174	185633551	5717	5.748268	8.52498	9.358452	7.594936	1.918206	7.367398	3744	5218	7985	8153	2792	7562
ENST00000414487	SNRPE	chr1	+	203861615	203870550	942	61.020424	74.821144	55.754066	87.671143	42.152672	100.732399	6549	7545	7839	15506	10108	17035
ENST00000598860	SMG9	chr19	-	43733424	43734825	574	1.743082	1.543187	1.63116	1.90697	1.598552	1.034079	114	95	140	206	234	107
ENST00000621981	MIR6723	chr1	-	632325	632413	89	49.370945	68.750931	73.855362	118.281204	56.176281	59.18129	501	656	981	1977	1273	946
ENST00000286621	ADK	chr10	+	74151229	74708475	1169	2.088658	2.188976	1.626143	4.662809	1.404512	1.875607	279	274	284	1024	418	394
ENST00000531282	NDUFS8	chr11	+	68036029	68036644	536	9.50297	19.623857	4.263687	4.627688	1.579167	30.828848	581	1126	342	466	216	2967
ENST00000639185	JPX	chrX	+	73944184	74012945	9658	0.22154	0.127013	0.063692	0.309728	0.129351	0.338933	244	132	92	562	319	588
ENST00000361445	MTOR	chr1	-	11106535	11262507	8677	7.695189	9.315892	1.395259	7.561487	7.864623	2.504978	7607	8654	1807	12319	17372	3902
ENST00000529121	TKFC	chr11	+	61333244	61338083	1510	0.584233	0.5576	0.466273	0.570985	0.567115	0.385231	101	91	106	162	218	105
ENST00000377705	NOL9	chr1	-	6521347	6554535	6649	7.610133	2.811765	5.622857	3.625762	4.239196	4.922872	5765	2002	5580	4527	7176	5876
ENST00000380843	IDH3B	chr20	-	2658395	2664219	1545	18.524235	25.299122	0.662916	1.473334	0.556844	0.871863	3261	4185	153	428	220	242
ENST00000583408	UTP6	chr17	-	31880181	31901708	1440	1.069741	1.851768	1.72399	1.393526	2.618694	1.434158	176	286	371	377	960	371
ENST00000487416	SMIM7	chr19	-	16644745	16660157	2776	0.722769	0.679206	0.772183	0.606367	1.197071	0.565982	229	202	320	317	846	283
ENST00000430644	PCGF3	chr4	+	705832	766599	2621	0.928689	2.962288	9.024713	1.903371	10.640587	1.474888	278	832	3531	937	7100	694
ENST00000296824	CCDC127	chr5	-	196871	218215	9342	1.423209	1.282361	1.250666	1.246029	1.381949	1.26063	1515	1283	1744	2186	3287	2115
ENST00000612233	NOP56	chr20	+	2655413	2658392	2980	2.91244	2.13422	2.844927	1.025675	2.229032	1.467913	989	681	1266	574	1691	786
ENST00000298784	SHLD2	chr10	+	87095196	87191463	3402	4.259501	3.352827	2.655765	4.955554	2.994639	6.7346	1651	1222	1349	3166	2594	4113
ENST00000222308	FKBP8	chr19	-	18531762	18543524	1710	17.074356	15.415454	16.900532	18.923321	23.262108	16.994537	3327	2822	4313	6076	10126	5217
ENST00000403627	FAM104A	chr17	-	73207353	73232367	2798	9.037589	7.938118	7.539788	9.851069	10.624558	15.652514	2881	2378	3149	5176	7568	7862
ENST00000459695	CEP70	chr3	-	138496910	138500180	569	1.518985	1.356304	1.45268	1.639836	1.710635	1.440824	99	83	124	176	248	148
ENST00000508564	LINC02381	chr12	+	54126098	54132843	1369	4.654853	4.771672	5.574545	5.830075	5.06148	5.368646	726	700	1139	1499	1764	1320
ENST00000532915	TAF6L	chr11	+	62771403	62778788	990	1.401029	1.559244	1.36407	1.155062	1.136629	1.936669	159	166	202	215	287	345
ENST00000376771	TBC1D25	chrX	+	48539457	48562609	4042	0.561794	0.689139	0.427017	0.467887	0.683898	0.623652	259	299	258	356	704	453
ENST00000483335	ADAMTSL4	chr1	+	150549421	150551906	1826	0.743289	0.790873	0.777521	0.650233	0.92989	0.812991	155	155	212	223	433	267
ENST00000579408	RPL17	chr18	-	49488484	49491840	859	6.946382	95.025589	31.951719	2.480242	30.414907	33.476021	680	8738	4097	401	6651	5163
ENST00000411987	MKRN2	chr3	+	12557087	12582503	1436	6.006927	2.451212	3.63584	5.139262	1.564306	13.038686	983	377	780	1386	572	3362
ENST00000564238	SPATA33	chr16	+	89657871	89661508	3339	0.852169	0.953351	0.828536	0.640314	0.656412	0.725926	325	341	413	402	558	436
ENST00000310806	MIS18BP1	chr14	-	45203190	45253402	4777	9.759421	6.496487	10.746237	4.296443	4.693103	6.118995	5312	3323	7662	3854	5707	5248
ENST00000495275	CENPL	chr1	-	173821809	173824473	2473	2.731534	2.82939	3.103148	2.777107	2.205311	3.061857	770	750	1146	1290	1389	1360
ENST00000259021	KAT7	chr17	+	49788555	49835030	9644	1.677074	1.473439	1.699887	2.459871	1.404282	2.016194	1843	1522	2447	4455	3448	3491
ENST00000369214	PRDM13	chr6	+	99606774	99615578	3232	0.207681	0.230728	0.210447	0.284561	0.192302	0.256544	77	80	102	173	159	149
ENST00000469043	SCFD1	chr14	+	30639777	30658358	696	5.968059	6.293928	3.353753	3.985714	4.852894	8.165239	474	469	349	521	860	1021
ENST00000641023	PHGDH	chr1	+	119711715	119744226	2096	14.612645	21.871063	10.73295	2.868392	5.148997	5.459676	3490	4908	3358	1129	2748	2055
ENST00000477128	UTP6	chr17	-	31863174	31888221	2344	0.57115	2.57311	1.295546	8.795455	4.149848	10.004246	153	646	454	3871	2477	4210
ENST00000396183	CTNNB1	chr3	+	41199434	41240443	3268	23.849974	34.439156	2.425069	4.447738	2.464758	19.761555	8880	12048	1183	2730	2051	11594
ENST00000506579	HARS	chr5	-	140675423	140691341	3482	0.676185	0.939389	0.888538	0.820656	1.034601	0.846723	269	351	462	537	918	530
ENST00000537869	SNHG1	chr11	-	62851991	62855460	1038	1.074252	1.543761	1.464616	1.284289	0.385723	0.758309	128	172	227	251	102	142
ENST00000565617	AP003469.4	chr8	-	101166805	101169629	2825	0.808013	0.833572	0.513664	0.727351	0.620399	0.677041	261	253	217	386	447	344
ENST00000297290	BRI3	chr7	+	98281675	98291524	780	1.594169	1.841569	1.795288	1.733715	5.221982	2.018118	142	154	209	254	1037	283
ENST00000376729	WDR13	chrX	+	48597478	48608867	5469	1.822624	1.891116	1.785543	1.638638	2.316179	1.821014	1136	1108	1458	1683	3225	1788
ENST00000531819	OSBPL9	chr1	+	51765540	51788464	4520	1.124159	1.117857	1.193223	0.129165	1.339478	0.943908	579	541	805	110	1542	766
ENST00000339276	SFN	chr1	+	26863138	26864457	1320	7.001317	6.462903	6.958905	7.459329	6.273879	8.4037	1053	914	1371	1849	2109	1992
ENST00000369970	CLCC1	chr1	-	108931986	108950448	2078	1.217062	0.887069	0.660711	0.996674	1.304302	0.995926	289	198	205	389	690	372
ENST00000236273	SYF2	chr1	-	25222679	25232493	1345	41.252739	53.342442	53.717003	69.738548	37.78307	54.422859	6321	7681	10783	17611	12937	13141
ENST00000302216	ZC3H14	chr14	+	88562970	88612407	2560	0.566958	0.328926	0.323784	0.24931	0.238022	0.249272	166	91	124	120	156	115
ENST00000263593	SIAE	chr11	-	124633113	124673881	5583	3.664393	3.743372	5.284952	2.934736	4.75706	4.588219	2331	2238	4404	3077	6761	4599
ENST00000307980	RAD9A	chr11	+	67391952	67398409	2119	4.415012	4.882371	5.574358	6.054748	3.876551	5.6073	1066	1108	1763	2409	2092	2133
ENST00000564690	CMTR2	chr16	-	71286460	71289429	2772	0.388256	0.664302	0.673745	0.424582	0.454497	0.869287	123	198	279	221	321	433
ENST00000463046	USP34	chr2	-	61189277	61256886	6307	0.133969	0.109948	0.119909	0.07388	0.219229	0.085214	97	75	113	88	352	97
ENST00000457167	DNAJC7	chr17	-	41976433	42017653	2022	1.373925	9.815916	10.330473	15.92108	14.092308	23.865091	317	2125	3118	6045	7254	8663
ENST00000377259	TJP2	chr9	+	69151646	69218539	588	1.16403	3.809771	0.810555	1.905692	2.539191	1.327682	78	240	72	211	381	141
ENST00000561580	NAGPA	chr16	-	5031028	5033939	1356	1.028919	0.660797	1.036278	0.574782	0.746777	0.751973	159	96	210	147	258	184
ENST00000354504	VPS54	chr2	-	63892901	63975602	3594	0.359433	0.236346	0.366271	0.34725	2.37391	1.277763	148	91	197	235	2172	825
ENST00000558533	TARSL2	chr15	-	101654213	101708828	1916	0.350181	0.35872	0.649061	0.295696	1.064684	0.602468	77	74	186	107	520	208
ENST00000527197	PUF60	chr8	-	143816520	143829320	1559	2.151334	25.909237	28.627428	24.699862	0.578735	28.14323	383	4324	6661	7230	230	7877
ENST00000261304	GALC	chr14	-	87933014	87993271	3883	1.252622	5.869226	0.914372	1.021158	7.015868	1.693489	555	2440	530	745	6935	1181
ENST00000645075	GRB10	chr7	-	50592952	50793432	2156	0.294824	0.685261	0.625353	0.55588	0.519781	0.260522	73	159	202	226	286	101
ENST00000467703	QTRT2	chr3	+	114066245	114079550	3060	0.701077	0.69053	0.822403	0.354284	0.243797	0.585666	245	227	376	204	190	322
ENST00000253031	YIPF2	chr19	-	10922185	10928681	2087	3.227451	4.675278	4.372358	5.208769	5.249742	4.488809	768	1045	1362	2041	2789	1682
ENST00000642687	DDX3X	chrX	+	41342640	41350205	4508	0.411162	0.493754	0.622547	0.416784	0.19127	0.366411	212	239	419	353	220	297
ENST00000539683	KAT8	chr16	+	31117697	31121118	1051	5.495698	5.102763	5.330276	5.870332	5.574147	6.100517	659	575	837	1159	1492	1151
ENST00000370625	CTBS	chr1	-	84554853	84574421	1633	2.424901	1.861397	1.727394	1.499664	2.182664	1.947271	452	326	421	460	908	571
ENST00000333896	SPTBN1	chr2	+	54558394	54662308	9075	20.880226	20.250662	21.459576	17.95455	22.955231	19.204794	21587	19673	29064	30592	53030	31287
ENST00000497056	PDCD10	chr3	-	167683912	167734930	1276	7.493973	5.798423	10.327543	5.574889	8.200975	6.355944	1090	793	1967	1336	2664	1456
ENST00000450676	FTH1P7	chr13	-	22696023	22696574	552	34.256584	29.054028	30.122728	16.21476	41.590881	19.622549	2155	1717	2482	1681	5845	1945
ENST00000522190	AC090739.1	chr8	-	42537529	42538304	708	1.697409	1.415102	1.195647	1.061262	1.502284	0.89955	137	108	127	142	271	115
ENST00000519690	RPS14	chr5	-	150444238	150449727	3119	2.857058	2.465926	1.69355	0.704092	2.314647	2.3488	1016	824	789	413	1838	1316
ENST00000261884	TRIP4	chr15	+	64387804	64455303	2045	7.268512	6.91894	4.118548	8.895977	7.612691	4.346217	1694	1515	1257	3416	3963	1596
ENST00000634676	AC010642.2	chr19	-	58310449	58326933	2413	0.289918	0.393343	0.378668	0.363976	0.337486	0.472543	80	102	137	165	208	205
ENST00000506606	UBA6-AS1	chr4	+	67701333	67722502	2233	2.198017	1.704265	1.996853	1.468025	1.854266	1.745207	560	408	666	616	1055	700
ENST00000443339	SETD5	chr3	+	9397900	9464753	3478	5.055289	5.62922	7.567627	3.859028	4.439964	4.937155	2003	2096	3928	2520	3931	3083
ENST00000513346	TCOF1	chr5	+	150357747	150399966	4646	18.343443	17.470419	23.191099	28.775999	19.616323	22.685339	9709	8689	16080	25102	23200	18921
ENST00000186436	TMEM131	chr2	-	97756340	97995891	6640	9.606123	7.520404	9.573681	6.87711	11.621457	7.689453	7267	5346	9487	8574	19644	9166
ENST00000498406	THAP7	chr22	-	20999104	21001742	1957	0.905916	0.739475	0.474801	1.343649	0.718891	0.566724	202	155	139	494	359	200
ENST00000278856	WDR74	chr11	-	62832912	62839661	1289	5.107102	5.565976	8.149923	8.355462	2.84682	11.235859	750	769	1568	2023	935	2600
ENST00000535011	CALU	chr7	+	128739292	128771477	3210	1.480543	1.325223	1.986835	0.704841	2.271716	0.988424	542	456	952	425	1857	570
ENST00000495329	TMEM237	chr2	-	201620186	201626323	4435	1.024139	0.917219	0.818766	0.826917	1.029522	0.900379	518	436	542	689	1163	717
ENST00000559320	AL356801.1	chr14	-	55394940	55395233	294	1.900711	2.071259	2.518305	1.967905	2.115795	2.197158	64	66	111	109	159	116
ENST00000376962	ZFAND5	chr9	-	72354458	72365197	2785	20.808764	1.907126	0.575633	18.138861	2.609389	1.789829	6602	569	240	9485	1850	895
ENST00000537658	CMAS	chr12	+	22060642	22062413	590	1.486556	2.062933	2.23829	2.909354	2.429712	5.426477	100	131	198	323	365	575
ENST00000629753	IKBKB	chr8	+	42271302	42332653	4069	0.140687	0.224131	0.162777	0.15678	0.082374	0.152797	66	98	99	120	86	112
ENST00000298229	INPPL1	chr11	+	72224781	72239105	4733	1.024088	0.893686	1.086429	0.724076	1.85322	0.988769	553	453	768	644	2233	841
ENST00000624444	CU633967.1	chr21	+	5582228	5592004	7628	0.144131	0.109959	0.187919	0.080935	0.213365	0.079745	126	90	214	116	415	110
ENST00000556330	SRSF5	chr14	+	69769746	69771257	546	1.678402	2.308682	1.522617	8.645945	1.041654	4.696234	105	135	125	887	145	461
ENST00000494766	CDC16	chr13	+	114235018	114242675	1003	4.164239	4.384551	4.537131	4.438368	4.746312	4.706328	476	471	680	836	1212	848
ENST00000230538	LAMA4	chr6	-	112108760	112254715	6547	0.174283	0.19132	0.155197	0.129901	0.216197	0.1652	130	135	152	160	361	195
ENST00000394081	RARA	chr17	+	40342363	40356795	2285	1.196143	1.695187	1.680372	2.101718	1.540969	1.798761	312	415	574	902	897	738
ENST00000316804	GRB2	chr17	-	75318076	75405653	3248	16.324787	21.165436	16.503498	39.071423	24.452864	23.901073	6041	7360	8000	23827	20218	13936
ENST00000589488	QTRT1	chr19	+	10701430	10713345	1571	1.361211	1.012397	0.98196	1.320388	1.057553	1.13426	244	171	231	390	423	320
ENST00000311915	C12orf66	chr12	-	64186316	64222265	2698	0.848049	0.764983	0.750412	0.520819	1.373459	1.035454	261	221	303	264	944	502
ENST00000321560	PLD6	chr17	-	17200995	17206315	2560	1.618906	1.678721	1.586703	1.572862	1.607325	1.643887	473	461	607	756	1048	756
ENST00000351718	NRCAM	chr7	-	108147662	108456339	6228	0.537423	0.717008	2.260286	0.536913	0.734048	0.680789	382	479	2101	628	1164	762
ENST00000340930	PTK2	chr8	-	140658405	141001158	4414	1.167615	0.221849	2.137081	2.8571	2.588105	2.441898	588	105	1408	2368	2909	1935
ENST00000228865	CREBL2	chr12	+	12611892	12645108	3754	3.791673	3.628325	3.183306	3.558378	4.792037	3.871987	1622	1459	1784	2509	4580	2610
ENST00000485245	TMEM131	chr2	-	97756333	97765317	7476	0.296499	0.410643	0.428894	0.277066	0.396051	0.315552	253	329	479	389	754	424
ENST00000409477	ELOB	chr16	-	2771415	2777195	997	18.174572	22.808653	21.126497	39.700191	12.340883	34.224205	2065	2435	3144	7432	3133	6126
ENST00000472116	CDHR3	chr7	+	105911039	105924183	993	1.30009	0.861134	1.326734	0.990309	1.201904	1.267483	148	92	197	185	304	226
ENST00000535558	RAD51AP1	chr12	+	4538890	4559330	1333	2.212877	5.209295	2.590976	4.275222	4.664905	2.623086	337	744	516	1070	1583	628
ENST00000550482	HNRNPA1	chr12	+	54282198	54284569	832	105.806519	140.412094	138.090347	139.920853	84.771988	154.114288	10029	12506	17147	21858	17955	23018
ENST00000221855	TBCB	chr19	+	36114986	36125945	1473	5.170647	2.079042	5.673432	4.107648	1.750003	3.848392	868	328	1248	1137	657	1018
ENST00000457354	TMX1	chr14	+	51240168	51257546	3995	11.384654	11.536944	8.727335	3.071026	3.829855	11.105844	5182	4934	5204	2304	3895	7965
ENST00000382466	ZDHHC20	chr13	-	21372573	21459369	5338	6.350438	4.752373	2.712571	3.197717	10.090097	0.351388	3862	2716	2161	3205	13711	337
ENST00000558590	AMN	chr14	+	102928645	102933596	2772	0.517796	0.632435	0.431356	0.392874	0.568474	0.399013	164	188	179	205	402	199
ENST00000370763	DNAJB4	chr1	+	78004854	78017964	2988	9.947775	8.002907	3.219394	7.437908	10.540013	3.284326	3387	2560	1436	4173	8017	1762
ENST00000544278	SNRNP70	chr19	+	49102411	49108602	3221	2.310594	2.773283	2.187322	1.433485	2.708479	1.588961	848	957	1052	867	2221	919
ENST00000252134	MICAL3	chr22	-	17790540	17791667	917	1.086391	0.775319	1.18066	0.819804	1.116578	0.941526	114	77	162	142	261	155
ENST00000367332	TMEM9	chr1	-	201134773	201154501	1544	6.363045	3.686205	11.016701	1.153097	1.109926	0.519132	1120	610	2539	335	437	144
ENST00000313093	ARHGAP45	chr19	+	1067166	1086628	4273	2.087933	2.412107	1.555261	2.06049	2.140078	2.031899	1017	1104	992	1654	2328	1559
ENST00000493732	NPHP3	chr3	-	132681282	132684823	1933	0.515543	0.531873	0.74869	1.075501	0.60834	0.628746	114	111	216	391	300	219
ENST00000490164	PCGF5	chr10	+	91220783	91227960	973	1.380823	0.909897	1.927912	1.348871	2.054971	0.59782	154	95	280	247	509	105
ENST00000545894	DDB1	chr11	-	61299681	61302551	2282	0.711817	1.865795	0.778458	1.247321	0.603073	1.386947	186	456	266	535	351	569
ENST00000453766	ARL6IP4	chr12	+	122980189	122982909	1491	5.049281	4.905602	7.423553	9.996658	4.214167	6.523804	858	783	1652	2799	1600	1747
ENST00000357743	GOLGA7	chr8	+	41490654	41510980	2027	2.014798	2.316009	2.549525	2.566247	1.364321	4.242362	466	503	772	977	704	1544
ENST00000462639	SAT1	chrX	+	23785260	23786210	826	0.679671	0.794363	0.511878	1.878044	0.755981	0.497	64	71	64	292	159	74
ENST00000467049	PTPDC1	chr9	+	94100087	94107912	1861	1.269386	1.220886	1.749678	0.816235	2.120742	0.951217	270	244	486	286	1005	318
ENST00000539575	MVK	chr12	+	109574807	109598117	2747	0.9276	0.268483	0.769033	0.405182	0.634606	0.823464	291	79	316	209	444	407
ENST00000265981	RNF141	chr11	-	10511678	10541217	4074	3.160385	3.025976	2.838579	2.072219	3.866332	2.615657	1467	1320	1726	1586	4010	1913
ENST00000255192	BHMT2	chr5	+	79069717	79089466	2050	6.40589	3.740809	6.946858	6.370482	2.42584	7.518192	1497	821	2126	2452	1266	2767
ENST00000490569	EEF1A1	chr6	-	73517519	73520059	1802	23.831005	14.476182	13.346258	8.837425	21.387304	9.872143	4893	2793	3590	2990	9811	3194
ENST00000602775	SRA1	chr5	-	140550068	140557456	1466	2.661145	3.995266	1.705258	3.661261	2.573326	3.882968	445	627	374	1008	961	1022
ENST00000648948	TRAPPC9	chr8	-	139727725	140457762	6917	1.054923	1.373636	1.340208	1.075659	1.17587	0.999046	832	1018	1384	1397	2071	1241
ENST00000315251	CHDH	chr3	-	53812335	53846390	7665	0.151665	0.097685	0.207403	0.217498	0.187906	0.237419	133	81	238	314	367	327
ENST00000578570	PSMC5	chr17	+	63827490	63832018	1680	2.347024	4.930846	9.446607	3.830798	1.975762	9.560269	450	887	2369	1209	845	2884
ENST00000422816	EIF4EP2	chr17	-	49424269	49424922	654	16.448462	16.073996	15.010711	16.188248	14.257727	16.712631	1226	1126	1466	1988	2374	1963
ENST00000372383	TSC22D3	chrX	-	107713224	107775787	2266	0.383597	0.309681	0.230831	0.384343	0.355488	0.222123	100	76	79	164	206	91
ENST00000602172	CARD8-AS1	chr19	+	48255675	48258199	1969	0.548026	0.749672	0.596812	0.465203	0.547218	0.623618	123	159	176	172	275	221
ENST00000422003	TBCEL	chr11	+	121024121	121090775	5142	3.309231	3.737683	2.883278	0.879881	1.237581	0.841206	1939	2058	2213	850	1620	777
ENST00000347519	CHMP4A	chr14	-	24209583	24213869	1393	1.172927	0.845802	2.581535	1.540202	2.162632	1.842378	187	127	537	403	767	461
ENST00000237889	NDUFB3	chr2	+	201071739	201085750	755	12.772109	14.516615	16.981754	10.48756	9.064819	19.280228	1099	1174	1914	1487	1743	2614
ENST00000240488	MND1	chr4	+	153344649	153415118	968	1.895508	4.114817	2.03547	2.275109	4.930575	3.81973	210	427	295	414	1215	664
ENST00000366956	PTPN14	chr1	-	214348696	214551223	12985	1.99133	1.816223	1.929153	1.689045	2.396225	1.837529	2946	2525	3739	4118	7921	4284
ENST00000223864	PLGRKT	chr9	-	5357973	5437878	932	4.591348	3.986056	3.850461	4.51974	3.576548	3.918415	488	398	536	791	849	656
ENST00000438120	PTPRF	chr1	+	43530890	43622357	6377	1.400184	2.707659	2.132811	12.164411	2.187095	2.266522	1018	1849	2030	14565	3551	2595
ENST00000474916	CDK11A	chr1	-	1704608	1708231	752	1.49036	1.098478	1.234168	0.687455	0.592493	1.198413	128	89	139	98	114	162
ENST00000415272	NOP56	chr20	+	2655616	2658359	1628	12.457753	19.151316	17.07556	29.497419	11.646796	24.24968	2311	3338	4149	9017	4827	7087
ENST00000409144	GGCT	chr7	-	30496633	30504801	836	27.08099	23.711012	0.732459	10.864266	11.805972	19.732697	2580	2122	92	1706	2513	2962
ENST00000375118	TRMO	chr9	-	97904534	97912471	2971	0.748878	1.513262	0.504256	0.238623	0.469925	0.70533	254	482	224	134	356	377
ENST00000533811	PACS1	chr11	+	66220288	66221190	541	7.362679	6.365736	6.880054	4.200218	6.145375	5.050775	454	369	556	427	847	491
ENST00000622829	GTF2IP1	chr7	-	75185396	75237696	3605	19.494528	19.028851	17.169876	18.340511	17.985273	19.009802	8007	7344	9238	12414	16505	12303
ENST00000585105	TMEM94	chr17	+	75476547	75500090	5632	0.368202	0.173247	0.255201	0.078345	0.375409	0.191148	237	105	215	83	539	194
ENST00000602342	AC078795.1	chr3	-	169777192	169780334	3143	0.832708	1.034702	0.687465	0.763513	0.773083	1.168065	299	349	323	451	619	660
ENST00000290299	ATP5PO	chr21	-	33903453	33915980	932	34.713535	36.21553	36.83519	39.942383	38.389339	36.723473	3686	3614	5124	6990	9108	6145
ENST00000267889	DISP2	chr15	+	40358235	40378639	12614	0.047293	0.056511	0.06282	0.054785	0.081329	0.085122	68	77	119	130	262	193
ENST00000356654	ATN1	chr12	+	6924463	6942321	4351	0.519734	0.460363	0.550083	0.505283	0.232973	0.322001	258	215	358	413	259	252
ENST00000321039	VN1R1	chr19	-	57454790	57457142	2353	0.255469	0.255886	0.252001	0.197232	0.247436	0.193256	69	65	89	88	149	82
ENST00000547226	PAN2	chr12	-	56316941	56324187	2642	0.571234	0.796001	1.027844	0.326227	1.078402	0.516474	172	226	406	162	726	245
ENST00000345721	PAM	chr5	+	102865819	103029511	3684	1.447371	0.240145	1.452248	0.277153	2.456029	1.701444	608	95	799	192	2304	1126
ENST00000252602	MRPL34	chr19	+	17305668	17306843	968	18.179382	20.842146	20.585823	25.565681	15.781413	26.109449	2005	2160	2974	4647	3889	4538
ENST00000647880	PLAGL1	chr6	-	143940912	144008256	2138	2.21874	1.652866	1.548725	1.227229	2.438225	1.567937	541	379	495	493	1327	602
ENST00000359843	FOXM1	chr12	-	2857684	2876941	3315	0.275135	0.269049	0.193704	0.692032	0.225862	0.269846	104	96	96	431	191	161
ENST00000571647	HGS	chr17	+	81695956	81698356	2401	0.795788	0.641565	0.72922	0.674045	0.756523	0.550918	218	165	262	304	463	238
ENST00000437003	TMEM116	chr12	-	112010425	112013185	2761	1.207265	1.372052	1.170435	0.997511	1.292512	1.278084	380	406	483	518	909	634
ENST00000470012	TPRKB	chr2	-	73731906	73737335	694	1.399659	2.716422	1.154255	2.025207	1.664784	3.596745	111	202	120	264	295	449
ENST00000377939	RNF207	chr1	+	6206176	6221299	3924	0.384097	0.379441	0.278761	0.383948	0.356256	0.367604	172	160	164	283	356	259
ENST00000640608	GOSR2	chr17	+	46923075	46942015	3871	0.221486	0.237192	0.115086	0.295765	0.223651	0.32429	98	99	67	215	221	226
ENST00000610020	RPAP2	chr1	+	92298965	92402056	16993	3.268904	2.979001	3.276845	2.650702	3.959298	3.171522	6329	5419	8311	8457	17127	9675
ENST00000366955	CENPF	chr1	+	214603195	214664588	10307	99.144135	100.033485	105.997543	91.128181	111.14135	99.172829	116414	110371	163046	176348	291606	183496
ENST00000451424	PINK1-AS	chr1	-	20642657	20652193	4443	2.573626	2.168621	2.400138	2.069278	2.648914	2.018088	1303	1032	1592	1727	2996	1610
ENST00000367853	MPZL1	chr1	+	167765570	167788173	881	1.159064	0.926116	0.995253	1.09692	1.119935	1.09261	117	88	131	182	252	173
ENST00000593017	RNASEH2A	chr19	+	12806684	12813525	1245	5.177157	1.738784	2.650878	1.967184	1.539784	1.922202	735	232	493	460	488	430
ENST00000397762	RAB2B	chr14	-	21459020	21476973	2928	1.543417	1.296952	2.016506	1.887885	2.260639	1.297338	515	407	882	1038	1685	682
ENST00000252992	CEP85	chr1	+	26234202	26278808	3935	13.350074	0.591114	1.473377	0.907618	1.110247	11.991645	5985	249	866	671	1113	8471
ENST00000593845	AKAP8L	chr19	-	15380051	15418988	2749	5.982187	6.682356	2.181245	3.191566	4.668768	6.466499	1874	1967	895	1648	3268	3192
ENST00000563048	USP10	chr16	+	84700004	84779015	1315	0.541059	0.824005	14.711911	6.981162	1.157235	0.640138	82	116	2888	1724	388	152
ENST00000258062	REPS1	chr6	-	138904870	138988261	3161	1.512238	1.627196	1.537395	1.471686	0.915714	2.777118	545	551	726	874	737	1576
ENST00000484459	SMYD2	chr1	+	214327494	214331070	463	3.424274	6.720885	4.527424	5.98937	8.143437	6.152496	181	334	313	521	960	512
ENST00000548263	CALCOCO1	chr12	-	53711159	53727428	3888	1.076638	2.55847	1.213161	2.883739	3.128787	1.461969	477	1065	704	2106	3097	1021
ENST00000437410	HNRNPA3P12	chr1	-	53974969	53976031	1063	0.540538	0.694644	0.486783	0.439792	0.661937	0.502638	66	80	78	88	180	96
ENST00000261819	ANAPC5	chr12	-	121308357	121352462	2513	2.104023	1.914356	1.403292	0.97944	1.447599	1.425219	603	515	527	463	927	643
ENST00000445054	COBL	chr7	-	51016212	51193435	4660	0.156236	0.27441	0.096933	0.110737	0.201528	0.129357	83	137	68	97	240	109
ENST00000303071	DONSON	chr21	-	33577905	33588708	2170	5.291987	5.788104	4.218972	5.541297	3.338552	3.693441	1309	1345	1367	2258	1845	1439
ENST00000496643	GARS	chr7	+	30631965	30634033	772	11.953582	14.512136	14.269924	14.655482	9.628288	14.84133	1052	1200	1645	2125	1893	2057
ENST00000427960	WDR75	chr2	+	189441482	189475552	4297	17.905333	17.491396	14.748672	13.018106	18.32526	15.101564	8765	8046	9458	10503	20045	11649
ENST00000506163	SMN1	chr5	+	70925095	70953040	1445	6.71187	6.834525	3.09464	9.651146	7.121885	4.110508	1105	1058	668	2619	2620	1067
ENST00000642637	CHD4	chr12	-	6570145	6587513	2501	0.325504	0.546327	0.915741	0.30835	0.258287	0.521749	93	147	342	145	165	235
ENST00000602609	AC004918.3	chr7	-	141662922	141663846	925	0.800607	0.712012	0.599871	0.487151	0.972367	0.586569	85	71	83	85	229	98
ENST00000591949	PSENEN	chr19	+	35745600	35746993	833	1.056401	1.521744	1.12347	1.267483	0.831282	0.933171	101	136	140	199	177	140
ENST00000649622	ZNF195	chr11	-	3358103	3379181	9943	1.061636	0.26555	0.256456	0.141302	0.489796	0.47046	1203	283	381	264	1240	840
ENST00000422447	LDHA	chr11	+	18394388	18408425	2416	29.63588	40.538673	38.532368	23.760849	40.03241	29.617245	8157	10485	13894	10779	24621	12846
ENST00000460022	AC009403.1	chr7	-	155641916	155644377	1356	0.43195	0.911659	0.618315	0.797351	0.559364	1.034554	67	133	126	203	194	252
ENST00000527352	C11orf80	chr11	+	66795897	66804168	770	3.801909	3.224106	2.839063	2.64125	4.243583	4.225539	334	266	327	382	832	585
ENST00000510291	IBTK	chr6	-	82171412	82240565	4109	0.637583	11.912643	0.544556	1.209123	11.028328	0.768301	299	5240	334	933	11536	567
ENST00000328880	HCAR2	chr12	-	122701293	122703343	2051	1.276741	1.329124	0.755638	0.914558	1.364603	0.68211	299	292	232	353	713	252
ENST00000478576	GFM1	chr3	+	158644528	158682433	2147	1.085956	0.281253	3.112768	0.455573	0.146403	1.356302	266	65	998	184	81	523
ENST00000475941	DGCR8	chr22	+	20107572	20111261	2669	1.149963	1.060595	1.233463	0.764902	1.218158	1.175088	350	304	492	384	828	564
ENST00000546483	ATXN2	chr12	-	111488585	111512107	2098	0.323659	1.854081	2.586519	0.236171	0.342915	0.29827	78	417	810	94	184	113
ENST00000556438	LGALS3	chr14	+	55137188	55145413	1734	1.109528	1.52369	0.765021	0.436981	1.473053	0.49584	220	283	198	143	651	155
ENST00000565601	ZNF821	chr16	-	71859807	71883541	1858	0.365868	0.320759	0.322558	0.458096	0.272417	0.342554	78	64	90	160	129	115
ENST00000525751	PABPC4	chr1	-	39568698	39571175	556	5.366681	5.98434	5.859472	5.13798	5.115548	6.865077	340	357	487	537	725	686
ENST00000482532	CALM2	chr2	-	47160602	47163963	1891	1.384477	2.390702	1.668855	1.277711	1.206858	1.553117	299	484	471	454	581	528
ENST00000476544	RAB5A	chr3	+	19947410	19951225	532	1.089971	1.435058	0.851065	1.402606	0.566236	1.935328	67	82	68	141	77	185
ENST00000356696	FOLH1	chr11	-	49146636	49208532	2403	1.588679	1.98068	2.551008	2.466341	2.078879	2.332102	435	510	915	1113	1272	1007
ENST00000433392	NUBP1	chr16	+	10743855	10769351	1185	0.991583	0.73618	1.811246	1.286146	0.265358	1.550181	134	94	321	287	81	330
ENST00000464689	CMTM7	chr3	+	32451003	32454835	2066	1.217894	0.983928	0.971622	1.288853	1.422483	1.110378	287	218	300	500	749	412
ENST00000453141	HDLBP	chr2	-	241252965	241262862	997	10.787601	42.778759	50.618057	47.089722	31.910509	31.394279	1226	4566	7532	8815	8099	5619
ENST00000448516	KAT8	chr16	+	31117664	31131359	1789	0.63968	1.130383	2.091938	0.666007	1.414522	0.729709	131	217	559	224	645	235
ENST00000465082	TMBIM1	chr2	-	218274201	218280992	2874	11.34409	11.702728	11.400851	10.91726	11.372513	10.958559	3715	3601	4890	5891	8321	5654
ENST00000435127	AC002480.1	chr7	+	22563337	22573996	2432	0.581616	0.771064	0.685392	0.994622	0.482924	0.929503	162	201	249	455	299	406
ENST00000393845	CFAP44	chr3	-	113290120	113441514	7069	5.134509	4.498002	7.265515	4.503829	5.34279	4.712534	4135	3404	7665	5978	9615	5981
ENST00000476605	MICU1	chr10	-	72367340	72551198	1933	2.00833	2.203409	0.838644	1.030447	2.51159	0.880035	443	456	242	374	1236	306
ENST00000263780	CHMP2B	chr3	+	87227285	87255499	2557	4.894066	4.537226	3.493282	4.711711	3.178669	3.491095	1426	1242	1334	2263	2070	1603
ENST00000584875	ROCK1	chr18	-	20968485	20969354	616	1.908284	2.383854	2.275184	2.305513	2.320805	2.738506	134	158	210	267	364	303
ENST00000378168	CASK	chrX	-	41519608	41586951	2429	0.583887	0.429938	0.443245	0.799381	0.49961	0.535602	162	112	161	365	309	234
ENST00000530835	TUBAP2	chr11	+	90282560	90284172	1613	5.097673	4.465871	4.749134	4.445306	7.138034	4.703216	937	772	1144	1347	2931	1362
ENST00000614056	PDCD2	chr6	-	170581748	170584692	1287	8.372388	5.316297	6.264218	10.490706	3.222242	17.408709	1228	733	1204	2535	1056	4023
ENST00000521386	COPS5	chr8	-	67043082	67061629	5691	0.678272	0.944932	0.461663	0.949175	1.12458	1.00239	440	576	393	1015	1630	1025
ENST00000333003	NR2C1	chr12	-	95020229	95073703	4143	2.031752	0.476631	0.457423	0.455777	0.589072	0.627979	959	212	283	355	622	468
ENST00000298564	TSPAN17	chr5	+	176647467	176659054	2810	1.068654	0.93697	0.946549	0.670048	1.517425	0.771072	343	282	397	354	1086	389
ENST00000465923	NDUFS2	chr1	+	161209865	161214395	1193	0.573455	0.912696	0.736134	1.132452	0.459609	0.563724	78	117	132	254	140	121
ENST00000295731	IHH	chr2	-	219054420	219060467	2023	2.046325	2.090285	2.187987	2.769047	2.646796	2.908414	472	453	661	1052	1364	1057
ENST00000252799	ZNF747	chr16	-	30530367	30535347	3936	0.413321	0.335952	0.327826	0.410611	0.278494	0.416618	186	142	193	304	280	295
ENST00000347968	MBD1	chr18	-	50268847	50281774	3091	0.279411	0.231938	0.176081	0.113323	0.152447	0.269485	99	77	82	66	120	150
ENST00000303221	EMB	chr5	-	50396192	50441367	4281	2.140327	2.07106	2.313972	1.766902	3.55038	2.092898	1044	950	1479	1421	3870	1609
ENST00000428120	FAAP20	chr1	-	2184478	2194741	2313	0.517476	0.412868	0.371354	0.442511	0.177643	0.344996	137	103	129	193	105	144
ENST00000621158	CREB3L1	chr11	+	46277661	46321422	2687	1.261709	1.580098	1.453387	1.332663	1.299435	1.42752	387	455	583	673	889	689
ENST00000496837	IMPDH2	chr3	-	49027870	49029408	760	1.538578	1.825267	1.493846	0.799124	1.801513	1.550013	134	149	170	115	349	212
ENST00000512629	RAI14	chr5	+	34656439	34830765	2941	43.399979	40.891304	27.653399	21.603333	46.816463	28.717175	14541	12874	12138	11929	35050	15162
ENST00000318636	CA5B	chrX	+	15738270	15788409	6835	0.505942	0.58302	0.481203	0.341628	0.651376	0.415444	394	427	491	439	1134	510
ENST00000281273	QTRT2	chr3	+	114056737	114088422	4023	0.356822	0.245577	0.441669	0.461558	1.513526	0.741535	164	106	266	349	1550	536
ENST00000564061	POLR3E	chr16	+	22297455	22329091	4800	0.538147	0.650417	0.328867	0.66471	0.339481	0.639704	295	335	236	600	415	552
ENST00000475668	MGAM	chr7	+	141995879	142106747	9172	0.580185	0.7382	0.613284	0.426993	0.693084	0.404492	607	725	840	736	1619	666
ENST00000454658	SINHCAF	chr12	-	31282062	31324162	1555	2.0291	4.030427	2.306429	0.995697	3.940107	5.507259	360	671	536	291	1560	1538
ENST00000568329	CSK	chr15	+	74798652	74802589	1552	0.672718	4.494072	0.62577	0.655482	0.376476	0.831213	119	747	145	192	149	232
ENST00000588598	ABHD17A	chr19	-	1876977	1883602	5425	2.350744	2.681634	2.216764	2.374193	3.769874	3.129881	1453	1558	1795	2419	5207	3049
ENST00000523752	TNFRSF10B	chr8	-	23020133	23027968	3328	2.755969	1.433116	2.179918	1.578093	1.168016	1.726363	1045	511	1083	987	990	1032
ENST00000590310	NMT1	chr17	+	45097128	45099820	704	0.798691	1.663035	0.904069	1.244725	1.394929	1.135849	65	126	95	165	250	144
ENST00000445167	SLC35A2	chrX	-	48903613	48911669	1739	0.955369	0.71893	0.963596	0.436714	0.533928	0.546694	190	134	251	143	237	171
ENST00000367976	CTGF	chr6	-	131948176	131951373	2339	19.898714	22.971104	19.846521	15.316226	22.477575	19.932531	5303	5752	6928	6727	13384	8370
ENST00000227525	TMEM109	chr11	+	60913874	60923443	2413	16.179951	17.610607	16.751781	19.787544	21.417814	22.104649	4448	4549	6033	8965	13156	9576
ENST00000450454	TCEA3	chr1	-	23381061	23424740	1559	5.334522	1.018647	0.390753	0.341667	3.14713	0.385265	948	170	91	101	1249	108
ENST00000430356	PITRM1-AS1	chr10	+	3141672	3148622	3998	0.309681	0.22546	0.296896	0.186713	0.219518	0.228489	142	97	178	141	224	164
ENST00000467105	RPL3	chr22	-	39312887	39314965	1396	8.7784	10.236549	43.003029	22.430954	24.665812	10.923792	1397	1530	8960	5880	8766	2738
ENST00000497922	JMJD1C	chr10	-	63189287	63193337	775	1.012086	1.230915	0.844079	1.980117	1.094741	2.417637	90	103	98	289	216	337
ENST00000550170	KRT8	chr12	-	52897216	52905044	2202	14.178853	25.600662	13.977004	220.383255	8.274188	22.239578	3557	6035	4594	91114	4638	8792
ENST00000381679	SON	chr21	+	33543065	33559056	7860	21.103123	17.362551	0.622066	1.631578	14.487295	4.154097	18897	14609	730	2408	28987	5862
ENST00000258711	CHST12	chr7	+	2403588	2448483	15979	0.578831	0.561305	0.516433	0.507712	0.429756	0.281363	1054	961	1232	1524	1749	808
ENST00000222254	PIK3R2	chr19	+	18153118	18170540	4033	7.291121	1.702648	7.078178	9.202852	2.241642	2.726286	3350	736	4261	6969	2302	1974
ENST00000380338	MLLT3	chr9	-	20341665	20622543	6772	2.85473	2.834032	2.687941	2.512517	3.025992	3.265192	2203	2055	2717	3195	5217	3970
ENST00000395530	SPECC1	chr17	+	20155989	20319026	8133	1.112738	0.370413	0.731022	0.508951	0.675655	0.517837	1031	323	888	778	1399	757
ENST00000371084	PGM1	chr1	+	63593276	63660245	2472	56.239941	47.898968	49.662495	11.885108	63.038887	43.598671	15838	12676	18322	5517	39669	19348
ENST00000357214	SFPQ	chr1	-	35182932	35193148	3747	321.454437	355.072449	404.053955	413.078339	366.494415	340.234222	137217	142423	225946	290604	349574	228856
ENST00000479035	RPL23	chr17	-	38847867	38853843	2821	329.229462	418.327454	412.71286	422.980347	192.949585	484.793579	105805	126328	173753	224032	138560	245505
ENST00000320560	ANO6	chr12	+	45216120	45432351	5975	2.825797	4.780306	3.145359	9.06093	2.137427	6.277048	1924	3058	2805	10165	3252	6733
ENST00000608819	AC083862.2	chr7	+	135168403	135169547	1145	0.83484	0.72147	1.073623	0.62077	0.673139	0.671088	109	89	184	134	197	138
ENST00000582746	EIF4A1	chr17	+	7572842	7578990	1645	17.43553	30.601473	14.236022	58.304016	1.320981	52.073708	3268	5389	3495	18008	554	15378
ENST00000506869	WDR19	chr4	+	39182529	39285780	4249	1.132347	0.413597	0.441374	0.265689	0.31036	0.177278	549	189	280	212	336	136
ENST00000354922	PNRC1	chr6	+	89081836	89084197	1345	1.615417	1.031225	0.848342	0.860427	1.196708	1.005338	248	149	171	218	410	243
ENST00000584632	CDK12	chr17	+	39461511	39526163	4165	2.574491	0.145196	0.162609	4.606641	2.227615	5.013077	1222	65	102	3603	2362	3749
ENST00000447221	SNHG7	chr9	-	136725234	136728184	2157	2.04819	1.827463	2.174374	1.806982	1.746451	2.157933	504	422	700	732	959	836
ENST00000578753	AURKB	chr17	-	8204961	8206698	467	2.436364	3.526341	4.389488	3.420518	3.635382	3.998049	130	177	306	300	433	336
ENST00000375534	MFAP2	chr1	-	16974502	16978276	970	1.495567	1.447653	1.431811	1.755026	1.976777	2.031054	166	151	208	320	489	354
ENST00000319555	ZFPM1	chr16	+	88453317	88537016	5380	1.442225	1.241749	1.781165	1.334225	1.635597	1.194692	884	716	1431	1348	2240	1154
ENST00000368216	RRNAD1	chr1	+	156728475	156736949	2254	0.893603	0.902943	1.398049	0.764251	1.352225	1.050403	230	218	471	324	776	426
ENST00000643461	KIFC2	chr8	+	144466043	144474202	3646	0.335932	0.683316	0.245068	0.250369	0.249043	0.111403	140	267	134	172	232	73
ENST00000474127	DNAH14	chr1	+	224967546	224969493	773	4.812932	4.152483	3.021213	2.559602	3.519729	3.060541	424	344	349	372	693	425
ENST00000361951	DARS2	chr1	+	173824568	173858546	3441	0.423895	0.820867	2.216305	0.21826	1.811846	0.39746	167	303	1139	142	1588	246
ENST00000522870	HSF4	chr16	+	67164681	67168883	1599	0.644204	0.459349	0.667144	0.57305	0.621031	0.360299	118	79	160	173	253	104
ENST00000375167	H2AFX	chr11	-	119093879	119095449	1373	14.063571	13.196918	14.715091	11.082721	16.363428	8.963158	2200	1940	3016	2857	5720	2210
ENST00000528660	AP001528.2	chr11	-	86892214	86922104	1156	0.546558	0.667731	0.673109	0.445724	0.722789	0.583715	72	83	117	97	213	122
ENST00000297540	PHAX	chr5	+	126600268	126627252	4288	6.217352	13.464687	6.249762	11.535705	5.805472	5.764371	3038	6181	4000	9288	6337	4438
ENST00000439329	CPB2	chr13	-	46053217	46105028	1577	6.779647	6.475998	4.277215	10.55934	6.981637	9.382096	1218	1094	1007	3127	2803	2657
ENST00000587127	UBE2O	chr17	-	76389797	76399617	3569	16.84852	12.958416	16.015604	10.887592	14.966083	11.791028	6851	4951	8531	7296	13597	7555
ENST00000261366	LMNB1	chr5	+	126777148	126837020	2878	0.670924	66.290077	23.683535	8.525869	0.386698	35.019493	220	20423	10173	4607	284	18093
ENST00000373773	NDRG3	chr20	-	36652375	36721787	2098	2.436695	11.62116	1.203342	1.897581	1.694346	3.908648	583	2610	377	748	905	1473
ENST00000495836	AAK1	chr2	-	69544239	69643717	965	1.767737	2.382747	2.403621	2.22128	0.795795	0.899581	195	247	347	403	196	156
ENST00000533090	HSD17B12	chr11	+	43830063	43856404	2507	7.202094	8.597336	5.629483	3.624552	6.124985	5.594102	2057	2308	2107	1707	3909	2518
ENST00000565166	AC087633.2	chr15	+	94855474	94856912	1439	0.486177	0.526395	0.453096	0.476185	0.602419	0.581601	80	82	98	129	221	151
ENST00000377051	GZF1	chr20	+	23364384	23373045	4740	7.867197	2.753892	3.081798	6.147246	7.446648	7.461006	4249	1398	2181	5471	8986	6349
ENST00000493205	PTGES2	chr9	-	128120752	128125253	1514	0.76883	1.096609	3.475706	1.404537	5.060047	2.10926	133	178	786	400	1951	574
ENST00000545893	RAPGEFL1	chr17	+	40188538	40193831	1527	0.733815	0.437173	0.457877	0.454393	0.363442	0.39182	128	72	105	131	142	108
ENST00000622580	TNNI1	chr1	-	201403768	201421746	6142	0.235982	0.213295	0.237813	0.216988	0.262003	0.288552	166	141	218	251	410	319
ENST00000378105	PCDHGA1	chr5	+	141330571	141334639	4069	0.524591	0.39543	0.379477	0.296794	0.545331	0.427913	244	173	231	227	565	313
ENST00000402135	FANCL	chr2	-	58159247	58241350	1698	1.318867	1.716856	1.098741	0.642407	2.273448	0.857552	256	313	279	205	983	262
ENST00000294189	RPL29	chr3	-	51993600	51995942	723	86.611832	90.976227	83.674019	97.894127	48.297371	89.811592	7134	7042	9029	13289	8889	11657
ENST00000619039	PIP4K2B	chr17	-	38765689	38799905	5734	3.732605	4.862922	3.444218	4.405405	3.604607	4.519525	2439	2985	2948	4743	5262	4653
ENST00000435532	NEDD4	chr15	-	55826922	55993746	5869	0.65798	0.516622	0.644241	2.135507	0.160451	0.814676	440	325	565	2354	240	859
ENST00000377957	FBXO48	chr2	-	68459419	68467258	5666	0.312055	0.348978	0.275269	0.27397	0.361504	0.302883	202	212	233	292	522	309
ENST00000589189	GALNT1	chr18	+	35627429	35710292	2346	18.767406	19.008495	4.486752	4.454329	5.42393	7.182606	5016	4774	1571	1962	3240	3025
ENST00000496323	SPTBN1	chr2	+	54652518	54660290	2225	0.407973	0.280679	0.308824	0.160733	0.454873	0.243732	104	67	103	68	258	98
ENST00000554465	SRSF5	chr14	+	69767093	69772004	3044	13.440828	13.358459	4.762969	12.473375	12.120209	7.084041	4661	4353	2164	7129	9392	3872
ENST00000320672	SSBP2	chr5	-	81413021	81751253	8780	0.547434	0.568272	0.365629	0.337328	0.143301	0.247696	548	535	480	557	321	391
ENST00000621413	YTHDF3	chr8	+	63168661	63209955	2370	0.433139	0.429548	0.429658	3.964099	0.72907	0.630396	117	109	152	1764	440	269
ENST00000602153	RPS16	chr19	-	39433223	39433761	444	14.487889	20.036306	20.203009	12.285913	12.600585	16.880779	733	953	1339	1025	1425	1346
ENST00000514595	DMXL1	chr5	+	119236314	119249120	3590	0.450435	0.656318	0.346749	1.7486	0.563084	0.278726	185	253	186	1179	515	180
ENST00000394023	SMARCC2	chr12	-	56162983	56189567	4271	4.327883	4.012223	3.502375	3.288047	3.829193	3.408323	2106	1835	2233	2637	4164	2614
ENST00000262990	ZNF330	chr4	+	141220887	141234697	1899	8.859863	22.422535	18.724628	10.336681	18.599531	2.804286	1917	4559	5307	3686	8992	956
ENST00000287600	PDE6D	chr2	-	231732425	231781309	1175	4.278033	3.554451	3.788354	3.792258	4.595917	4.220212	573	448	665	837	1375	891
ENST00000360091	EWSR1	chr22	+	29292159	29300525	1289	6.830509	14.863532	9.711911	3.145193	8.764943	14.505822	1004	2051	1869	762	2877	3357
ENST00000513973	PGM3	chr6	-	83164873	83193293	6107	4.344311	2.782423	3.053645	0.942534	4.963065	2.475566	3023	1819	2784	1081	7716	2714
ENST00000645338	DDX3X	chrX	+	41334162	41350258	4698	5.57775	7.003089	4.669962	6.092576	4.79655	5.112236	2986	3522	3275	5375	5737	4312
ENST00000379638	REEP5	chr5	-	112876379	112922539	3326	11.16875	10.864572	8.615479	0.169611	11.088299	5.216847	4232	3869	4277	106	9389	3115
ENST00000558608	WDR73	chr15	-	84643145	84648586	2154	3.60674	2.842595	4.098168	4.115761	3.22109	2.310438	886	656	1318	1665	1767	894
ENST00000372901	UBR2	chr6	+	42564062	42693504	7857	4.973067	5.776806	5.667253	4.184396	5.714046	5.250648	4452	4859	6646	6173	11429	7406
ENST00000367495	RAB32	chr6	+	146543693	146554965	1217	16.644251	18.486769	14.789276	15.381471	13.450055	15.970126	2308	2409	2687	3515	4167	3489
ENST00000249289	ATP6V1F	chr7	+	128862826	128865843	704	17.904663	21.61071	18.150848	36.270535	17.554365	31.362371	1436	1629	1907	4795	3146	3964
ENST00000372695	BEX4	chrX	+	103215092	103217246	1328	5.694848	6.617942	6.56279	8.052415	5.624584	8.005532	862	941	1301	2008	1902	1909
ENST00000515142	AC112206.4	chr5	-	67690033	67690437	405	1.464883	1.536488	1.368596	1.407862	1.735335	1.027371	68	67	83	108	179	75
ENST00000288599	NCOA1	chr2	+	24584477	24770702	6952	1.636751	1.504956	1.556741	1.868163	1.651159	1.575799	1297	1120	1616	2439	2923	1967
ENST00000315249	RFFL	chr17	-	35005990	35089319	7293	1.638579	2.492805	0.909799	1.131592	1.258772	1.006544	1362	1947	991	1550	2337	1318
ENST00000251143	VPS35L	chr16	+	19555415	19701163	3894	0.497967	0.440178	0.548012	0.451783	0.580242	0.430938	221	184	319	331	576	302
ENST00000382549	CFAP298	chr21	-	32601667	32612586	2503	2.895839	0.42999	2.066349	0.656406	1.234024	0.63602	826	116	772	309	787	286
ENST00000402499	KMT5C	chr19	+	55339886	55345193	888	0.978858	0.78722	0.811562	0.648606	0.690091	0.722957	100	75	108	109	156	116
ENST00000490069	MYO1B	chr2	+	191401540	191424037	2111	6.001049	4.693694	1.337322	2.18648	1.550015	1.168395	1444	1061	422	867	833	443
ENST00000322886	E2F7	chr12	-	77021247	77065580	5740	2.199076	1.955658	2.329385	1.666266	2.659947	1.515869	1438	1202	1996	1796	3887	1562
ENST00000400093	ATP5PF	chr21	-	25724480	25735673	1179	10.639342	19.063398	9.250605	9.886395	14.431254	4.398648	1429	2406	1628	2189	4332	931
ENST00000589097	PLEKHJ1	chr19	-	2233153	2237704	2251	0.939464	1.50898	1.014864	1.807346	1.076167	2.384772	241	364	341	764	617	964
ENST00000481278	TMCO1	chr1	-	165743169	165768837	752	16.191656	36.431694	6.025789	30.759151	14.752656	6.248688	1388	2933	677	4343	2825	844
ENST00000398578	AL365217.1	chr6	+	65302522	65304957	2436	0.580245	0.493798	0.325774	0.322136	1.078379	0.483856	162	129	119	148	669	212
ENST00000246868	SBDS	chr7	-	66987677	66995601	1631	25.505386	21.58029	17.017445	13.294966	36.456497	10.114329	4740	3768	4143	4072	15137	2962
ENST00000624094	AP000892.3	chr11	+	117204967	117210292	5326	0.929959	0.272328	0.310453	0.181111	1.017205	0.662096	565	156	247	182	1380	634
ENST00000257868	GDF11	chr12	+	55743280	55757278	8657	5.545056	5.55742	1.742234	5.232122	5.456214	1.565545	5469	5151	2251	8505	12024	2433
ENST00000405810	RPL23P8	chr7	+	20827326	20827753	428	5.906594	6.72239	7.29791	7.708457	7.727317	6.797092	288	308	467	620	842	523
ENST00000395905	LRRC2	chr3	-	46515423	46566550	5100	0.425068	0.292839	0.352547	0.253815	0.310553	0.380141	247	160	269	244	404	349
ENST00000336133	SARNP	chr12	-	55757274	55817756	926	19.464535	13.453323	15.02936	4.915086	23.004974	4.350549	2054	1334	2077	855	5423	724
ENST00000478032	TRIM33	chr1	-	114397608	114399609	536	2.558506	2.18574	1.678262	1.609415	0.937445	2.042062	157	126	135	162	128	197
ENST00000291074	VPS53	chr17	-	532318	714843	2656	0.306094	0.357673	0.281406	0.330946	0.161606	0.232152	93	102	112	166	110	111
ENST00000551954	MYL6	chr12	+	56161781	56163496	1193	2.110037	2.146322	2.912288	3.415682	2.796562	2.933478	287	275	519	766	850	629
ENST00000592138	TPM4	chr19	+	16081723	16093581	635	3.537233	2.78721	4.384544	7.95392	1.754184	2.231764	256	190	416	949	284	255
ENST00000542794	SDHAF2	chr11	+	61430042	61446342	1077	2.326864	6.083958	4.640048	3.650375	7.361038	1.476366	286	702	746	739	2019	286
ENST00000616661	DHRS3	chr1	-	12567910	12617731	1722	13.713465	13.611615	11.843898	10.993162	13.001258	11.520052	2691	2510	3044	3555	5700	3562
ENST00000269141	CDH2	chr18	-	27950966	28177446	4332	23.87361	26.395775	23.018099	22.714636	27.807791	22.827965	11782	12241	14882	18475	30666	17753
ENST00000334731	C9orf85	chr9	+	71911545	71973457	1279	3.687544	5.252908	4.027126	5.188219	7.799931	4.256334	538	720	769	1246	2540	978
ENST00000510942	MEF2C	chr5	-	88720829	88883184	3446	1.320923	1.781648	1.152657	0.219996	0.251263	0.900957	519	658	593	143	221	558
ENST00000371564	NFATC2	chr20	-	51386957	51542719	7525	1.464683	1.277686	1.386827	1.458508	1.906378	1.139699	1256	1030	1558	2061	3652	1540
ENST00000555868	TMEM30B	chr14	-	61277370	61281840	4471	0.234526	0.600823	0.217731	0.289415	0.256608	0.678439	120	288	146	243	293	545
ENST00000397477	CPSF1P1	chr22	+	32269381	32273110	3730	0.501998	0.36485	0.529679	0.398949	0.603058	0.444473	214	146	295	280	573	298
ENST00000472467	SSR2	chr1	-	156009049	156013040	1833	1.968032	8.905115	2.745828	3.217542	4.963448	18.859621	411	1748	752	1108	2316	6206
ENST00000646641	S1PR2	chr19	-	10221433	10231331	3643	0.590093	0.665391	0.642994	0.28484	0.510377	0.474765	245	260	350	195	474	311
ENST00000460189	PGD	chr1	+	10399632	10413251	767	18.064207	77.177605	20.93302	2.599975	23.124212	57.776081	1579	6337	2397	375	4515	7956
ENST00000627059	AC093512.2	chr16	+	30053090	30070420	2402	0.504011	0.311043	2.112816	5.574955	0.232386	8.920369	138	80	758	2515	143	3847
ENST00000340677	CDK11B	chr1	-	1635738	1659012	2534	1.553993	1.685578	1.046981	1.101735	1.955719	4.012988	449	458	396	525	1262	1826
ENST00000567518	CIAPIN1	chr16	-	57428187	57447419	2016	4.982252	2.228922	4.334236	7.913316	4.121762	7.113343	1145	482	1305	2996	2116	2575
ENST00000454068	GAS5	chr1	-	173863911	173867815	688	2.296156	2.570983	2.532324	4.019591	2.454441	2.702582	180	190	261	520	430	334
ENST00000580095	TOP3A	chr17	-	18274804	18314703	2929	4.078433	4.388362	2.124202	2.88405	3.252431	2.629278	1361	1376	929	1587	2426	1383
ENST00000442592	MRPL27	chr17	-	50367868	50373207	2441	0.519297	0.888431	0.935173	0.875145	0.673559	1.301389	145	233	341	402	419	571
ENST00000531970	SPATA5L1	chr15	+	45402375	45421327	2464	2.258781	2.06139	1.671548	1.581772	2.268449	1.787653	635	544	615	732	1423	791
ENST00000521075	ASAP1	chr8	-	130052842	130401968	5406	13.048141	12.528396	13.989565	8.859655	9.396711	12.606381	8036	7251	11287	8993	12932	12234
ENST00000460851	EIF2A	chr3	+	150546694	150584242	2198	16.005808	9.599277	18.61622	6.0099	13.615255	12.198981	4008	2259	6107	2481	7619	4814
ENST00000464253	DNAJC2	chr7	-	103312569	103344622	1809	13.757793	10.41786	6.346414	18.425259	14.002857	20.975691	2836	2018	1714	6259	6449	6812
ENST00000556143	ZFYVE1	chr14	-	72969452	73027212	4485	0.632945	0.73645	0.732283	0.723338	0.945533	0.677129	324	354	491	610	1080	546
ENST00000417226	HMCES	chr3	+	129278846	129305293	1490	1.052221	0.461007	9.917552	0.245886	11.068359	0.327437	179	74	2206	69	4199	88
ENST00000360864	DNAJC5	chr20	+	63895182	63936031	5213	1.920139	2.80419	2.394134	3.889946	2.575503	5.160622	1141	1565	1863	3808	3418	4830
ENST00000612039	PYCR2	chr1	-	225919877	225924340	1549	0.497791	0.953761	0.398562	0.230724	0.543384	0.791751	88	159	93	68	215	221
ENST00000255681	MACROD1	chr11	-	63998558	64166061	1205	1.584873	2.034654	2.261589	1.832101	1.96694	1.793864	218	263	407	415	604	389
ENST00000614565	CDH4	chr20	+	61252426	61940617	6513	0.247186	0.328616	0.365485	0.24847	0.332355	0.26452	184	230	356	304	552	310
ENST00000398208	WDR4	chr21	-	42849226	42879555	2122	1.852031	1.396929	1.432608	1.33903	0.794704	1.436264	448	318	454	534	430	548
ENST00000375755	MSH5	chr6	+	31739948	31762834	3094	0.217563	0.214844	0.297173	0.271258	0.171681	0.141983	77	72	138	158	136	79
ENST00000415826	PLA2G16	chr11	-	63574474	63614469	1099	85.098221	28.26767	52.412457	30.115305	79.159256	32.394222	10655	3326	8597	6214	22146	6391
ENST00000261623	CYBA	chr16	-	88643283	88651152	797	35.7038	50.209301	38.927097	64.54306	76.760437	70.793716	3242	4284	4631	9659	15574	10129
ENST00000330452	PRKCD	chr3	+	53161199	53192554	2680	2.034204	1.973374	0.672631	0.208579	2.347249	0.149919	622	567	270	105	1602	73
ENST00000481895	YARS	chr1	-	32786370	32817317	1018	8.111477	7.262372	7.838341	8.776159	6.618587	12.120863	941	792	1191	1678	1716	2216
ENST00000274695	CDKAL1	chr6	+	20534457	21232404	3272	0.842435	2.808908	0.244618	0.765452	0.621113	2.412527	315	984	120	471	518	1418
ENST00000375911	C6orf47	chr6	-	31658298	31660772	2475	6.406819	6.745002	6.501936	6.664559	5.665002	6.902371	1807	1788	2402	3097	3570	3067
ENST00000261858	GLCE	chr15	+	69160634	69272199	5037	2.029162	1.963382	0.777243	1.91289	2.184054	2.999454	1165	1059	585	1810	2801	2713
ENST00000598830	KXD1	chr19	+	18561520	18567272	932	0.908426	1.01028	1.031843	1.115342	0.951547	1.387418	97	101	144	196	226	233
ENST00000299821	NCAPH2	chr22	+	50508260	50523472	1996	11.58688	10.678912	11.069419	8.609811	9.685644	11.717906	2635	2282	3298	3227	4922	4199
ENST00000577539	VAPA	chr18	+	9947594	9951353	3760	0.806457	0.862968	0.606451	0.509521	0.738698	0.545914	346	348	341	360	708	369
ENST00000375394	SKIV2L	chr6	+	31959080	31969755	3894	0.579919	0.330901	0.235019	1.511613	1.291356	0.43867	258	138	137	1106	1281	307
ENST00000576632	AC116025.2	chr17	-	79991944	79992841	443	1.455739	1.840492	1.534352	0.857958	1.491774	1.420268	74	88	102	72	169	113
ENST00000298492	ABRAXAS2	chr10	+	124801785	124836670	2992	7.577104	14.921352	9.997368	4.039405	2.124843	5.233071	2583	4780	4465	2270	1619	2811
ENST00000445642	ASPH	chr8	-	61623710	61714640	3717	17.701227	14.252518	18.30829	20.114712	12.654161	16.180538	7496	5672	10156	14038	11974	10797
ENST00000405510	SUN2	chr22	-	38734725	38755528	4055	0.766989	7.285002	0.618022	0.170277	8.945731	7.179048	355	3163	375	130	9235	5226
ENST00000544914	HKR1	chr19	+	37317911	37364446	2854	1.255556	0.61166	0.390533	0.331211	0.295332	0.578504	409	187	167	178	215	297
ENST00000612256	ARFRP1	chr20	-	63698642	63707658	2974	1.039258	1.568469	1.208312	1.278687	0.938374	1.263203	353	500	537	714	711	675
ENST00000472644	ALCAM	chr3	+	105367343	105576861	4189	0.575929	0.382766	0.577137	0.357292	1.117122	0.467383	275	172	361	282	1192	352
ENST00000261332	ZNF24	chr18	-	35332212	35344456	6307	2.18743	0.142027	0.455005	0.342144	0.169083	1.686152	1572	96	429	406	272	1910
ENST00000476295	ZNF783	chr7	+	149262215	149295185	2346	0.429264	0.560001	0.772225	0.306314	0.199129	0.505945	115	141	271	135	119	214
ENST00000649205	NAA60	chr16	+	3443694	3486909	3142	0.669807	0.746128	0.677614	0.825687	0.160268	0.143368	240	251	318	488	129	81
ENST00000210444	NANS	chr9	+	98056739	98083075	1170	47.50214	50.192406	55.902905	63.931126	41.136547	52.546494	6332	6287	9762	14044	12252	11037
ENST00000540249	PDHA1	chrX	+	19343893	19361705	3277	4.52088	4.463783	6.216023	4.740378	3.719104	8.717461	1688	1566	3040	2917	3103	5129
ENST00000526770	NDUFV1	chr11	+	67608538	67612528	1748	13.070498	9.741971	11.7908	14.000302	10.660593	5.617527	2603	1823	3076	4595	4744	1763
ENST00000297994	TRMT10B	chr9	+	37753817	37778972	2281	0.434665	0.31864	0.190044	1.685642	0.694277	0.305299	113	78	65	722	404	126
ENST00000644198	RNASEH2C	chr11	-	65714005	65720486	1807	0.45033	0.626055	0.936478	0.472389	0.822223	0.582223	93	122	253	161	379	189
ENST00000524846	GSDMD	chr8	+	143558689	143563059	3462	0.197168	0.210107	0.304554	0.099332	0.400591	0.28638	78	78	158	65	354	178
ENST00000337179	NUDT4	chr12	+	93377883	93408146	9753	5.112767	0.467309	0.32962	3.872903	8.370028	0.75981	5681	488	480	7092	20781	1331
ENST00000609706	ANKRD54	chr22	-	37848179	37849318	1140	2.586002	3.044939	3.597709	2.060985	2.939681	4.902997	336	372	613	442	854	1004
ENST00000317578	SIX5	chr19	-	45764785	45769226	3318	0.803324	0.324479	0.572241	0.513143	0.318232	0.754756	304	116	284	320	269	450
ENST00000444422	FES	chr15	+	90885046	90895565	2266	1.187273	0.841635	0.797577	0.838837	0.755026	1.156666	307	205	270	357	436	471
ENST00000443967	SIMC1	chr5	+	176238367	176345991	3572	0.410101	0.219166	0.274121	0.600449	0.517264	0.140237	167	84	147	403	471	90
ENST00000381474	NOMO2	chr16	-	18417330	18562106	3911	0.549801	2.004101	5.18693	0.575563	0.402393	0.987386	245	840	3028	423	401	694
ENST00000316694	SHMT1	chr17	-	18327873	18363487	2464	3.717016	1.214742	0.203219	0.15093	2.651433	0.49608	1044	321	75	70	1664	220
ENST00000475415	EIF3B	chr7	+	2373118	2380740	3745	0.605589	0.488078	0.728032	0.575254	0.501094	0.673675	259	196	407	405	478	453
ENST00000486085	RTN4	chr2	-	54972585	54987633	955	2.620744	7.820672	6.137302	15.45486	1.229889	19.206888	286	800	875	2772	299	3293
ENST00000444897	PMPCA	chr9	+	136417194	136423760	2316	0.547726	0.537586	0.347615	0.43776	0.668077	0.474342	145	134	121	191	394	198
ENST00000467610	BHLHE40	chr3	+	4979437	4983268	1366	4.397756	1.973154	1.743984	2.511935	2.768456	0.476487	685	289	356	645	963	117
ENST00000429761	AC016722.2	chr2	+	46899275	46908678	1835	0.488176	0.513319	0.532731	0.266514	0.556224	0.429593	103	101	146	92	260	142
ENST00000448136	SNHG16	chr17	+	76557778	76565348	3607	0.615489	0.380841	0.404234	0.229788	0.57283	0.410805	253	148	218	156	526	266
ENST00000421922	CCDC28B	chr1	+	32200633	32205387	1415	1.420775	2.0253	0.728737	0.885822	1.360018	0.579391	230	307	154	236	490	148
ENST00000451759	RGS5	chr1	-	163244505	163308577	835	0.685904	0.860197	0.690446	0.472757	1.096416	0.75932	66	77	87	75	234	114
ENST00000519668	CSPP1	chr8	+	67083848	67195611	3715	0.241499	0.354296	0.440757	1.202203	0.135844	0.946495	103	141	245	839	129	632
ENST00000412670	PHTF1	chr1	-	113705765	113713328	1063	0.8912	1.350639	0.917986	1.524118	0.925354	1.286015	108	154	146	305	251	246
ENST00000450142	PPP1R12A	chr12	-	79773568	79935198	5721	5.972394	14.212882	18.462643	14.054107	11.508238	11.065247	3893	8705	15764	15096	16760	11365
ENST00000497920	ARID5A	chr2	+	96547390	96552634	2357	0.377701	0.59312	0.815522	0.519473	0.132647	0.924531	102	150	287	230	80	392
ENST00000434643	FKBP7	chr2	-	178465770	178478499	666	6.806046	6.195489	6.014113	6.958838	5.604847	8.924109	517	442	598	871	951	1067
ENST00000585580	TSSK6	chr19	-	19514219	19515685	1467	1.955431	1.880033	2.029172	1.705868	2.374145	0.397418	327	296	445	470	887	105
ENST00000591615	RNF157	chr17	-	76162761	76167082	2220	0.415645	0.442341	0.434087	0.322043	0.486158	0.337336	106	106	144	135	275	135
ENST00000371199	XIAP	chrX	+	123860027	123913979	8591	0.98382	0.621474	0.47328	0.530763	0.476239	0.458308	963	572	607	857	1042	707
ENST00000604956	TTN-AS1	chr2	+	178618858	178620217	1360	3.07426	2.737104	2.497349	1.762712	3.618737	2.050049	477	399	507	451	1253	501
ENST00000515580	GCLC	chr6	-	53498142	53501350	2132	0.319525	0.429906	0.434837	0.246413	0.230431	0.300071	78	99	139	99	126	115
ENST00000393820	NPM1	chr5	+	171387851	171407125	1598	0.397951	7.968019	16.738813	1.390899	0.677622	0.452374	73	1364	3992	418	276	130
ENST00000581041	TLK2	chr17	+	62481121	62606241	1784	2.578095	2.531403	1.676834	2.056926	8.59619	9.869858	524	484	447	689	3904	3161
ENST00000588629	ATP6V0A1	chr17	+	42458858	42471439	1797	0.685223	0.412344	0.508925	0.445833	0.878362	0.40528	141	80	137	151	402	131
ENST00000486056	CREB3	chr9	+	35732598	35736860	1496	5.788615	4.266637	3.78333	3.12595	4.53382	2.506263	987	684	845	879	1727	674
ENST00000369751	IBTK	chr6	-	82191331	82247754	4437	0.551754	0.429472	0.283906	0.52282	0.202009	0.310979	279	204	188	436	229	248
ENST00000613900	AP003419.2	chr11	+	67353629	67354348	527	1.619467	1.415138	1.613362	2.076768	1.649926	1.836609	98	80	127	206	222	174
ENST00000287652	TATDN2	chr3	+	10248023	10281216	5342	6.15926	4.700391	0.912593	3.940696	4.353925	4.165729	3749	2688	728	3953	5921	3995
ENST00000333926	CISD1	chr10	+	58269058	58289586	2479	9.49653	10.119396	9.227901	12.776233	9.315572	13.366092	2682	2686	3414	5947	5879	5949
ENST00000418474	AC009506.1	chr2	+	159615296	159617082	1494	0.400383	0.458504	0.419495	0.441103	0.472274	0.384861	69	74	94	124	180	104
ENST00000354185	DDX21	chr10	+	68956128	68985073	4711	109.527634	117.695259	111.692131	104.517586	105.611145	119.237877	58782	59354	78527	92446	126652	100839
ENST00000490692	PCSK9	chr1	+	55050934	55064850	3891	1.025872	1.101904	1.164328	0.752156	1.337558	0.801461	455	459	677	550	1325	560
ENST00000414168	AL445183.3	chr1	-	52993201	52993702	502	3.841957	6.574711	5.186371	6.214812	3.183704	6.171176	220	354	389	586	407	557
ENST00000379483	KBTBD7	chr13	-	41189833	41194566	4734	4.689154	4.324489	3.90209	4.033145	4.824889	4.72726	2529	2192	2757	3585	5815	4018
ENST00000446751	NUTM2A-AS1	chr10	-	87244132	87342612	2394	3.069612	2.779494	2.860766	3.004011	3.66338	2.64876	838	713	1023	1351	2233	1139
ENST00000325686	LACC1	chr13	+	43879833	43893932	4099	1.171093	1.162249	1.542248	2.262008	0.523854	2.423513	547	510	944	1741	547	1784
ENST00000301761	SDHAF2	chr11	+	61430073	61447529	2033	5.007745	4.126937	4.589238	5.125223	6.021307	5.271245	1160	899	1393	1957	3117	1924
ENST00000476451	HNRNPR	chr1	-	23318483	23338135	814	4.051222	1.001047	8.523682	11.38203	2.437902	8.014061	376	88	1036	1740	506	1172
ENST00000548937	NUBPL	chr14	+	31561436	31703177	578	8.224021	3.502352	8.078704	20.458712	11.964723	16.473608	542	217	697	2221	1761	1710
ENST00000215574	CDC34	chr19	+	531712	542092	1471	13.157268	13.531702	12.70081	16.020714	18.477947	15.14635	2205	2131	2789	4425	6920	4000
ENST00000643729	DYNC1H1	chr14	+	102047665	102050763	2863	1.439562	1.400963	1.459092	1.663247	0.656223	1.098684	470	430	624	895	479	565
ENST00000409415	WIPF1	chr2	-	174571169	174682871	1772	0.547812	0.342989	0.399644	0.552223	0.527484	0.573936	111	66	106	184	238	183
ENST00000596288	MCM3	chr6	-	52264009	52284837	3169	1.068144	21.55888	0.614409	17.966743	4.937281	22.143421	386	7314	291	10690	3983	12597
ENST00000500447	MIR210HG	chr11	-	565660	568420	1965	1.007802	0.66926	0.389321	0.498493	0.693017	0.646304	226	141	115	184	347	228
ENST00000361538	ECI2	chr6	-	4115706	4135597	1380	1.578655	0.455854	1.670986	1.636934	1.486528	2.029387	249	68	345	425	523	503
ENST00000300403	TPX2	chr20	+	31739271	31801805	3497	62.223831	80.166901	70.859787	94.583374	69.353096	94.611244	24789	30011	36981	62101	61738	59394
ENST00000433529	TIA1	chr2	-	70209444	70248641	4647	0.717226	0.832768	0.733478	0.536996	1.224109	0.723154	380	415	509	469	1449	604
ENST00000529787	STRA6LP	chr9	+	97290592	97376933	5586	1.399121	1.299339	0.833978	1.049455	0.842084	1.481079	891	777	696	1101	1198	1486
ENST00000546433	SSH1	chr12	-	108784797	108807690	5621	0.385117	1.388082	2.025676	2.827225	0.596868	1.190555	247	836	1700	2984	855	1202
ENST00000233741	FANCL	chr2	-	58159247	58241350	1683	1.196911	1.231913	1.411678	0.502431	1.212411	1.010616	230	222	355	159	520	306
ENST00000353548	DIABLO	chr12	-	122207669	122226052	1338	0.81386	0.579211	0.864194	0.626727	1.242722	0.501365	125	83	173	158	424	121
ENST00000360596	ACSS2	chr20	+	34876435	34927962	3065	8.677836	1.981919	1.600743	1.041491	4.174258	0.744953	3031	651	733	600	3257	410
ENST00000373150	MAP7D1	chr1	+	36156198	36180849	3238	0.453324	0.253955	0.366186	0.986333	0.728926	0.473667	168	89	177	600	601	276
ENST00000488174	OGT	chrX	+	71533104	71574655	7243	0.852532	0.512793	0.683031	0.186528	0.437223	0.516577	704	398	739	254	807	672
ENST00000624039	AC055811.4	chr17	+	17181504	17183257	1754	0.471631	0.454477	0.639049	0.386092	0.728846	0.528983	95	86	168	128	326	167
ENST00000269299	ASGR1	chr17	-	7173431	7179564	1504	4.605388	2.081352	3.059054	1.448449	2.128215	1.515216	790	336	687	410	815	410
ENST00000304338	PPP4R4	chr14	+	94174312	94279735	3868	0.710608	0.68422	0.522553	0.4882	0.916604	0.647675	314	284	302	355	903	450
ENST00000491790	INTS3	chr1	+	153759674	153762840	2116	0.598736	0.594805	0.460962	0.409634	0.472512	0.255693	145	135	146	163	255	98
ENST00000586523	ATP5F1A	chr18	-	46084150	46088696	4547	0.200545	0.177137	0.339942	0.176699	0.260717	0.228409	104	87	231	151	302	187
ENST00000464171	RSRC1	chr3	+	158110089	158545730	2411	1.876197	0.753633	0.672449	1.933217	2.355133	1.497172	516	195	242	876	1446	648
ENST00000413221	EPB41L4A-AS1	chr5	+	112160526	112164276	2969	6.62962	8.149392	7.970548	9.300671	6.798714	9.081221	2243	2591	3532	5185	5139	4841
ENST00000342287	PBX3	chr9	+	125747345	125967377	2755	2.959197	0.466435	2.67921	0.320306	4.666111	2.191081	929	138	1102	166	3273	1084
ENST00000512783	PCBD2	chr5	+	134905120	134969660	5621	0.351467	0.394432	0.352294	0.240264	0.394999	0.256713	226	238	296	254	566	260
ENST00000381661	ATP6V1C2	chr2	+	10721649	10785110	3102	3.002887	2.962572	0.191296	0.911215	5.979937	2.589139	1062	984	89	531	4723	1442
ENST00000467221	MLXIPL	chr7	-	73596174	73597362	774	0.865734	1.234618	1.16041	1.376394	1.319663	1.113346	77	103	135	201	261	155
ENST00000409379	TONSL	chr8	-	144428808	144444444	4502	1.954606	3.322096	3.767459	2.470099	3.957512	4.009551	1003	1602	2532	2088	4536	3241
ENST00000419639	AC005154.2	chr7	-	30523143	30524535	1393	0.999091	0.656483	0.762703	1.251486	1.012533	0.930374	159	98	159	328	360	233
ENST00000478558	SNAPIN	chr1	+	153658727	153661564	1205	1.74794	1.158028	1.826687	1.073813	1.581763	0.929818	240	150	329	243	486	202
ENST00000434500	CCT6P1	chr7	+	65751142	65763336	1544	0.64973	0.732597	0.600486	0.465495	0.676943	0.715278	115	122	139	135	267	199
ENST00000361505	PNP	chr14	+	20469379	20477094	1509	5.897442	5.365614	5.17604	3.004457	6.206264	4.413558	1014	867	1166	852	2385	1196
ENST00000616033	MSH6	chr2	+	47783151	47801332	3432	0.630122	1.408642	0.838334	0.7677	0.818534	1.176231	247	518	430	495	716	725
ENST00000510800	CFI	chr4	-	109764359	109801978	667	1.571994	2.364459	2.121265	3.776277	4.585657	4.726649	120	169	212	473	779	566
ENST00000282074	SPC25	chr2	-	168870894	168890445	1354	21.150299	23.509359	20.599991	26.610054	21.730465	28.460331	3263	3408	4163	6765	7490	6918
ENST00000319778	EPC1	chr10	-	32267751	32347218	4057	0.898898	0.817951	0.638334	1.31345	0.27439	0.844768	416	356	387	1001	284	616
ENST00000366522	EFCAB2	chr1	+	244969982	245127164	6167	0.554028	0.618124	0.826331	1.36048	0.116239	0.477811	390	409	761	1576	183	529
ENST00000380639	PTCD2	chr5	+	72320367	72368395	11151	1.441354	1.570283	1.381196	1.310086	1.886775	1.456468	1831	1875	2299	2743	5356	2916
ENST00000389614	GPX2	chr14	-	64939158	64942813	990	9.79478	3.379632	11.59324	4.655353	2.871685	4.499443	1105	359	1713	866	724	800
ENST00000298622	JAKMIP3	chr10	+	132104671	132184809	6626	0.12131	0.146923	0.193263	0.135543	0.136527	0.135582	92	105	192	169	231	162
ENST00000592895	BTBD2	chr19	-	1985438	1988569	2763	0.860196	0.775205	1.280418	1.035074	1.3707	0.659161	271	230	528	537	965	327
ENST00000647913	XIST	chrX	-	73820677	73841474	6145	3.406012	2.490448	3.09912	2.546358	5.809282	2.658683	2385	1639	2843	2938	9088	2933
ENST00000299977	SLFN5	chr17	+	35243036	35273655	10591	0.097776	0.077488	0.092235	0.056499	0.120511	0.071189	118	88	146	113	325	136
ENST00000601336	HNRNPUL1	chr19	+	41264847	41276286	754	1.641471	1.917048	1.717066	2.785505	1.76762	3.843418	141	155	194	395	340	521
ENST00000299954	PITPNC1	chr17	+	67377281	67697261	6359	1.578753	0.951826	1.693232	0.982964	0.668037	1.327863	1144	648	1607	1174	1082	1516
ENST00000304661	C1GALT1C1	chrX	-	120625793	120630150	1613	16.090155	13.653573	12.132974	10.973518	16.069515	13.346785	2957	2358	2921	3324	6599	3865
ENST00000650298	SLC18B1	chr6	-	132769385	132813329	2270	1.280136	1.095112	0.339275	0.582025	0.698815	1.3025	332	267	115	249	404	531
ENST00000522563	NSMCE2	chr8	+	125091870	125367075	1037	8.483551	3.66013	6.923041	1.112169	2.711425	22.665659	1003	407	1072	217	716	4220
ENST00000644979	TRIM8	chr10	+	102653461	102657029	2314	0.834023	0.449017	0.233936	0.156644	0.173094	0.273965	220	112	81	69	102	114
ENST00000310528	SUGT1	chr13	+	52652866	52700909	14131	4.914065	4.898844	4.737026	4.628767	5.292208	4.351625	7911	7411	9990	12281	19037	11039
ENST00000256190	SBF2	chr11	-	9778667	10294207	7439	2.428218	1.557463	2.036156	1.630841	2.434631	0.926704	2058	1241	2261	2278	4611	1238
ENST00000553909	AL163636.2	chr14	+	20684587	20700576	1498	10.99404	6.940207	8.528625	8.678556	8.401193	3.353053	1877	1113	1907	2441	3204	902
ENST00000645698	RPS24	chr10	+	78033874	78040716	3307	17.770813	51.025852	22.13673	28.221174	7.525882	19.774302	6695	18064	10926	17523	6336	11740
ENST00000316856	RAD23A	chr19	+	12945876	12953623	1736	6.787589	14.673086	4.496114	6.231326	4.03554	6.158853	1343	2727	1165	2032	1784	1920
ENST00000373701	OGT	chrX	+	71533123	71573816	3310	0.579467	0.672366	0.521756	0.58461	0.417508	0.678027	219	239	258	364	352	403
ENST00000378798	IST1	chr16	+	71895553	71929008	2255	17.659105	17.246223	1.390411	19.51469	19.662786	21.424828	4537	4164	468	8263	11288	8673
ENST00000534417	TTC17	chr11	+	43436222	43444505	823	8.924175	5.290132	6.38932	5.695895	7.594634	7.667499	837	467	785	881	1592	1133
ENST00000502125	NR2F2-AS1	chr15	-	96268772	96327361	1930	0.524842	0.530494	0.62498	0.576482	0.674722	0.62838	116	110	181	209	332	218
ENST00000599320	ERVK9-11	chr19	-	38935297	38938632	3336	0.384217	0.380013	0.248547	0.253005	0.402304	0.26114	147	136	124	159	342	157
ENST00000244565	UNC5CL	chr6	-	41026911	41039217	3136	0.371955	0.373641	0.423933	0.341143	0.329215	0.384317	133	126	199	201	263	217
ENST00000309576	PPARG	chr3	+	12287860	12434344	1870	8.094261	6.808669	6.960405	5.509553	7.541831	5.284572	1725	1363	1943	1935	3591	1774
ENST00000374531	PALM2	chr9	+	109640788	109946703	4492	1.380056	1.284363	1.574596	1.053767	1.318722	1.132572	707	618	1056	889	1508	914
ENST00000452400	NCOA2	chr8	-	70109762	70403805	8447	0.563851	0.298813	3.879338	2.241563	1.871253	0.052074	543	271	4891	3555	4024	79
ENST00000534183	ASRGL1	chr11	+	62337451	62389826	1177	0.732666	0.5563	0.924798	0.724512	0.836212	1.071381	99	71	163	161	251	227
ENST00000508628	RNF213	chr17	+	80260866	80395312	17730	0.652844	3.318645	0.511281	0.552311	0.288522	0.62019	1319	6299	1353	1839	1303	1974
ENST00000225430	RPL19	chr17	+	39200283	39204732	737	284.702362	102.332436	245.133804	165.8125	310.675842	168.730011	23904	8074	26962	22945	58286	22324
ENST00000524997	CRTC2	chr1	-	153949172	153952096	1050	0.565293	0.742331	0.760474	0.533242	0.647579	0.79705	68	84	120	106	174	151
ENST00000490879	SPATA1	chr1	+	84506397	84554539	2888	0.373496	0.384419	0.339447	0.244316	0.387144	0.294813	123	119	147	133	285	153
ENST00000346833	MLX	chr17	+	42567072	42573239	2334	11.697678	6.936729	8.043072	19.357212	0.419343	18.431341	3111	1734	2802	8483	250	7723
ENST00000555807	ACIN1	chr14	-	23063465	23066496	928	1.837459	1.74906	1.994983	1.415427	1.943491	1.896487	195	174	277	247	460	316
ENST00000379671	NREP	chr5	-	111728812	111757724	2581	2.984028	3.860566	3.544302	3.626469	3.597554	4.025036	878	1067	1366	1758	2364	1865
ENST00000454061	BBIP1	chr10	-	110900121	110919201	812	0.721523	0.79883	0.887515	0.742545	1.001819	0.681089	67	70	108	114	208	100
ENST00000445155	GSTO1	chr10	+	104254986	104267365	829	9.434745	9.406643	8.097511	15.185048	7.310956	16.347967	892	835	1002	2364	1543	2433
ENST00000619189	KIZ	chr20	+	21126054	21246622	2130	5.595634	5.080053	6.143306	5.041263	6.353661	5.182731	1358	1159	1953	2017	3446	1982
ENST00000593256	TMEM205	chr19	-	11342776	11346300	792	2.795309	2.287214	2.002931	1.181961	2.297575	1.953578	253	194	237	176	464	278
ENST00000360131	AGBL5	chr2	+	27051681	27070620	3177	1.8445	6.060857	6.055916	4.983132	4.812176	4.821163	668	2062	2872	2973	3892	2750
ENST00000380409	RIPK1	chr6	+	3076824	3115187	3864	1.367327	0.964309	0.950679	1.139012	0.388222	0.96397	602	399	549	827	382	669
ENST00000296255	RPN1	chr3	-	128619970	128650849	2314	155.869446	119.538643	152.78154	151.243774	138.72435	159.771637	41090	29611	52762	65710	81716	66369
ENST00000221418	ECH1	chr19	-	38815422	38832005	1411	10.233912	0.844657	17.31712	4.599483	0.293551	14.479942	1646	128	3647	1219	106	3668
ENST00000446848	SNX10	chr7	+	26291895	26374317	2613	1.926734	5.987724	2.886722	1.870154	0.825547	1.547867	574	1675	1126	918	550	727
ENST00000614479	GOLGB1	chr3	-	121663203	121749767	11115	2.705637	2.01955	0.179759	3.42355	2.36681	2.826802	3426	2403	299	7145	6697	5641
ENST00000544233	WSB2	chr12	-	118032694	118061211	2503	1.672019	1.803747	1.69137	2.026536	0.182939	0.644204	477	484	632	953	117	290
ENST00000344956	PVR	chr19	+	44643798	44663583	3166	1.535708	0.916501	0.588417	1.024203	1.061167	0.74427	554	311	279	609	856	424
ENST00000538243	KDM2B	chr12	-	121444015	121470553	4110	1.91706	2.308233	0.531056	3.214754	1.865287	2.85534	898	1016	326	2481	1952	2107
ENST00000564620	NOB1	chr16	-	69744903	69754914	812	5.467139	1.982169	2.302753	1.940511	1.778255	3.771378	506	173	280	296	368	550
ENST00000497368	UBE3C	chr7	+	157225500	157231815	776	0.861593	0.967224	0.630726	0.500954	1.229488	0.687089	77	81	74	73	243	96
ENST00000343938	CPTP	chr1	+	1324767	1328897	2190	1.572891	1.336397	1.909081	1.506096	2.431474	2.078209	393	314	624	620	1356	818
ENST00000615793	UBE2D1	chr10	+	58334979	58370751	2621	1.817377	1.718196	1.30777	0.787268	2.423918	1.168826	543	483	512	388	1618	550
ENST00000576972	EDC4	chr16	+	67880747	67881796	747	0.794543	0.912384	0.898062	0.948793	0.606303	1.100955	68	73	101	134	116	148
ENST00000406911	MTA3	chr2	+	42568675	42709544	2041	0.405214	12.664756	8.117172	9.878491	10.279226	10.33452	95	2768	2473	3786	5341	3787
ENST00000518110	SREK1	chr5	+	66158700	66162236	763	2.108332	1.824847	2.597805	0.982033	3.15396	1.668602	184	150	296	141	613	229
ENST00000299162	FOXN4	chr12	-	109277980	109309220	3350	1.957847	1.859182	1.867464	2.022362	2.238962	1.647918	748	667	934	1273	1910	992
ENST00000471692	CDC23	chr5	-	138189670	138198623	1104	0.675515	0.737362	0.424131	0.50593	0.604852	0.523687	85	88	70	105	170	104
ENST00000480219	SCAMP3	chr1	-	155261227	155262329	752	1.48702	2.262816	1.447792	1.863219	1.503329	2.407744	128	183	163	264	288	326
ENST00000508045	LUC7L3	chr17	+	50719570	50744813	1112	4.504821	3.486848	4.454962	5.034142	4.44506	6.470642	571	416	740	1052	1259	1292
ENST00000266987	TARBP2	chr12	+	53500926	53506431	1867	1.709811	1.185144	0.989273	1.281072	1.430145	1.088303	364	237	276	450	680	365
ENST00000367651	CITED2	chr6	-	139371807	139374620	2354	25.771999	34.627022	23.877169	30.93017	30.987286	26.314425	6912	8726	8389	13671	18569	11120
ENST00000418824	RPL9P9	chr15	-	82372196	82372912	636	21.31534	15.689126	19.347996	11.601735	18.521643	11.17809	1545	1069	1837	1386	2999	1277
ENST00000298316	ARF6	chr14	+	49893092	49897054	3865	6.331431	9.91287	16.047554	9.833191	16.1889	12.605597	2788	4102	9257	7136	15928	8747
ENST00000568390	NUTF2	chr16	+	67846923	67868741	593	1.336719	1.303727	0.954429	1.104844	0.755161	1.517698	91	83	85	124	114	162
ENST00000372447	C9orf78	chr9	-	129827290	129835275	1795	19.344769	21.431299	9.035974	8.466891	7.785922	7.533483	3956	4119	2421	2854	3558	2428
ENST00000428202	POC5	chr5	-	75674124	75717481	2229	3.727627	3.76235	3.257357	2.738591	3.816255	3.34028	947	898	1084	1147	2166	1337
ENST00000409333	SSB	chr2	+	169799279	169812064	1782	149.855927	133.995956	140.142441	57.750473	56.490097	65.004326	30422	25561	37270	19322	25626	20795
ENST00000335500	GPATCH8	chr17	-	44395284	44465935	8109	0.152257	1.935066	3.06557	0.128086	0.174681	0.171215	141	1680	3710	196	361	250
ENST00000491383	KDM3A	chr2	+	86486928	86492716	4485	0.175522	0.149265	0.146758	0.1364	0.268822	0.187123	90	72	99	115	307	151
ENST00000600463	IFI30	chr19	+	18174169	18178117	2116	1.25518	0.981299	1.193874	0.546748	0.529763	0.528287	303	223	378	218	286	201
ENST00000495141	UBE2E1	chr3	+	23805966	23887789	582	6.89603	15.407873	7.167827	4.450473	2.809749	12.760237	458	960	623	487	417	1334
ENST00000557682	LINC01578	chr15	+	92882707	92899701	2683	16.455935	18.448582	16.988583	20.437681	13.322769	18.003798	5030	5299	6803	10296	9100	8672
ENST00000300146	PATL1	chr11	-	59636716	59668980	4072	29.691664	28.534725	29.700878	30.454315	4.51978	30.960903	13774	12439	18050	23284	4686	22632
ENST00000635041	PRG4	chr1	+	186296279	186314562	4915	0.521083	0.392957	1.375768	0.375337	0.678889	0.204051	292	207	1010	347	850	181
ENST00000306388	TBCA	chr5	-	77691241	77776287	2301	1.330581	1.963898	1.014808	1.430099	2.074772	1.79652	349	484	349	618	1216	743
ENST00000505081	DDX41	chr5	-	177511578	177516950	2949	0.334762	0.519964	0.576345	0.555434	0.712974	0.752388	113	165	254	308	536	399
ENST00000358752	FUT4	chr11	+	94543840	94549898	6059	0.2946	0.335902	0.318708	0.267384	0.405237	0.319911	204	218	289	305	626	348
ENST00000281142	SCLT1	chr4	-	128883993	129093607	3055	5.145305	5.342056	5.365768	4.166199	5.12158	4.893869	1791	1748	2447	2390	3983	2684
ENST00000586682	RAB8A	chr19	+	16111897	16133010	1315	0.628248	1.047037	0.901962	0.460562	0.619299	0.986465	95	148	178	114	208	233
ENST00000260210	BUD13	chr11	-	116748170	116772988	2196	12.048358	13.837363	14.812361	18.133299	10.468618	15.437463	3015	3253	4855	7477	5853	6086
ENST00000555762	DDX24	chr14	-	94050920	94081198	5573	5.642065	1.270868	10.128947	13.697949	5.009436	12.335209	3583	759	8425	14333	7107	12341
ENST00000274353	BHMT	chr5	+	79111779	79132290	2502	0.281886	0.438237	0.524392	0.355415	0.474644	0.303196	81	118	196	167	303	137
ENST00000379458	MUC3A	chr7	+	100949555	100968346	11226	1.153903	0.611295	0.503754	0.929904	1.488417	0.695795	1476	735	844	1960	4254	1403
ENST00000330942	UBE2G2	chr21	-	44771295	44801774	721	4.368349	1.735582	4.778993	4.145896	6.098179	3.477201	359	134	515	562	1120	451
ENST00000394600	MTIF2	chr2	-	55236621	55263868	2221	6.761478	32.887764	31.100082	34.085583	28.207771	33.506859	1711	7820	10309	14214	15948	13360
ENST00000610365	CYFIP1	chr15	-	22869466	22980352	4515	3.107315	0.64636	0.102141	0.125296	0.193102	1.134436	1599	313	69	107	222	920
ENST00000353196	ACLY	chr17	-	41866931	41919019	4318	93.30632	107.804779	56.811344	110.496651	117.235863	70.35125	45899	49831	36610	89582	128864	54533
ENST00000416970	SNHG7	chr9	-	136724658	136728184	789	6.915487	6.895384	6.655039	8.706704	7.435654	9.1449	622	583	784	1290	1494	1296
ENST00000286692	DRAM2	chr1	-	111117333	111140040	2246	0.771266	0.387472	0.864008	0.702463	1.991328	0.916423	198	94	290	297	1139	370
ENST00000530664	FDFT1	chr8	+	11807943	11838840	1761	15.526892	13.227125	9.121331	15.831208	7.511768	4.757464	3115	2494	2398	5235	3368	1504
ENST00000403359	FBXO11	chr2	-	47806920	47905793	4055	22.573181	15.210465	11.782505	3.424637	13.142215	12.462155	10428	6603	7131	2608	13566	9072
ENST00000586664	ZNF507	chr19	+	32382032	32383248	1102	1.412006	1.051016	0.885532	1.070767	2.396183	0.727959	178	124	146	222	673	145
ENST00000236137	SLC19A2	chr1	-	169463909	169486003	3671	0.268755	0.647048	0.413457	1.258779	0.735144	0.409371	113	255	227	868	687	270
ENST00000614628	JADE3	chrX	+	46912433	47061241	4934	4.944013	4.68776	4.578354	4.105775	0.626156	1.430466	2779	2476	3372	3804	787	1267
ENST00000607555	RRP36	chr6	+	43033152	43034156	1005	3.050983	2.726333	2.997122	3.244828	3.905591	3.06183	350	294	450	613	1000	553
ENST00000309889	TCAP	chr17	+	39664187	39666555	2123	0.364132	0.424649	0.380558	0.394516	0.302822	0.298917	89	97	121	158	164	114
ENST00000543987	UEVLD	chr11	-	18531201	18588746	2503	0.317274	0.439936	0.473119	0.482249	0.219156	0.3226	91	118	177	227	140	145
ENST00000530374	CYHR1	chr8	-	144449931	144462861	1870	0.85192	1.185871	0.454838	0.864068	2.005993	1.112568	182	238	127	304	955	374
ENST00000251810	RRM2B	chr8	-	102204502	102239118	4931	5.708415	2.930972	4.904374	4.123855	6.9575	4.586602	3207	1548	3610	3818	8734	4060
ENST00000383836	SRGAP3	chr3	-	8980591	9249379	8656	2.289919	2.183694	2.193957	1.856248	2.395265	1.644264	2259	2024	2835	3017	5278	2555
ENST00000496771	TSPAN6	chrX	-	100632541	100636689	1025	0.820729	0.990245	0.960418	1.424596	1.192608	1.559781	96	109	147	275	312	288
ENST00000558746	MORF4L1	chr15	+	78872954	78894908	874	1.374638	2.954618	1.598427	3.317281	2.602019	2.642069	137	277	209	545	579	415
ENST00000394987	C15orf39	chr15	+	75201877	75212169	4430	1.478442	0.500856	0.547793	0.523097	0.376862	0.78677	747	238	363	436	425	626
ENST00000619871	OTUD7B	chr1	-	149960927	149971261	3818	0.260917	0.325982	0.155126	0.25875	0.229736	0.144705	114	134	89	186	224	100
ENST00000485773	ABCB6	chr2	-	219209772	219211108	962	1.000044	0.739005	0.623057	0.43777	0.623639	0.779425	110	77	90	80	153	135
ENST00000320580	PACS1	chr11	+	66070454	66244747	4392	16.527124	16.984369	17.131702	16.586214	17.736479	14.249347	8270	7986	11230	13678	19830	11235
ENST00000544028	NRDC	chr1	-	51789196	51878937	3819	14.846179	12.991506	12.957271	13.634758	18.985933	10.790977	6460	5312	7385	9777	18458	7398
ENST00000375807	SECISBP2	chr9	+	89318506	89359650	3462	0.243665	0.268801	0.176722	0.203951	0.158966	0.364543	97	100	92	133	141	227
ENST00000485498	ZUP1	chr6	-	116635618	116646258	807	2.426725	1.325098	1.936779	0.710155	2.86635	3.577514	224	115	234	108	589	519
[truncated: 21,950 more rows]
